# Supplementary material for: Crystallographic and computational investigation of a bent-core Schiff base Ni(ii) complex with DNA and protein binding studies
Source: RSC Adv. 2026 Mar 5;16(14):12547–57. doi: 10.1039/d5ra07894f (PMC12961751; doi:10.1039/d5ra07894f)
Supplement: RA-016-D5RA07894F-s002 [file RA-016-D5RA07894F-s002.cif]

# Supplementary Information (SI) for RSC Advances.
# This journal is © The Royal Society of Chemistry 2026

####################################################################### 
# 
# This file contains crystal structure data downloaded from the 
# Cambridge Structural Database (CSD) hosted by the Cambridge 
# Crystallographic Data Centre (CCDC).
# 
# Full information about CCDC data access policies and citation 
# guidelines are available at http://www.ccdc.cam.ac.uk/access/V1 
# 
# Audit and citation data items may have been added by the CCDC. 
# Please retain this information to preserve the provenance of 
# this file and to allow appropriate attribution of the data. 
# 
#######################################################################

data_SASO_504_try4
_database_code_depnum_ccdc_archive 'CCDC 2482583'
loop_
_audit_author_name
_audit_author_address
'Alan Kennedy'
;University of Strathclyde
United Kingdom
;
_audit_update_record             
;
2025-08-25 deposited with the CCDC.	2026-02-27 downloaded from the CCDC.
;
_audit_creation_date             2025-05-12
_audit_creation_method           
;
Olex2 1.5
(compiled 2025.04.05 svn.rf049d14d for OlexSys, GUI svn.r7224)
;
_chemical_formula_moiety         'C52 H46 F6 N2 Ni O8'
_chemical_formula_sum            'C52 H46 F6 N2 Ni O8'
_chemical_formula_weight         999.637
loop_
_atom_type_symbol
_atom_type_scat_dispersion_real
_atom_type_scat_dispersion_imag
_atom_type_scat_Cromer_Mann_a1
_atom_type_scat_Cromer_Mann_a2
_atom_type_scat_Cromer_Mann_a3
_atom_type_scat_Cromer_Mann_a4
_atom_type_scat_Cromer_Mann_b1
_atom_type_scat_Cromer_Mann_b2
_atom_type_scat_Cromer_Mann_b3
_atom_type_scat_Cromer_Mann_b4
_atom_type_scat_Cromer_Mann_c
_atom_type_scat_source
_atom_type_scat_dispersion_source
C 0.01788 0.00908 2.31000 1.02000 1.58860 0.86500 20.84390 10.20750 0.56870
51.65120 0.21560 'International Tables Volume C Table 6.1.1.4 (pp. 500-502)'
'Brennan, Cowan, Rev. Sci. Instrum., 1992, 63, 850'
F 0.07327 0.05351 3.53920 2.64120 1.51700 1.02430 10.28250 4.29440 0.26150
26.14760 0.27760 'International Tables Volume C Table 6.1.1.4 (pp. 500-502)'
'Brennan, Cowan, Rev. Sci. Instrum., 1992, 63, 850'
H 0.00000 0.00000 0.49300 0.32291 0.14019 0.04081 10.51090 26.12570 3.14236
57.79970 0.00304 'International Tables Volume C Table 6.1.1.4 (pp. 500-502)'
'Brennan, Cowan, Rev. Sci. Instrum., 1992, 63, 850'
N 0.03110 0.01806 12.21260 3.13220 2.01250 1.16630 0.00570 9.89330 28.99750
0.58260 -11.52900 'International Tables Volume C Table 6.1.1.4 (pp. 500-502)'
'Brennan, Cowan, Rev. Sci. Instrum., 1992, 63, 850'
Ni -2.97823 0.51071 12.83760 7.29200 4.44380 2.38000 3.87850 0.25650 12.17630
66.34210 1.03410 'International Tables Volume C Table 6.1.1.4 (pp. 500-502)'
'Brennan, Cowan, Rev. Sci. Instrum., 1992, 63, 850'
O 0.04960 0.03234 3.04850 2.28680 1.54630 0.86700 13.27710 5.70110 0.32390
32.90890 0.25080 'International Tables Volume C Table 6.1.1.4 (pp. 500-502)'
'Brennan, Cowan, Rev. Sci. Instrum., 1992, 63, 850'

_space_group_crystal_system      triclinic
_space_group_IT_number           2
_space_group_name_H-M_alt        'P -1'
_space_group_name_Hall           '-P 1'
loop_
_space_group_symop_id
_space_group_symop_operation_xyz
1 x,y,z
2 -x,-y,-z

_symmetry_Int_Tables_number      2
_cell_length_a                   6.5661(2)
_cell_length_b                   11.9787(3)
_cell_length_c                   15.7030(6)
_cell_angle_alpha                68.636(3)
_cell_angle_beta                 87.690(3)
_cell_angle_gamma                77.073(3)
_cell_volume                     1119.92(7)
_cell_formula_units_Z            1
_cell_measurement_reflns_used    4752
_cell_measurement_temperature    100(2)
_cell_measurement_theta_max      68.7900
_cell_measurement_theta_min      3.0140
_exptl_absorpt_coefficient_mu    1.361
_exptl_absorpt_correction_T_max  1.00000
_exptl_absorpt_correction_T_min  0.89099
_exptl_absorpt_correction_type   multi-scan
_exptl_absorpt_process_details   
;
CrysAlisPro 1.171.44.91a (Rigaku Oxford Diffraction, 2025)
Empirical absorption correction using spherical harmonics,
implemented in SCALE3 ABSPACK scaling algorithm.
;
_exptl_crystal_colour            yellow
_exptl_crystal_colour_primary    yellow
_exptl_crystal_density_diffrn    1.482
_exptl_crystal_description       tablet
_exptl_crystal_F_000             516.965
_exptl_crystal_size_max          0.18
_exptl_crystal_size_mid          0.08
_exptl_crystal_size_min          0.03
_diffrn_reflns_av_R_equivalents  0.0294
_diffrn_reflns_av_unetI/netI     0.0396
_diffrn_reflns_Laue_measured_fraction_full 0.9978
_diffrn_reflns_Laue_measured_fraction_max 0.9865
_diffrn_reflns_limit_h_max       7
_diffrn_reflns_limit_h_min       -7
_diffrn_reflns_limit_k_max       14
_diffrn_reflns_limit_k_min       -11
_diffrn_reflns_limit_l_max       18
_diffrn_reflns_limit_l_min       -18
_diffrn_reflns_number            9683
_diffrn_reflns_point_group_measured_fraction_full 0.9978
_diffrn_reflns_point_group_measured_fraction_max 0.9865
_diffrn_reflns_theta_full        67.6840
_diffrn_reflns_theta_max         69.03
_diffrn_reflns_theta_min         3.02
_diffrn_ambient_temperature      100.15
_diffrn_measured_fraction_theta_full 0.9978
_diffrn_measured_fraction_theta_max 0.9865
_diffrn_measurement_device_type  'Rigaku Synergy-i'
_diffrn_measurement_method       'omega scans'
_diffrn_radiation_type           'Cu K\a'
_diffrn_radiation_wavelength     1.54184
_reflns_Friedel_coverage         0.0
_reflns_limit_h_max              7
_reflns_limit_h_min              -7
_reflns_limit_k_max              14
_reflns_limit_k_min              -13
_reflns_limit_l_max              18
_reflns_limit_l_min              0
_reflns_number_gt                3473
_reflns_number_total             4098
_reflns_threshold_expression     I>=2u(I)
_computing_cell_refinement       CrysalisPro
_computing_data_collection       CrysalisPro
_computing_data_reduction        CrysalisPro
_computing_molecular_graphics    'Olex2 1.5 (Dolomanov et al., 2009)'
_computing_publication_material  'Olex2 1.5 (Dolomanov et al., 2009)'
_computing_structure_refinement  'olex2.refine 1.5-dev (Bourhis et al., 2015)'
_computing_structure_solution    SHELXT
_refine_diff_density_max         0.4709
_refine_diff_density_min         -0.5556
_refine_diff_density_rms         0.0676
_refine_ls_d_res_high            0.8256
_refine_ls_d_res_low             14.6089
_refine_ls_goodness_of_fit_ref   1.0437
_refine_ls_hydrogen_treatment    constr
_refine_ls_matrix_type           full
_refine_ls_number_constraints    41
_refine_ls_number_parameters     346
_refine_ls_number_reflns         4098
_refine_ls_number_restraints     95
_refine_ls_R_factor_all          0.0516
_refine_ls_R_factor_gt           0.0421
_refine_ls_restrained_S_all      1.0307
_refine_ls_shift/su_max          -0.0011
_refine_ls_shift/su_mean         0.0001
_refine_ls_structure_factor_coef Fsqd
_refine_ls_weighting_details     
'w=1/[\s^2^(Fo^2^)+(0.0477P)^2^+0.8466P] where P=(Fo^2^+2Fc^2^)/3'
_refine_ls_weighting_scheme      calc
_refine_ls_wR_factor_gt          0.1034
_refine_ls_wR_factor_ref         0.1092
_olex2_refinement_description    
;
;
loop_
_atom_site_label
_atom_site_type_symbol
_atom_site_fract_x
_atom_site_fract_y
_atom_site_fract_z
_atom_site_U_iso_or_equiv
_atom_site_adp_type
_atom_site_occupancy
_atom_site_site_symmetry_order
_atom_site_refinement_flags_posn
_atom_site_refinement_flags_adp
_atom_site_refinement_flags_occupancy
_atom_site_disorder_group
Ni1 Ni 0.5 0.5 0.5 0.01866(14) Uani 1.000000 2 S T P .
O3 O 0.4726(3) 1.02526(14) 0.14032(11) 0.0314(4) Uani 1.000000 1 . . . .
O2 O 0.6510(3) 0.85348(14) 0.11837(11) 0.0326(4) Uani 1.000000 1 . . . .
O1 O 0.5306(2) 0.33557(12) 0.52271(10) 0.0226(3) Uani 1.000000 1 . . . .
O4 O 0.2670(2) -0.02434(12) 0.58743(10) 0.0246(3) Uani 1.000000 1 . . . .
N1 N 0.3077(3) 0.54704(15) 0.39893(11) 0.0195(4) Uani 1.000000 1 . . . .
C11 C 0.7342(4) 1.3012(2) -0.03833(15) 0.0284(5) Uani 1.000000 1 D U . .
C12 C 0.8541(4) 1.1823(2) -0.00782(16) 0.0297(5) Uani 1.000000 1 . U . .
H12 H 0.9934(4) 1.1667(2) -0.02680(16) 0.0357(6) Uiso 1.000000 1 R . . .
C13 C 0.7732(4) 1.0855(2) 0.05027(16) 0.0296(5) Uani 1.000000 1 . . . .
H13 H 0.8555(4) 1.0038(2) 0.07114(16) 0.0356(6) Uiso 1.000000 1 R . . .
C8 C 0.5705(4) 1.1105(2) 0.07714(15) 0.0262(5) Uani 1.000000 1 . . . .
C9 C 0.4485(4) 1.2292(2) 0.04729(17) 0.0324(5) Uani 1.000000 1 . . . .
H9 H 0.3096(4) 1.2449(2) 0.06668(17) 0.0389(6) Uiso 1.000000 1 R . . .
C10 C 0.5308(4) 1.3250(2) -0.01107(17) 0.0339(5) Uani 1.000000 1 . U . .
H10 H 0.4480(4) 1.4066(2) -0.03233(17) 0.0407(7) Uiso 1.000000 1 R . . .
C7 C 0.5146(3) 0.90196(19) 0.15461(14) 0.0243(5) Uani 1.000000 1 . . . .
C5 C 0.3638(3) 0.84359(19) 0.21992(14) 0.0219(4) Uani 1.000000 1 . . . .
C6 C 0.4135(3) 0.71825(19) 0.27515(14) 0.0216(4) Uani 1.000000 1 . . . .
C1 C 0.2605(3) 0.67269(18) 0.33488(14) 0.0203(4) Uani 1.000000 1 . . . .
C2 C 0.0667(3) 0.74653(19) 0.33658(14) 0.0228(4) Uani 1.000000 1 . . . .
H2 H -0.0341(3) 0.71302(19) 0.37706(14) 0.0274(5) Uiso 1.000000 1 R . . .
C3 C 0.0193(3) 0.8689(2) 0.27956(15) 0.0268(5) Uani 1.000000 1 . . . .
H3 H -0.1154(3) 0.9189(2) 0.27928(15) 0.0322(6) Uiso 1.000000 1 R . . .
C4 C 0.1688(3) 0.91801(19) 0.22301(15) 0.0264(5) Uani 1.000000 1 . . . .
H4 H 0.1388(3) 1.00302(19) 0.18591(15) 0.0316(6) Uiso 1.000000 1 R . . .
C15 C 0.6206(3) 0.6339(2) 0.27410(16) 0.0294(5) Uani 1.000000 1 . . . .
H15a H 0.6212(10) 0.6088(12) 0.2212(7) 0.0441(8) Uiso 1.000000 1 GR . . .
H15b H 0.7332(4) 0.6771(5) 0.2698(12) 0.0441(8) Uiso 1.000000 1 GR . . .
H15c H 0.6423(12) 0.5609(7) 0.3306(5) 0.0441(8) Uiso 1.000000 1 GR . . .
C16 C 0.1917(3) 0.47571(18) 0.39041(14) 0.0205(4) Uani 1.000000 1 . . . .
H16 H 0.0839(3) 0.51145(18) 0.34354(14) 0.0246(5) Uiso 1.000000 1 R . . .
C17 C 0.2131(3) 0.34950(18) 0.44523(14) 0.0206(4) Uani 1.000000 1 . . . .
C18 C 0.3878(3) 0.28326(18) 0.50733(13) 0.0192(4) Uani 1.000000 1 . . . .
C19 C 0.4118(3) 0.15549(18) 0.55456(14) 0.0203(4) Uani 1.000000 1 . . . .
H19 H 0.5310(3) 0.10954(18) 0.59443(14) 0.0244(5) Uiso 1.000000 1 R . . .
C20 C 0.2612(3) 0.09731(18) 0.54260(14) 0.0221(4) Uani 1.000000 1 . . . .
C21 C 0.0856(3) 0.16220(19) 0.48205(15) 0.0246(5) Uani 1.000000 1 . . . .
H21 H -0.0164(3) 0.12109(19) 0.47448(15) 0.0296(5) Uiso 1.000000 1 R . . .
C22 C 0.0648(3) 0.28541(19) 0.43439(14) 0.0236(4) Uani 1.000000 1 . . . .
H22 H -0.0523(3) 0.32927(19) 0.39287(14) 0.0283(5) Uiso 1.000000 1 R . . .
C23 C 0.4342(3) -0.09750(19) 0.65439(15) 0.0247(5) Uani 1.000000 1 . . . .
H23a H 0.5688(3) -0.10709(19) 0.62417(15) 0.0296(5) Uiso 1.000000 1 R . . .
H23b H 0.4460(3) -0.05760(19) 0.69864(15) 0.0296(5) Uiso 1.000000 1 R . . .
C24 C 0.3820(4) -0.22176(19) 0.70304(15) 0.0272(5) Uani 1.000000 1 . . . .
H24a H 0.3679(4) -0.25911(19) 0.65739(15) 0.0327(6) Uiso 1.000000 1 R . . .
H24b H 0.4994(4) -0.27631(19) 0.74660(15) 0.0327(6) Uiso 1.000000 1 R . . .
C25 C 0.1815(4) -0.2148(2) 0.75495(16) 0.0293(5) Uani 1.000000 1 . . . .
H25a H 0.1902(4) -0.1705(2) 0.79649(16) 0.0352(6) Uiso 1.000000 1 R . . .
H25b H 0.0621(4) -0.1667(2) 0.71063(16) 0.0352(6) Uiso 1.000000 1 R . . .
C26 C 0.1399(5) -0.3403(2) 0.81069(18) 0.0398(6) Uani 1.000000 1 . . . .
H26a H 0.134(3) -0.3856(7) 0.7703(3) 0.0597(9) Uiso 1.000000 1 GR . . .
H26b H 0.2525(16) -0.3863(7) 0.8577(9) 0.0597(9) Uiso 1.000000 1 GR . . .
H26c H 0.0061(15) -0.3299(2) 0.8401(11) 0.0597(9) Uiso 1.000000 1 GR . . .
C14A C 0.8225(9) 1.4059(5) -0.0999(4) 0.0352(6) Uani 0.623(5) 1 D U P 1
F1A F 0.6930(5) 1.4839(3) -0.1689(2) 0.0657(11) Uani 0.623(5) 1 D U P 1
F2A F 0.8587(10) 1.4740(4) -0.0560(2) 0.0839(15) Uani 0.623(5) 1 D U P 1
F3A F 0.9901(6) 1.3733(3) -0.1406(3) 0.0741(14) Uani 0.623(5) 1 D U P 1
C14B C 0.8304(13) 1.4031(7) -0.0923(6) 0.0352(6) Uani 0.377(5) 1 D U P 2
F1B F 0.7190(10) 1.5137(4) -0.1041(6) 0.075(2) Uani 0.377(5) 1 D U P 2
F2B F 1.0136(8) 1.4008(5) -0.0598(4) 0.0635(18) Uani 0.377(5) 1 D U P 2
F3B F 0.8663(17) 1.4040(8) -0.1743(4) 0.086(2) Uani 0.377(5) 1 D U P 2

loop_
_atom_site_aniso_label
_atom_site_aniso_U_11
_atom_site_aniso_U_22
_atom_site_aniso_U_33
_atom_site_aniso_U_12
_atom_site_aniso_U_13
_atom_site_aniso_U_23
Ni1 0.0169(3) 0.0159(2) 0.0208(3) -0.00555(19) -0.00115(18) -0.00265(19)
O3 0.0363(9) 0.0219(8) 0.0326(9) -0.0127(7) 0.0123(7) -0.0036(7)
O2 0.0325(9) 0.0298(8) 0.0358(9) -0.0112(7) 0.0127(7) -0.0111(7)
O1 0.0187(7) 0.0189(7) 0.0275(8) -0.0059(6) -0.0033(6) -0.0039(6)
O4 0.0296(8) 0.0164(7) 0.0252(8) -0.0089(6) -0.0025(6) -0.0021(6)
N1 0.0173(8) 0.0181(8) 0.0218(9) -0.0057(7) 0.0015(7) -0.0049(7)
C11 0.0317(12) 0.0258(11) 0.0258(11) -0.0102(9) 0.0047(9) -0.0053(9)
C12 0.0269(12) 0.0292(11) 0.0334(12) -0.0085(9) 0.0075(9) -0.0111(10)
C13 0.0304(12) 0.0218(11) 0.0336(12) -0.0062(9) 0.0038(9) -0.0065(9)
C8 0.0320(12) 0.0234(11) 0.0222(11) -0.0121(9) 0.0061(9) -0.0041(9)
C9 0.0274(12) 0.0269(11) 0.0383(13) -0.0071(9) 0.0095(10) -0.0069(10)
C10 0.0315(13) 0.0222(11) 0.0391(13) -0.0034(9) 0.0063(10) -0.0028(10)
C7 0.0256(11) 0.0241(11) 0.0217(10) -0.0095(9) -0.0000(8) -0.0041(9)
C5 0.0235(11) 0.0223(10) 0.0193(10) -0.0088(8) 0.0012(8) -0.0049(8)
C6 0.0201(10) 0.0227(10) 0.0218(10) -0.0068(8) 0.0014(8) -0.0068(8)
C1 0.0201(10) 0.0194(10) 0.0204(10) -0.0074(8) -0.0019(8) -0.0038(8)
C2 0.0202(10) 0.0227(10) 0.0233(11) -0.0059(8) 0.0034(8) -0.0054(9)
C3 0.0221(11) 0.0232(11) 0.0296(12) -0.0034(9) 0.0033(9) -0.0044(9)
C4 0.0283(12) 0.0197(10) 0.0254(11) -0.0050(9) 0.0005(9) -0.0019(9)
C15 0.0232(11) 0.0244(11) 0.0341(13) -0.0044(9) 0.0049(9) -0.0040(9)
C16 0.0170(10) 0.0220(10) 0.0213(10) -0.0054(8) -0.0002(8) -0.0057(8)
C17 0.0196(10) 0.0202(10) 0.0213(10) -0.0073(8) 0.0010(8) -0.0051(8)
C18 0.0181(10) 0.0208(10) 0.0197(10) -0.0059(8) 0.0030(8) -0.0076(8)
C19 0.0187(10) 0.0192(10) 0.0211(10) -0.0042(8) 0.0005(8) -0.0053(8)
C20 0.0262(11) 0.0189(10) 0.0204(10) -0.0077(8) 0.0033(8) -0.0050(8)
C21 0.0250(11) 0.0231(11) 0.0264(11) -0.0123(9) -0.0007(9) -0.0055(9)
C22 0.0211(10) 0.0237(10) 0.0241(11) -0.0076(9) -0.0035(8) -0.0045(9)
C23 0.0263(11) 0.0201(10) 0.0238(11) -0.0038(9) -0.0019(8) -0.0040(8)
C24 0.0337(12) 0.0188(10) 0.0258(11) -0.0046(9) 0.0018(9) -0.0050(9)
C25 0.0389(13) 0.0230(11) 0.0259(11) -0.0108(10) 0.0058(9) -0.0069(9)
C26 0.0578(17) 0.0307(13) 0.0312(13) -0.0205(12) 0.0107(12) -0.0064(10)
C14A 0.0397(14) 0.0286(12) 0.0329(14) -0.0114(10) 0.0091(10) -0.0047(9)
F1A 0.0578(19) 0.0461(18) 0.060(2) -0.0236(14) -0.0042(14) 0.0263(14)
F2A 0.161(4) 0.085(2) 0.0452(17) -0.098(3) 0.0378(19) -0.0315(16)
F3A 0.0532(19) 0.0354(15) 0.105(3) -0.0059(13) 0.0537(18) 0.0007(15)
C14B 0.0397(14) 0.0286(12) 0.0329(14) -0.0114(10) 0.0091(10) -0.0047(9)
F1B 0.060(3) 0.028(2) 0.116(5) -0.0109(19) 0.031(3) -0.005(2)
F2B 0.051(3) 0.051(3) 0.067(3) -0.038(2) -0.017(2) 0.019(2)
F3B 0.155(6) 0.107(5) 0.038(3) -0.101(4) 0.041(3) -0.036(3)

loop_
_geom_bond_atom_site_label_1
_geom_bond_atom_site_label_2
_geom_bond_distance
_geom_bond_site_symmetry_2
_geom_bond_publ_flag
Ni1 O1 1.8341(14) 2_666 ?
Ni1 O1 1.8341(14) . ?
Ni1 N1 1.9033(17) . ?
Ni1 N1 1.9033(17) 2_666 ?
O3 C8 1.394(2) . ?
O3 C7 1.374(3) . ?
O2 C7 1.196(3) . ?
O1 C18 1.312(2) . ?
O4 C20 1.360(2) . ?
O4 C23 1.439(2) . ?
N1 C1 1.444(3) . ?
N1 C16 1.308(3) . ?
C11 C12 1.382(3) . ?
C11 C10 1.386(3) . ?
C11 C14A 1.497(5) . ?
C11 C14B 1.468(7) . ?
C12 H12 0.9500 . ?
C12 C13 1.387(3) . ?
C13 H13 0.9500 . ?
C13 C8 1.381(3) . ?
C8 C9 1.385(3) . ?
C9 H9 0.9500 . ?
C9 C10 1.385(3) . ?
C10 H10 0.9500 . ?
C7 C5 1.492(3) . ?
C5 C6 1.403(3) . ?
C5 C4 1.397(3) . ?
C6 C1 1.408(3) . ?
C6 C15 1.505(3) . ?
C1 C2 1.383(3) . ?
C2 H2 0.9500 . ?
C2 C3 1.382(3) . ?
C3 H3 0.9500 . ?
C3 C4 1.380(3) . ?
C4 H4 0.9500 . ?
C15 H15a 0.9800 . ?
C15 H15b 0.9800 . ?
C15 H15c 0.9800 . ?
C16 H16 0.9500 . ?
C16 C17 1.419(3) . ?
C17 C18 1.420(3) . ?
C17 C22 1.417(3) . ?
C18 C19 1.411(3) . ?
C19 H19 0.9500 . ?
C19 C20 1.385(3) . ?
C20 C21 1.409(3) . ?
C21 H21 0.9500 . ?
C21 C22 1.368(3) . ?
C22 H22 0.9500 . ?
C23 H23a 0.9900 . ?
C23 H23b 0.9900 . ?
C23 C24 1.515(3) . ?
C24 H24a 0.9900 . ?
C24 H24b 0.9900 . ?
C24 C25 1.523(3) . ?
C25 H25a 0.9900 . ?
C25 H25b 0.9900 . ?
C25 C26 1.518(3) . ?
C26 H26a 0.9800 . ?
C26 H26b 0.9800 . ?
C26 H26c 0.9800 . ?
C14A F1A 1.324(6) . ?
C14A F2A 1.308(6) . ?
C14A F3A 1.306(6) . ?
C14B F1B 1.313(8) . ?
C14B F2B 1.317(8) . ?
C14B F3B 1.295(8) . ?

loop_
_geom_angle_atom_site_label_1
_geom_angle_atom_site_label_2
_geom_angle_atom_site_label_3
_geom_angle
_geom_angle_site_symmetry_1
_geom_angle_site_symmetry_3
_geom_angle_publ_flag
O1 Ni1 O1 180.0 . 2_666 ?
N1 Ni1 O1 92.73(6) 2_666 2_666 ?
N1 Ni1 O1 87.27(6) 2_666 . ?
N1 Ni1 O1 87.27(6) . 2_666 ?
N1 Ni1 O1 92.73(6) . . ?
N1 Ni1 N1 180.0 2_666 . ?
C7 O3 C8 124.71(17) . . ?
C18 O1 Ni1 126.21(13) . 2_666 ?
C23 O4 C20 118.82(16) . . ?
C1 N1 Ni1 119.80(13) . . ?
C16 N1 Ni1 123.12(14) . . ?
C16 N1 C1 116.40(17) . . ?
C10 C11 C12 120.1(2) . . ?
C14A C11 C12 120.7(3) . . ?
C14A C11 C10 119.2(3) . . ?
C14B C11 C12 119.4(4) . . ?
C14B C11 C10 120.2(4) . . ?
C14B C11 C14A 4.6(5) . . ?
H12 C12 C11 119.67(13) . . ?
C13 C12 C11 120.7(2) . . ?
C13 C12 H12 119.67(14) . . ?
H13 C13 C12 120.67(14) . . ?
C8 C13 C12 118.7(2) . . ?
C8 C13 H13 120.67(13) . . ?
C13 C8 O3 125.4(2) . . ?
C9 C8 O3 113.05(19) . . ?
C9 C8 C13 121.3(2) . . ?
H9 C9 C8 120.27(13) . . ?
C10 C9 C8 119.5(2) . . ?
C10 C9 H9 120.27(14) . . ?
C9 C10 C11 119.7(2) . . ?
H10 C10 C11 120.13(13) . . ?
H10 C10 C9 120.13(14) . . ?
O2 C7 O3 123.42(19) . . ?
C5 C7 O3 109.01(18) . . ?
C5 C7 O2 127.57(19) . . ?
C6 C5 C7 121.53(19) . . ?
C4 C5 C7 117.51(18) . . ?
C4 C5 C6 120.95(19) . . ?
C1 C6 C5 116.92(19) . . ?
C15 C6 C5 123.08(18) . . ?
C15 C6 C1 119.99(18) . . ?
C6 C1 N1 119.78(18) . . ?
C2 C1 N1 118.43(17) . . ?
C2 C1 C6 121.74(18) . . ?
H2 C2 C1 119.90(12) . . ?
C3 C2 C1 120.20(19) . . ?
C3 C2 H2 119.90(12) . . ?
H3 C3 C2 120.20(12) . . ?
C4 C3 C2 119.6(2) . . ?
C4 C3 H3 120.20(13) . . ?
C3 C4 C5 120.49(19) . . ?
H4 C4 C5 119.76(12) . . ?
H4 C4 C3 119.76(13) . . ?
H15a C15 C6 109.5 . . ?
H15b C15 C6 109.5 . . ?
H15b C15 H15a 109.5 . . ?
H15c C15 C6 109.5 . . ?
H15c C15 H15a 109.5 . . ?
H15c C15 H15b 109.5 . . ?
H16 C16 N1 117.23(12) . . ?
C17 C16 N1 125.53(19) . . ?
C17 C16 H16 117.23(12) . . ?
C18 C17 C16 121.32(18) . . ?
C22 C17 C16 119.83(18) . . ?
C22 C17 C18 118.74(18) . . ?
C17 C18 O1 122.80(18) . . ?
C19 C18 O1 117.92(18) . . ?
C19 C18 C17 119.28(18) . . ?
H19 C19 C18 120.10(12) . . ?
C20 C19 C18 119.79(19) . . ?
C20 C19 H19 120.10(12) . . ?
C19 C20 O4 124.06(19) . . ?
C21 C20 O4 114.45(18) . . ?
C21 C20 C19 121.49(18) . . ?
H21 C21 C20 120.59(11) . . ?
C22 C21 C20 118.82(19) . . ?
C22 C21 H21 120.59(12) . . ?
C21 C22 C17 121.83(19) . . ?
H22 C22 C17 119.09(12) . . ?
H22 C22 C21 119.09(12) . . ?
H23a C23 O4 110.31(11) . . ?
H23b C23 O4 110.31(11) . . ?
H23b C23 H23a 108.6 . . ?
C24 C23 O4 107.04(17) . . ?
C24 C23 H23a 110.31(12) . . ?
C24 C23 H23b 110.31(12) . . ?
H24a C24 C23 108.92(12) . . ?
H24b C24 C23 108.92(12) . . ?
H24b C24 H24a 107.7 . . ?
C25 C24 C23 113.27(18) . . ?
C25 C24 H24a 108.92(12) . . ?
C25 C24 H24b 108.92(12) . . ?
H25a C25 C24 108.94(12) . . ?
H25b C25 C24 108.94(12) . . ?
H25b C25 H25a 107.8 . . ?
C26 C25 C24 113.2(2) . . ?
C26 C25 H25a 108.94(13) . . ?
C26 C25 H25b 108.94(14) . . ?
H26a C26 C25 109.5 . . ?
H26b C26 C25 109.5 . . ?
H26b C26 H26a 109.5 . . ?
H26c C26 C25 109.5 . . ?
H26c C26 H26a 109.5 . . ?
H26c C26 H26b 109.5 . . ?
F1A C14A C11 113.6(4) . . ?
F2A C14A C11 111.0(4) . . ?
F2A C14A F1A 103.8(5) . . ?
F3A C14A C11 114.6(4) . . ?
F3A C14A F1A 103.2(4) . . ?
F3A C14A F2A 109.9(5) . . ?
F1B C14B C11 115.5(6) . . ?
F2B C14B C11 115.3(6) . . ?
F2B C14B F1B 104.2(7) . . ?
F3B C14B C11 111.7(6) . . ?
F3B C14B F1B 104.9(8) . . ?
F3B C14B F2B 104.1(7) . . ?

loop_
_geom_torsion_atom_site_label_1
_geom_torsion_atom_site_label_2
_geom_torsion_atom_site_label_3
_geom_torsion_atom_site_label_4
_geom_torsion
_geom_torsion_site_symmetry_1
_geom_torsion_site_symmetry_2
_geom_torsion_site_symmetry_3
_geom_torsion_site_symmetry_4
_geom_torsion_publ_flag
Ni1 O1 C18 C17 20.48(18) . . . . ?
Ni1 O1 C18 C19 -159.96(16) . . . . ?
Ni1 N1 C1 C6 70.13(16) . . . . ?
Ni1 N1 C1 C2 -107.49(16) . . . . ?
Ni1 N1 C16 C17 -10.33(19) . . . . ?
O3 C8 C13 C12 -174.9(2) . . . . ?
O3 C8 C9 C10 175.8(2) . . . . ?
O3 C7 C5 C6 -154.00(17) . . . . ?
O3 C7 C5 C4 27.1(2) . . . . ?
O2 C7 O3 C8 5.5(3) . . . . ?
O2 C7 C5 C6 26.5(3) . . . . ?
O2 C7 C5 C4 -152.3(2) . . . . ?
O1 C18 C17 C16 5.0(2) . . . . ?
O1 C18 C17 C22 -178.8(2) . . . . ?
O1 C18 C19 C20 177.90(18) . . . . ?
O4 C20 C19 C18 -177.6(2) . . . . ?
O4 C20 C21 C22 179.41(18) . . . . ?
O4 C23 C24 C25 -62.64(19) . . . . ?
N1 Ni1 O1 C18 -149.17(12) . . 2_666 2_666 ?
N1 Ni1 O1 C18 -30.83(12) . . . . ?
N1 C1 C6 C5 -174.96(19) . . . . ?
N1 C1 C6 C15 3.8(2) . . . . ?
N1 C1 C2 C3 176.79(19) . . . . ?
N1 C16 C17 C18 -9.7(3) . . . . ?
N1 C16 C17 C22 174.2(2) . . . . ?
C11 C12 C13 C8 -0.2(3) . . . . ?
C11 C10 C9 C8 -0.5(3) . . . . ?
C12 C11 C10 C9 0.4(3) . . . . ?
C12 C11 C14A F1A 136.0(4) . . . . ?
C12 C11 C14A F2A -107.5(5) . . . . ?
C12 C11 C14A F3A 17.7(4) . . . . ?
C12 C11 C14B F1B -167.8(7) . . . . ?
C12 C11 C14B F2B -46.2(5) . . . . ?
C12 C11 C14B F3B 72.4(6) . . . . ?
C12 C13 C8 C9 0.0(3) . . . . ?
C13 C12 C11 C10 -0.0(3) . . . . ?
C13 C12 C11 C14A 179.1(3) . . . . ?
C13 C12 C11 C14B 174.1(4) . . . . ?
C13 C8 O3 C7 -30.8(3) . . . . ?
C13 C8 C9 C10 0.3(3) . . . . ?
C8 O3 C7 C5 -174.0(2) . . . . ?
C9 C8 O3 C7 153.94(19) . . . . ?
C9 C10 C11 C14A -178.8(3) . . . . ?
C9 C10 C11 C14B -173.7(4) . . . . ?
C10 C11 C14A F1A -44.9(4) . . . . ?
C10 C11 C14A F2A 71.7(4) . . . . ?
C10 C11 C14A F3A -163.1(4) . . . . ?
C10 C11 C14B F1B 6.3(6) . . . . ?
C10 C11 C14B F2B 127.9(6) . . . . ?
C10 C11 C14B F3B -113.5(7) . . . . ?
C7 C5 C6 C1 179.5(2) . . . . ?
C7 C5 C6 C15 0.8(2) . . . . ?
C7 C5 C4 C3 177.7(2) . . . . ?
C5 C6 C1 C2 2.6(2) . . . . ?
C5 C4 C3 C2 3.0(3) . . . . ?
C6 C5 C4 C3 -1.1(2) . . . . ?
C6 C1 N1 C16 -119.1(2) . . . . ?
C6 C1 C2 C3 -0.8(2) . . . . ?
C1 N1 C16 C17 179.21(17) . . . . ?
C1 C6 C5 C4 -1.6(2) . . . . ?
C1 C2 C3 C4 -2.1(3) . . . . ?
C2 C1 N1 C16 63.3(2) . . . . ?
C2 C1 C6 C15 -178.7(2) . . . . ?
C4 C5 C6 C15 179.7(2) . . . . ?
C16 C17 C18 C19 -174.5(2) . . . . ?
C16 C17 C22 C21 176.3(2) . . . . ?
C17 C18 C19 C20 -2.5(2) . . . . ?
C17 C22 C21 C20 -0.9(3) . . . . ?
C18 O1 Ni1 N1 149.17(16) . . . 2_666 ?
C18 C17 C22 C21 0.1(2) . . . . ?
C18 C19 C20 C21 1.8(2) . . . . ?
C19 C18 C17 C22 1.6(2) . . . . ?
C19 C20 O4 C23 2.7(3) . . . . ?
C19 C20 C21 C22 -0.1(2) . . . . ?
C20 O4 C23 C24 171.2(2) . . . . ?
C21 C20 O4 C23 -176.79(18) . . . . ?
C23 C24 C25 C26 -174.7(2) . . . . ?
C14A C11 C14B F1B 84(6) . . . . ?
C14A C11 C14B F2B -154(6) . . . . ?
C14A C11 C14B F3B -35(7) . . . . ?
F1A C14A C11 C14B -149(4) . . . . ?
F2A C14A C11 C14B -33(4) . . . . ?
F3A C14A C11 C14B 93(4) . . . . ?

loop_
_diffrn_refln_index_h
_diffrn_refln_index_k
_diffrn_refln_index_l
_diffrn_refln_intensity_net
_diffrn_refln_intensity_u
_diffrn_refln_scale_group_code
0 0 -1 750.12 29.7507 18
0 0 -1 739.554 29.52 11
0 0 -1 767.828 29.6833 16
0 0 -2 6401.34 248.489 18
0 0 -2 6389.35 248.412 16
0 0 -3 2940.13 115.136 18
0 0 -3 2913.79 115.009 16
0 0 -3 2920.12 115.205 15
0 0 -4 2012.8 80.4106 9
0 0 -4 1967.31 81.0947 15
0 0 -4 2058.68 81.1427 18
0 0 -4 2048.38 81.0737 16
0 0 -5 1468.98 62.9145 15
0 0 -5 1480.78 61.9694 9
0 0 -5 1643.76 62.7991 16
0 0 -6 596.291 27.1709 16
0 0 -6 571.336 27.9747 15
0 0 -6 568.55 26.2901 9
0 0 -7 18.9224 8.79814 15
0 0 -7 2.00636 8.2364 16
0 0 -8 163.981 13.2017 16
0 0 -8 141.697 13.8344 15
0 0 -9 1120.02 54.6835 15
0 0 -9 1310.44 54.4403 16
0 0 -10 3.16705 9.0213 38
0 0 -10 -4.14045 8.79683 32
0 0 -10 0.56363 9.76752 53
0 0 -11 648.528 31.0921 38
0 0 -11 624.015 30.8201 32
0 0 -11 654.643 32.7686 53
0 0 -12 176.547 15.1526 38
0 0 -12 162.167 16.772 53
0 0 -12 200.946 17.958 19
0 0 -13 291.893 19.2062 38
0 0 -13 275.76 21.6253 53
0 0 -14 259.425 17.8744 38
0 0 -14 194.441 18.9399 53
0 0 -15 9.29896 12.8754 53
0 0 -16 32.4003 13.8776 51
0 0 -17 47.7049 11.3541 51
0 1 -17 737.522 33.526 51
0 1 -17 722.105 31.881 31
0 1 -16 484.211 26.9131 51
0 1 -15 30.7117 14.6307 51
0 1 -14 251.572 17.3127 33
0 1 -14 234.107 21.9705 51
0 1 -14 212.159 18.9244 53
0 1 -13 31.7199 13.5644 53
0 1 -13 23.6249 11.2949 38
0 1 -13 32.3282 10.4724 33
0 1 -12 543.94 27.5816 38
0 1 -12 543.883 27.8578 33
0 1 -12 477.691 28.9922 53
0 1 -11 234.039 19.4093 19
0 1 -11 257.141 17.1895 38
0 1 -11 245.961 18.8801 53
0 1 -11 267.981 17.6202 33
0 1 -10 1012.11 46.1191 53
0 1 -10 1012.91 44.6917 38
0 1 -10 978.128 44.6315 33
0 1 -10 1055.39 45.0673 32
0 1 -9 297.835 17.9864 53
0 1 -9 293.326 16.7171 38
0 1 -9 255.913 16.5397 33
0 1 -9 297.323 16.9376 32
0 1 -8 123.802 12.8427 15
0 1 -8 124.559 12.2325 16
0 1 -7 813.818 36.8926 16
0 1 -7 810.138 38.0414 15
0 1 -6 88.3923 10.0273 16
0 1 -6 75.2645 10.784 15
0 1 -5 468.524 23.919 25
0 1 -5 465.916 22.8082 16
0 1 -5 494.024 23.6769 15
0 1 -4 855.116 37.1691 15
0 1 -4 817.641 37.8189 25
0 1 -4 908.774 36.8265 16
0 1 -4 855.409 35.5565 9
0 1 -3 268.657 13.3144 16
0 1 -3 279.936 15.2025 25
0 1 -3 249.571 13.66 15
0 1 -3 253.812 12.3334 9
0 1 -2 3383.66 127.589 16
0 1 -2 3298.79 126.973 2
0 1 -2 3161.3 128.239 25
0 1 -2 3318.14 127.875 15
0 1 -2 3154.34 127.062 9
0 1 -1 756.471 30.8327 20
0 1 -1 771.897 30.7355 16
0 1 -1 772.603 30.9876 15
0 1 -1 856.934 31.8109 25
0 1 -1 715.053 31.5068 8
0 1 0 588.49 23.5759 14
0 1 0 602.397 24.0103 8
0 1 0 568.97 23.3307 21
0 -1 0 569.839 23.189 23
0 1 0 602.588 23.4348 10
0 1 0 658.409 24.1501 25
0 1 0 623.302 23.8361 22
0 1 0 600.748 23.8053 20
0 1 0 585.778 23.3539 19
0 1 1 6631.89 230.114 12
0 -1 -1 6656.76 229.85 11
0 -1 -2 882.097 34.9608 11
0 -1 -2 864.611 34.8479 16
0 -1 -3 111.535 7.76339 11
0 -1 -3 129.592 8.05508 16
0 1 3 121.253 6.47639 2
0 -1 -4 7.9189 5.99762 11
0 -1 -4 1.17224 7.29038 16
0 -1 -5 52.6652 7.66853 16
0 -1 -5 29.2389 8.13092 15
0 -1 -6 3378.91 138.207 15
0 -1 -6 3357.77 137.587 9
0 -1 -6 3659.96 137.925 16
0 -1 -7 2202.51 86.9301 16
0 -1 -7 2092.37 87.3749 15
0 -1 -7 2072.99 86.5555 9
0 -1 -8 271.902 17.5726 15
0 -1 -8 226.387 15.6256 9
0 -1 -8 278.504 16.8999 16
0 -1 -9 6091.33 247.837 15
0 -1 -9 6350.62 247.168 16
0 -1 -10 664.757 32.0037 53
0 -1 -10 704.07 35.4635 15
0 -1 -10 672.786 31.1619 38
0 -1 -11 339.05 21.2785 53
0 -1 -11 399.638 24.1134 15
0 -1 -11 340.904 20.3037 38
0 -1 -12 234.846 17.3355 53
0 -1 -12 208.843 16.3644 38
0 -1 -13 715.828 37.4219 53
0 -1 -13 768.995 36.0029 38
0 -1 -14 11.5174 11.3908 38
0 -1 -14 3.07067 13.3226 53
0 -1 -15 499.248 29.2386 53
0 -1 -15 520.443 27.2033 38
0 -1 -16 9.87266 11.952 53
0 -1 -17 25.1629 12.1145 51
0 -1 -18 170.087 13.2544 51
0 2 -16 61.0425 11.394 51
0 2 -16 48.4829 7.83131 31
0 2 -15 157.833 16.5634 51
0 2 -14 317.953 19.8761 33
0 2 -14 350.625 24.1722 51
0 2 -13 841.572 38.4646 33
0 2 -13 787.423 42.124 51
0 2 -13 780.96 39.8292 53
0 2 -12 -2.6151 10.7308 33
0 2 -12 -9.22676 12.849 53
0 2 -12 -26.4294 15.8113 51
0 2 -11 737.217 35.7275 33
0 2 -11 735.911 39.4631 19
0 2 -11 766.387 35.1655 38
0 2 -11 701.414 37.3172 53
0 2 -10 22.0904 9.80531 38
0 2 -10 11.0676 9.73524 33
0 2 -10 16.8072 11.8393 53
0 2 -10 23.014 10.6349 32
0 2 -10 25.2858 9.63269 19
0 2 -9 842.479 36.9696 33
0 2 -9 768.864 35.9712 38
0 2 -9 763.038 37.3292 53
0 2 -9 793.057 39.7851 19
0 2 -9 836.92 36.6378 32
0 2 -8 448.266 22.1404 32
0 2 -8 411.507 22.1413 33
0 2 -7 10.363 7.75677 16
0 2 -6 135.798 13.2245 8
0 2 -6 129.97 11.2071 16
0 2 -5 210.02 13.3653 16
0 2 -5 182.899 15.0213 25
0 2 -5 218.519 15.1323 8
0 2 -4 114.703 12.0372 25
0 2 -4 103.695 11.3028 8
0 2 -4 108.747 9.23531 16
0 2 -3 824.805 35.1169 25
0 2 -3 756.624 34.3639 8
0 2 -3 758.889 32.6889 16
0 2 -2 794.838 31.1497 2
0 2 -2 747.399 32.6761 8
0 2 -2 751.489 30.7722 16
0 2 -2 805.599 33.0546 25
0 2 -2 681.966 30.1307 24
0 2 -1 486.797 20.7357 19
0 2 -1 496.068 22.476 25
0 2 -1 500.408 20.2281 16
0 2 -1 473.093 22.5612 8
0 2 -1 459.705 19.9443 7
0 2 -1 527.294 21.8576 22
0 2 -1 516.104 21.5133 2
0 2 -1 485.838 21.2661 20
0 2 0 20.9236 6.53006 8
0 2 0 12.6169 3.29429 19
0 2 0 18.3034 4.03042 14
0 2 0 19.9136 3.30516 21
0 2 0 22.5356 5.29993 22
0 2 0 17.1493 4.94929 20
0 2 0 16.977 3.25414 10
0 2 0 14.2829 6.6635 25
0 2 1 567.748 24.1252 12
0 2 1 583.913 24.1776 20
0 -2 -1 565.462 23.358 11
0 2 1 570.869 23.6212 10
0 2 1 559.995 23.9644 22
0 2 1 620.424 24.6048 25
0 2 2 582.104 23.573 12
0 -2 -2 605.08 22.6969 11
0 -2 -3 10916 412.341 11
0 -2 -3 10204.3 411.824 16
0 2 3 11139.1 413.067 12
0 2 3 10521.9 412.482 2
0 -2 -4 39511.2 1420.2 16
0 2 4 37681.5 1421.11 12
0 -2 -4 37791.5 1420.36 11
0 -2 -5 240.613 13.348 11
0 2 5 220.209 14.671 12
0 -2 -5 229.389 13.2268 16
0 -2 -6 1338.76 52.0508 16
0 -2 -6 1231.81 51.9934 11
0 2 6 1149.82 52.7538 12
0 -2 -7 1245.53 52.9753 16
0 2 7 1181.93 54.1939 12
0 -2 -7 1318.91 53.7211 15
0 2 8 16.7805 9.68203 12
0 -2 -8 15.0025 9.17103 15
0 -2 -8 9.34463 8.48156 9
0 -2 -8 30.4034 8.15116 16
0 -2 -9 3445.35 135.745 16
0 -2 -9 3285.59 136.372 15
0 -2 -9 3318.38 135.728 9
0 -2 -10 2413.49 101.654 38
0 -2 -10 2597 102.857 53
0 -2 -10 2640.16 106.133 15
0 -2 -10 2525.3 104.854 9
0 -2 -11 570.566 29.1326 38
0 -2 -11 638.137 30.5549 53
0 -2 -11 668.405 34.0087 15
0 -2 -12 1119.71 52.5596 15
0 -2 -12 1106.7 47.7389 38
0 -2 -12 1024.72 48.5928 53
0 -2 -13 497.409 25.8383 38
0 -2 -13 450.613 27.0934 53
0 -2 -14 1097.83 46.9696 38
0 -2 -14 951.308 47.7839 53
0 -2 -15 190.779 16.1729 38
0 -2 -15 170.907 17.755 53
0 -2 -16 92.7208 14.2913 53
0 -2 -17 82.959 12.9106 53
0 -2 -18 18.4632 10.0487 51
0 3 -15 257.654 18.0334 51
0 3 -14 362.639 23.9362 51
0 3 -14 380.606 21.2509 29
0 3 -13 -14.5115 10.8879 33
0 3 -13 -13.829 15.3689 51
0 3 -13 -5.63584 10.6404 29
0 3 -12 0.65312 11.0751 33
0 3 -12 5.63376 16.2334 51
0 3 -11 14.3241 13.26 53
0 3 -11 48.6881 11.2147 33
0 3 -11 40.8538 15.9503 51
0 3 -10 385.618 25.508 51
0 3 -10 362.027 20.9922 33
0 3 -9 332.245 21.5387 53
0 3 -9 372.162 20.9003 33
0 3 -9 315.166 24.179 51
0 3 -9 351.163 20.1962 32
0 3 -8 934.39 40.3758 32
0 3 -8 869.629 40.2115 33
0 3 -7 1604.17 69.2841 19
0 3 -6 251.602 16.5486 19
0 3 -6 224.869 18.9198 25
0 3 -5 27.1869 7.94922 19
0 3 -5 23.0837 11.0222 25
0 3 -5 28.2545 9.86928 8
0 3 -4 79.4605 9.31025 19
0 3 -4 105.378 13.0252 25
0 3 -4 96.6876 12.572 8
0 3 -3 679.355 31.0036 25
0 3 -3 598.975 27.8395 19
0 3 -3 610.236 30.0031 8
0 3 -2 2385.31 96.2344 8
0 3 -2 2260.59 96.2062 25
0 3 -2 2336.49 94.1664 19
0 3 -2 2473.77 94.6838 20
0 3 -2 2351.68 94.6048 2
0 3 -1 1987.45 79.2257 8
0 3 -1 2010.56 78.2163 2
0 3 -1 1981.72 79.2896 25
0 3 -1 1874.35 76.9345 19
0 3 -1 1953.43 78.302 22
0 3 -1 1893.86 77.9068 20
0 3 0 594.81 25.6158 2
0 3 0 507.177 23.6864 14
0 3 0 618.524 25.9312 8
0 3 0 585.9 26.1053 25
0 3 0 569.496 24.851 20
0 3 0 564.496 24.9905 22
0 3 0 537.848 23.2235 19
0 -3 -1 2646.61 105.975 11
0 3 1 2659.23 106.377 10
0 3 1 2704.37 107.04 14
0 3 1 2779.33 107.314 20
0 3 1 2689.44 107.141 22
0 3 1 2805.62 107.927 2
0 3 1 2774.63 107.861 25
0 3 2 385.837 19.3623 2
0 3 2 385.382 17.5087 10
0 3 2 407.655 18.3833 20
0 3 2 370.66 18.6018 12
0 -3 -2 379.69 17.264 11
0 -3 -3 6.90468 5.49799 11
0 3 3 2.16173 7.45869 12
0 3 3 6.01193 7.70691 2
0 3 4 2604.58 110.381 2
0 -3 -4 2834.75 110.185 11
0 3 4 2913.52 111.206 12
0 -3 -5 3419.08 134.085 11
0 3 5 3334.78 135.046 12
0 -3 -6 289.164 16.6051 11
0 3 6 293.668 18.7023 12
0 -3 -6 334.24 16.448 16
0 -3 -7 1229.29 50.5209 16
0 -3 -7 1178.17 50.7205 11
0 3 7 1148.86 52.3956 12
0 -3 -8 296.892 16.7808 16
0 3 8 279.811 18.5354 12
0 -3 -8 276.152 17.2862 15
0 -3 -9 135.698 12.6775 15
0 -3 -9 121.083 12.3543 9
0 -3 -9 144.06 12.1505 16
0 3 9 118.058 13.5932 12
0 -3 -10 882.711 41.0881 9
0 -3 -10 901.545 41.4494 15
0 3 10 793.132 42.0515 12
0 -3 -11 300.521 18.0651 38
0 -3 -11 351.573 19.2403 53
0 -3 -11 321.277 21.1765 9
0 -3 -11 302.862 21.2204 15
0 -3 -12 10.101 9.83151 38
0 -3 -12 30.4299 9.65024 9
0 -3 -12 24.5918 10.8108 53
0 -3 -13 182.427 15.0328 38
0 -3 -13 168.174 16.5358 53
0 -3 -14 113.375 13.5432 38
0 -3 -14 134.417 15.3969 53
0 -3 -15 23.2276 13.1355 53
0 -3 -15 13.8399 11.1649 38
0 -3 -16 388.28 24.4272 53
0 -3 -16 406.59 22.6416 38
0 3 16 405.496 23.358 45
0 -3 -17 73.062 12.1325 53
0 -3 -18 173.642 13.954 53
0 4 -14 2.96186 11.2826 51
0 4 -14 18.5753 8.5446 29
0 4 -13 574.483 29.4546 29
0 4 -13 611.48 32.401 51
0 4 -12 887.477 45.4428 51
0 4 -12 937.078 42.5408 33
0 4 -11 2089.88 88.6459 33
0 4 -11 2169.92 92.3048 51
0 4 -10 857.853 44.0477 51
0 4 -10 845.61 39.9589 33
0 4 -9 3506.18 141.507 33
0 4 -9 3486.96 144.575 51
0 4 -8 586.365 30.3523 33
0 4 -8 636.35 30.3806 32
0 4 -8 681.817 34.5989 51
0 4 -7 428.112 22.0824 32
0 4 -7 413.616 22.3487 33
0 4 -7 436.277 25.9862 51
0 4 -6 544.991 31.2184 51
0 4 -6 634.678 34.2241 25
0 4 -6 621.431 29.3253 59
0 4 -6 624.586 33.1113 8
0 4 -5 97.5338 12.9677 8
0 4 -5 105.507 14.7605 25
0 4 -4 642.559 32.7546 25
0 4 -4 593.963 31.6336 8
0 4 -3 4070.2 164.971 8
0 4 -3 4090.2 165.004 25
0 4 -2 1456.92 62.1616 8
0 4 -2 1420.79 61.9277 25
0 4 -2 1438.26 59.8455 20
0 4 -1 729.203 32.145 25
0 4 -1 644.077 31.61 8
0 4 -1 682.144 30.6848 2
0 4 -1 648.69 30.2558 22
0 4 -1 613.202 29.7127 20
0 4 0 216.353 12.989 20
0 4 0 208.607 14.4322 8
0 4 0 202.038 15.3478 25
0 4 0 192.673 13.6903 2
0 4 0 198.151 13.2288 22
0 4 1 2610.42 104.866 2
0 4 1 2630.46 104.064 20
0 4 1 2714.72 105.019 25
0 4 1 2489.41 103.314 14
0 4 1 2597.29 103.999 22
0 4 2 -0.43639 8.79414 2
0 4 2 2.08314 6.3421 14
0 4 2 3.57134 7.03144 20
0 4 2 -4.65114 6.85684 22
0 4 3 1709.29 68.9069 20
0 -4 -3 1658.56 67.7502 11
0 4 3 1665.45 69.0963 12
0 4 3 1723.73 69.9285 2
0 4 4 660.734 30.9143 2
0 4 4 644.253 29.8399 20
0 -4 -4 669.45 29.2972 11
0 4 4 690.864 30.9047 12
0 -4 -5 464.356 22.2859 11
0 4 5 482.971 23.6027 2
0 4 5 449.087 24.19 12
0 -4 -6 14.8751 6.8498 11
0 4 6 8.55918 9.45885 12
0 4 7 9.7388 10.641 12
0 -4 -7 7.95349 6.9409 11
0 4 8 22.921 10.5363 12
0 4 9 129.727 14.1228 12
0 4 10 17.032 8.66507 49
0 4 10 16.1014 11.7549 12
0 -4 -10 26.7097 9.40818 9
0 4 11 885.564 40.3379 49
0 -4 -11 939.178 44.018 9
0 4 11 900.993 45.3983 12
0 4 12 109.7 12.3756 49
0 -4 -12 126.049 13.8432 9
0 4 13 22.2761 10.3259 49
0 -4 -13 36.4267 11.3298 9
0 -4 -14 26.3874 12.4261 53
0 -4 -15 3.49784 12.0521 53
0 -4 -16 133.353 15.0671 53
0 4 16 137.598 14.594 45
0 -4 -17 32.141 11.2225 53
0 4 17 36.2137 10.5091 45
0 4 18 61.4737 9.13402 45
0 5 -14 62.035 8.03932 29
0 5 -13 5.07243 8.56786 29
0 5 -12 70.1488 12.189 29
0 5 -12 120.442 15.7387 51
0 5 -11 110.236 13.8593 29
0 5 -11 110.207 18.1494 51
0 5 -10 190.603 21.4094 51
0 5 -10 185.597 15.4335 33
0 5 -9 967.43 47.5479 51
0 5 -9 932.728 43.3302 33
0 5 -8 39.2286 10.4024 33
0 5 -8 20.4167 15.5358 51
0 5 -7 470.006 25.0031 33
0 5 -7 471.055 28.8633 51
0 5 -6 2703.17 118.866 25
0 5 -6 2816.24 113.399 59
0 5 -6 2725 115.321 51
0 5 -5 1136.67 51.5081 51
0 5 -5 1101.02 54.053 8
0 5 -5 1107.85 49.443 59
0 5 -5 1179.93 54.8283 25
0 5 -4 274.875 20.7678 8
0 5 -4 255.78 21.3101 25
0 5 -3 734.05 38.1165 25
0 5 -3 782.246 38.3682 8
0 5 -2 854.452 40.5065 8
0 5 -2 816.77 40.5419 25
0 5 -1 6108.58 243.185 20
0 5 -1 6097.81 245.157 25
0 5 -1 6278.2 243.86 2
0 5 0 5497.67 218.655 22
0 5 0 5488.43 219.901 25
0 5 0 5473.73 218.497 20
0 5 0 5657.09 219.328 2
0 5 1 230.339 15.7856 2
0 5 1 215.504 14.3567 22
0 5 1 219.207 14.5034 20
0 5 2 3360.65 134.851 22
0 5 2 3278.05 136.037 2
0 5 2 3474.28 135.217 20
0 5 3 -0.95619 7.93498 14
0 5 3 0.42999 7.5739 22
0 5 3 3.72791 7.67404 20
0 5 3 -3.42011 9.11291 2
0 5 4 1853.64 80.7839 2
0 5 4 1985.45 79.5087 22
0 5 4 1969.34 79.8143 20
0 5 5 206.535 13.5628 20
0 5 5 188.403 14.802 2
0 5 5 198.223 15.2042 12
0 -5 -5 197.845 12.8636 11
0 -5 -6 15.425 7.6417 11
0 5 6 15.5185 9.17117 2
0 5 6 17.6128 10.2427 12
0 -5 -7 3562.13 144.89 11
0 5 7 3678.17 147.081 12
0 -5 -8 506.041 25.2124 11
0 5 8 448.6 27.1299 12
0 5 9 63.06 12.8329 12
0 5 10 409.775 26.0929 12
0 5 10 405.319 21.8785 49
0 -5 -10 440.354 25.0383 9
0 5 11 -7.98293 11.8858 12
0 5 11 -0.5151 9.34911 49
0 -5 -11 4.76948 8.65661 9
0 -5 -12 60.5161 12.0337 9
0 5 12 58.3595 11.3709 49
0 -5 -13 687.566 32.9344 55
0 -5 -13 619.491 36.0373 9
0 5 13 702.081 33.3057 49
0 5 14 179.933 15.7193 49
0 -5 -14 192.143 15.9641 55
0 5 15 -4.74057 10.5799 49
0 5 15 7.44575 11.3066 45
0 5 16 1.89804 11.1187 45
0 5 17 234.798 16.497 45
0 5 18 331.875 18.6128 45
0 6 -13 55.4232 7.96134 29
0 6 -12 9.06352 8.32943 29
0 6 -11 4.48708 9.45238 29
0 6 -11 0.53742 8.85088 57
0 6 -10 830.966 42.1873 51
0 6 -10 828.668 39.196 29
0 6 -10 809.746 38.9919 57
0 6 -9 25.4965 16.3168 51
0 6 -8 1852.24 82.1315 51
0 6 -7 125.225 18.2677 51
0 6 -6 520.968 35.8199 25
0 6 -6 657.898 34.1833 51
0 6 -5 83.1415 12.2622 59
0 6 -5 76.0454 14.97 51
0 6 -5 59.5123 13.6332 47
0 6 -5 84.9008 15.4427 25
0 6 -4 233.28 16.4152 59
0 6 -4 200.764 17.4918 47
0 6 -4 185.509 19.9946 25
0 6 -4 214.464 18.4789 51
0 6 -3 2008.16 82.5777 51
0 6 -3 1926.37 86.3846 25
0 6 -3 1969.27 80.8296 59
0 6 -3 1858.11 80.8454 43
0 6 -3 2010.46 84.0704 41
0 6 -3 1979.06 82.6741 47
0 6 -2 1250.43 58.1561 25
0 6 -1 44.6698 8.98383 20
0 6 -1 46.7277 12.2834 25
0 6 0 3234.2 131.842 22
0 6 0 3332.21 132.7 2
0 6 0 3183.11 131.632 20
0 6 1 6190.7 242.361 20
0 6 1 6158.04 242.396 22
0 6 1 5983.72 243.238 2
0 6 2 2706.98 110.128 2
0 6 2 2713.17 108.959 20
0 6 2 2582.03 108.475 22
0 6 3 3361.4 136.224 22
0 6 3 3582.54 138.316 2
0 6 3 3260.1 136.443 20
0 6 4 1432.78 60.6789 22
0 6 4 1432.52 61.2337 20
0 6 4 1412.73 62.6042 2
0 6 5 463.999 25.9856 2
0 6 5 490.262 24.8189 20
0 6 6 1982.61 83.9774 2
0 6 7 10.0193 10.316 12
0 -6 -7 -1.1728 7.0405 11
0 -6 -8 19.3042 8.44136 11
0 6 8 15.7233 9.97341 12
0 6 9 175.891 13.3138 49
0 6 9 154.835 17.1392 12
0 6 9 197.064 13.5375 36
0 6 9 194.611 13.8663 40
0 6 10 538.534 32.9588 12
0 6 10 547.933 28.0772 40
0 -6 -10 624.004 31.5127 9
0 6 10 586.064 28.2001 49
0 -6 -11 378.934 24.4977 9
0 6 11 375.467 21.7746 49
0 6 11 422.003 27.2934 12
0 6 12 341.144 25.1443 12
0 -6 -12 312.225 22.1761 9
0 6 12 317.992 19.9937 49
0 6 13 52.081 12.279 49
0 -6 -13 60.5716 11.9178 55
0 6 14 454.571 25.9636 45
0 6 14 443.095 25.5302 49
0 -6 -14 485.461 25.6775 55
0 6 15 55.8586 12.4361 45
0 -6 -15 43.5019 11.5362 55
0 6 15 62.5034 12.2218 49
0 -6 -16 523.658 26.825 55
0 6 16 523.339 27.7896 45
0 6 16 517.226 26.8374 49
0 6 17 5.53197 8.77297 49
0 6 17 0.54006 9.64319 45
0 6 18 -3.90258 8.17936 45
0 7 -11 16.9642 7.90273 57
0 7 -11 7.14835 8.1472 29
0 7 -10 -7.50239 9.23162 57
0 7 -10 7.31585 9.23593 29
0 7 -9 96.6173 12.9648 57
0 7 -9 106.848 12.8007 29
0 7 -8 -15.4935 11.0303 29
0 7 -7 32.8606 11.4732 29
0 7 -6 1988.93 86.1953 47
0 7 -5 46.2455 14.7759 47
0 7 -4 2078.49 85.8775 47
0 7 -4 1913.66 83.4084 43
0 7 -3 110.929 15.6345 47
0 7 -3 94.289 14.7711 58
0 7 -3 98.046 12.1634 43
0 7 -3 112.437 12.5994 59
0 7 -3 89.9814 16.7831 27
0 7 -2 33.3507 13.7765 41
0 7 -2 30.566 13.8574 58
0 7 -2 31.6364 9.39541 43
0 7 -2 58.9738 15.6071 27
0 7 -2 49.1235 12.7908 47
0 7 -1 353.591 20.5703 43
0 7 -1 378.089 25.4957 27
0 7 -1 372.603 22.8242 47
0 7 -1 377.779 24.4303 41
0 7 0 395.544 23.822 20
0 7 0 443.277 22.6974 43
0 7 0 409.229 24.543 47
0 7 0 427.694 26.8418 27
0 7 0 432.642 25.92 41
0 7 0 430.059 25.3908 2
0 7 1 112.477 13.4871 2
0 7 1 103.462 12.138 22
0 7 1 76.8892 11.0157 20
0 7 2 87.2505 13.2779 2
0 7 2 107.093 11.8392 22
0 7 2 102.305 11.7741 20
0 7 3 155.359 13.0099 22
0 7 3 137.382 13.2975 20
0 7 3 145.306 15.1336 2
0 7 4 47.4811 12.0761 2
0 7 4 40.9287 9.44879 20
0 7 5 1123.23 53.044 2
0 7 5 1157.23 51.3231 20
0 7 6 7.95795 9.40765 14
0 7 6 17.5128 8.3095 20
0 7 6 11.6704 9.87497 2
0 7 7 2295.86 92.3857 40
0 7 7 2231.69 92.3947 36
0 7 8 212.701 14.8961 40
0 7 8 186.353 14.71 36
0 7 8 232.046 14.6897 49
0 7 9 646.417 31.1227 49
0 7 9 643.928 31.722 40
0 7 9 684.361 31.8071 36
0 7 10 86.4387 11.3946 49
0 -7 -10 90.6077 12.6458 9
0 7 10 98.6826 12.1245 36
0 -7 -11 71.0666 12.5318 9
0 7 11 74.4979 12.0419 49
0 7 12 72.8151 12.494 49
0 -7 -12 78.0778 12.869 9
0 7 13 52.3144 12.5471 49
0 7 13 49.8294 11.7737 44
0 7 13 56.824 12.025 45
0 -7 -13 47.5464 12.4448 55
0 7 14 25.4703 11.529 49
0 7 14 18.3712 10.5414 45
0 -7 -14 26.156 11.7084 55
0 7 15 20.0298 11.2446 49
0 7 15 45.9126 11.6249 45
0 -7 -15 9.48139 11.0255 55
0 7 16 198.683 15.7544 49
0 7 16 179.713 15.7491 45
0 7 17 1.0142 9.28416 45
0 -7 -17 6.67252 9.02023 55
0 7 18 20.211 7.98948 45
0 8 -10 8.21845 7.51899 57
0 8 -9 93.3883 11.162 57
0 8 -8 187.284 15.5446 57
0 8 -7 17.8797 11.701 34
0 8 -6 50.1547 15.2815 47
0 8 -5 1751.93 77.4986 47
0 8 -4 1464.99 66.3922 47
0 8 -3 491.854 29.3958 47
0 8 -3 406.09 30.2147 27
0 8 -3 482.524 26.0628 43
0 8 -3 450.862 28.5284 58
0 8 -2 143.005 14.3792 43
0 8 -2 143.426 18.8954 58
0 8 -2 167.814 20.8399 27
0 8 -2 191.357 18.8303 47
0 8 -1 531.68 32.5701 27
0 8 -1 467.912 28.1991 34
0 8 -1 464.381 29.3691 58
0 8 -1 528.452 27.3065 43
0 8 -1 529.295 29.5731 47
0 8 -1 570.234 32.1719 41
0 8 0 1036.5 49.9598 27
0 8 0 950.468 46.4753 34
0 8 0 1030.2 45.8499 43
0 8 0 1005.69 47.9454 58
0 8 0 1023.55 47.8302 47
0 8 0 1035.07 49.2425 41
0 8 1 19.1835 9.86107 6
0 8 1 24.92 11.0614 2
0 8 1 5.20287 13.868 41
0 8 1 38.3801 12.3369 47
0 8 1 16.8395 9.1992 43
0 8 1 34.6299 14.9908 27
0 8 1 14.586 10.5174 34
0 8 1 15.4284 10.6755 35
0 8 1 27.1573 9.69856 20
0 8 2 122.385 13.596 34
0 8 2 111.303 13.0545 20
0 8 2 134.256 12.6628 6
0 8 2 132.331 13.3947 35
0 8 2 120.372 12.2321 43
0 8 2 144.03 16.3964 41
0 8 2 155.699 16.5941 2
0 8 2 144.332 14.0799 22
0 8 2 157.951 17.7296 27
0 8 3 1252.11 55.2956 27
0 8 3 1164.58 52.1338 34
0 8 3 1128.95 50.4783 52
0 8 3 1171.05 52.0094 35
0 8 3 1160.1 53.9012 20
0 8 3 1174.8 50.8943 6
0 8 3 1205.74 51.6217 43
0 8 3 1147.67 55.8119 2
0 8 3 1200.4 54.0936 41
0 8 4 650.178 33.5681 41
0 8 4 642.754 30.5715 6
0 8 4 636.778 29.9556 52
0 8 4 586.914 34.5142 2
0 8 4 642.818 32.9945 20
0 8 4 620.415 33.9998 27
0 8 4 693.472 31.3143 43
0 8 4 569.658 31.177 35
0 8 5 676.966 34.895 20
0 8 5 630.395 36.6269 2
0 8 5 683.141 32.1488 36
0 8 5 648.557 32.0695 52
0 8 5 702.935 33.5077 35
0 8 5 723.014 33.0304 43
0 8 5 709.414 32.5169 6
0 8 6 247.318 18.9526 20
0 8 6 311.294 17.7605 6
0 8 6 260.395 17.0263 40
0 8 6 278.753 18.6062 35
0 8 6 273.233 21.3908 2
0 8 6 297.117 17.8374 36
0 8 7 205.278 19.0089 2
0 8 7 217.431 15.9047 40
0 8 7 229.653 16.7911 44
0 8 7 249.518 16.2077 36
0 8 8 1.25006 10.4403 44
0 8 8 -1.16885 9.76209 36
0 8 9 845.905 39.4335 36
0 8 9 766.789 44.126 14
0 8 9 893.283 40.2874 44
0 8 10 1.262 9.93258 36
0 8 10 -1.3734 10.8557 14
0 8 10 3.44348 10.2239 49
0 8 10 -6.97832 10.762 44
0 8 11 3.61877 11.4091 44
0 8 11 -7.09763 10.4721 36
0 8 11 -1.45649 12.4552 14
0 8 11 -1.2167 10.8133 49
0 8 12 996.77 44.95 49
0 8 12 950.882 45.8867 44
0 8 13 678.649 34.2712 44
0 8 13 657.032 33.3254 49
0 -8 -14 514.918 27.2526 55
0 8 14 503.775 26.9882 49
0 8 14 457.105 27.1194 44
0 -8 -15 495.013 26.6305 55
0 8 16 4.78829 9.41403 45
0 -8 -16 -4.10627 10.8122 55
0 8 17 197.483 14.0033 45
0 -8 -17 205.524 14.3258 55
0 8 18 104.488 9.18615 45
0 -8 -18 83.9731 9.13223 55
0 9 -9 41.9874 7.54349 57
0 9 -8 158.48 12.6763 57
0 9 -7 78.422 11.0129 57
0 9 -7 67.4008 11.5725 34
0 9 -6 11.742 12.5434 47
0 9 -6 15.6271 11.6079 34
0 9 -5 253.115 22.0639 47
0 9 -5 303.287 21.6154 34
0 9 -4 557.971 32.6014 47
0 9 -4 549.144 31.6176 34
0 9 -3 1516.55 65.0815 47
0 9 -3 1372.46 66.2146 27
0 9 -3 1320.32 61.8487 43
0 9 -3 1422.38 64.0906 34
0 9 -3 1455.4 64.4185 58
0 9 -2 112.7 18.8978 58
0 9 -2 117.967 16.3593 34
0 9 -2 112.989 20.1897 27
0 9 -2 101.89 17.2066 47
0 9 -2 90.0239 13.2117 43
0 9 -1 8.62901 16.7763 41
0 9 -1 44.7105 16.8546 58
0 9 -1 35.5311 15.8706 47
0 9 -1 22.9048 17.6226 27
0 9 -1 33.0401 11.4864 43
0 9 -1 35.4923 13.6399 34
0 9 0 17.6482 15.9623 41
0 9 0 5.16053 10.5418 43
0 9 0 8.66241 15.4661 58
0 9 0 -15.9096 12.7195 34
0 9 0 -11.8238 17.5854 27
0 9 0 9.62132 13.5494 47
0 9 1 104.91 17.6821 41
0 9 1 88.5761 12.5095 6
0 9 1 107.254 14.8783 34
0 9 1 99.0505 13.1664 43
0 9 1 111.757 16.8535 47
0 9 1 104.258 18.7657 58
0 9 1 93.499 20.3808 27
0 9 2 272.044 19.1597 6
0 9 2 312.739 23.9319 41
0 9 2 312.179 20.7025 35
0 9 2 363.62 26.7945 27
0 9 2 329.902 20.2288 43
0 9 2 262.265 23.1381 58
0 9 2 314.271 21.37 34
0 9 3 169.621 13.4216 52
0 9 3 189.078 20.7954 27
0 9 3 129.815 14.1072 6
0 9 3 173.657 18.3324 41
0 9 3 155.543 15.6085 34
0 9 3 122.359 15.2014 20
0 9 3 149.747 14.3886 43
0 9 3 163.577 15.7798 35
0 9 4 -4.22651 10.339 6
0 9 4 12.9052 13.7413 41
0 9 4 5.80953 8.75668 52
0 9 4 -4.77616 9.95779 43
0 9 4 -7.23806 11.4586 35
0 9 4 20.0133 15.2571 27
0 9 4 3.12404 9.61188 20
0 9 4 -2.1957 11.0146 34
0 9 5 245.468 19.097 20
0 9 5 239.102 18.7038 35
0 9 5 240.664 16.6021 52
0 9 5 247.497 17.68 6
0 9 6 229.461 16.5713 6
0 9 6 218.592 16.2745 52
0 9 6 233.113 18.4268 20
0 9 6 212.414 16.0841 36
0 9 6 210.018 17.6158 35
0 9 7 62.4475 12.5843 35
0 9 7 49.0244 11.148 36
0 9 7 62.5744 11.0938 52
0 9 7 66.0247 11.3659 6
0 9 8 977.279 44.728 36
0 9 8 981.95 45.4148 44
0 9 9 16.6121 11.2302 36
0 9 9 27.6907 11.4145 44
0 9 10 547.835 28.8256 36
0 9 10 526.421 29.1973 44
0 9 11 22.5857 12.3478 44
0 9 12 3.00946 12.8992 44
0 -9 -13 128.929 14.8013 55
0 9 13 97.844 14.8139 44
0 9 14 913.254 43.6872 44
0 -9 -14 948.595 42.8661 55
0 -9 -15 193.475 15.5433 55
0 9 15 179.534 15.4317 44
0 -9 -16 289.994 17.83 55
0 -9 -17 155.783 12.104 55
0 10 -7 176.345 12.1234 57
0 10 -6 53.7981 9.29342 57
0 10 -6 36.2964 10.1478 34
0 10 -5 76.9914 14.2845 47
0 10 -5 61.038 10.6255 57
0 10 -5 91.3034 13.2182 34
0 10 -4 12.2932 12.2284 34
0 10 -4 17.9053 13.2745 47
0 10 -3 115.34 13.2879 43
0 10 -3 130.866 17.5681 58
0 10 -3 109.928 15.6215 34
0 10 -3 113.592 19.1654 27
0 10 -3 136.009 17.8411 47
0 10 -2 662.14 35.6006 47
0 10 -2 601.91 31.9333 43
0 10 -2 683.357 34.791 34
0 10 -2 619.464 35.1778 58
0 10 -2 581.603 37.1557 27
0 10 -1 629.62 35.1696 34
0 10 -1 679.961 33.6409 43
0 10 -1 620.469 38.5339 27
0 10 -1 643.402 36.5881 58
0 10 -1 671.832 35.9906 47
0 10 0 269.883 22.0335 47
0 10 0 255.071 23.8226 41
0 10 0 250.69 18.8263 43
0 10 0 251.448 20.6841 34
0 10 0 244.49 22.5241 58
0 10 0 258.66 24.3403 27
0 10 1 137.414 19.7178 58
0 10 1 137.414 17.308 34
0 10 1 156.425 22.0868 27
0 10 1 124.142 16.7133 47
0 10 1 156.495 20.8078 41
0 10 1 132.269 14.7941 43
0 10 2 33.6185 15.9686 41
0 10 2 13.0414 11.559 35
0 10 2 7.19158 16.4659 58
0 10 2 7.17352 11.1545 6
0 10 2 6.83997 11.0136 43
0 10 2 28.9069 13.3952 34
0 10 2 21.1459 18.4568 27
0 10 3 6.03673 10.5278 43
0 10 3 3.14284 11.8086 35
0 10 3 -1.0909 17.2229 27
0 10 3 17.3979 12.6451 34
0 10 3 15.9476 11.64 6
0 10 3 3.71842 9.22727 52
0 10 3 1.02967 15.376 41
0 10 3 2.62952 16.5822 58
0 10 4 334.818 25.5972 58
0 10 4 346.527 23.0707 35
0 10 4 368.4 22.8158 43
0 10 4 387.443 22.544 6
0 10 4 336.982 23.3798 34
0 10 4 427.118 27.2787 41
0 10 4 343.573 20.952 52
0 10 4 343.118 27.6672 27
0 10 5 365.55 23.7065 35
0 10 5 379.793 22.9093 6
0 10 5 365.255 22.1993 52
0 10 6 121.331 15.7798 35
0 10 6 134.023 14.6808 6
0 10 6 130.345 13.6304 52
0 10 7 118.5 15.5484 35
0 10 7 125.893 13.8832 36
0 10 7 114.422 13.3609 52
0 10 7 128.091 14.178 6
0 10 8 28.9018 12.5609 35
0 10 8 17.3137 10.9333 6
0 10 8 34.5082 10.8475 52
0 10 8 37.9324 10.9933 36
0 10 9 225.639 17.9583 44
0 10 9 214.284 16.8486 52
0 10 9 194.872 16.8754 36
0 10 10 10.357 12.0162 44
0 10 10 14.1083 10.0903 52
0 10 11 -14.1312 11.4887 44
0 10 11 3.26371 10.3206 52
0 10 12 468.219 26.5301 52
0 10 12 554.581 29.0053 44
0 10 13 53.3727 12.6642 44
0 -10 -13 20.1681 10.999 55
0 -10 -14 88.1525 12.468 55
0 10 14 112.289 13.4327 44
0 10 15 438.069 24.027 44
0 -10 -15 441.99 23.2338 55
0 -10 -16 7.64995 8.36792 55
0 10 16 13.1151 8.38424 44
0 -10 -17 59.5571 8.12446 55
0 11 -5 170.325 13.1593 34
0 11 -4 126.461 12.9443 34
0 11 -3 182.984 15.5977 34
0 11 -3 130.784 22.4834 27
0 11 -3 131.585 16.5647 47
0 11 -2 312.836 21.5042 34
0 11 -2 314.339 19.1687 43
0 11 -2 305.306 24.6221 27
0 11 -2 321.165 22.2392 47
0 11 -1 113.819 18.6961 27
0 11 -1 87.3686 14.7258 34
0 11 -1 105.498 17.4017 58
0 11 -1 91.2413 15.141 47
0 11 -1 110.007 12.4992 43
0 11 0 17.7032 17.2618 27
0 11 0 36.3536 13.8643 34
0 11 0 5.64027 10.1551 43
0 11 0 31.4056 16.6124 58
0 11 0 40.39 13.9218 47
0 11 1 284.08 19.7823 43
0 11 1 278.066 21.529 34
0 11 1 282.514 22.4608 47
0 11 1 285.231 23.7946 58
0 11 1 325.195 26.7367 27
0 11 2 20.2163 12.8121 34
0 11 2 16.8747 17.1755 58
0 11 2 19.6182 16.032 41
0 11 2 26.2438 11.2147 43
0 11 2 22.9282 18.7299 27
0 11 2 3.85283 10.6229 6
0 11 3 13.3503 11.3179 6
0 11 3 -17.42 17.3174 27
0 11 3 35.2937 17.3963 58
0 11 3 24.6566 16.273 41
0 11 3 14.208 12.958 34
0 11 4 17.2691 13.1697 34
0 11 4 12.9146 15.9801 58
0 11 4 18.1987 16.8786 27
0 11 4 30.4733 15.2666 41
0 11 4 3.7877 9.32642 52
0 11 4 -6.83794 11.7848 6
0 11 5 621.169 32.1911 6
0 11 5 615.981 31.1866 52
0 11 6 74.18 12.2617 52
0 11 6 59.1116 13.3983 6
0 11 7 611.692 32.4307 6
0 11 7 665.299 32.5914 52
0 11 8 -0.65494 11.3244 6
0 11 8 9.41109 10.6584 52
0 11 9 33.2905 11.4597 52
0 11 10 957.8 47.5093 44
0 11 10 1138.82 47.9993 52
0 11 11 269.364 19.4927 44
0 11 11 289.851 18.893 52
0 11 12 13.1273 11.4124 44
0 11 12 23.9532 9.89979 52
0 11 13 63.7293 11.8728 44
0 11 14 4.39227 9.24536 44
0 -11 -14 10.8307 9.19603 55
0 11 15 20.1329 8.85989 44
0 -11 -15 30.7391 8.34866 55
0 -11 -16 207.696 12.9742 55
0 11 16 223.797 13.0411 48
0 12 -3 7.45107 7.65461 34
0 12 -2 464.535 37.818 27
0 12 -2 508.955 25.8317 34
0 12 -1 2.42757 10.1504 34
0 12 -1 -0.742 14.7951 27
0 12 0 253.929 19.4863 47
0 12 0 285.501 22.5912 27
0 12 0 285.194 19.3986 34
0 12 1 165.775 18.733 58
0 12 1 190.448 16.6422 34
0 12 1 154.702 19.3889 27
0 12 2 123.43 18.8167 27
0 12 2 125.486 17.593 58
0 12 2 105.112 14.4493 34
0 12 3 662.379 33.3276 6
0 12 3 711.307 36.8671 58
0 12 3 716.878 38.5862 27
0 12 4 339.447 25.9443 27
0 12 4 338.506 24.5018 58
0 12 4 334.226 20.7967 6
0 12 5 30.417 11.6004 6
0 12 5 31.3322 9.98332 52
0 12 6 730.844 36.2541 52
0 12 6 824.733 37.515 6
0 12 7 708.665 34.5494 6
0 12 7 700.857 34.2515 52
0 12 8 117.722 13.7527 6
0 12 8 120.457 13.2561 52
0 12 9 400.643 23.3043 6
0 12 9 439.857 23.6737 52
0 12 10 217.02 15.8414 52
0 12 11 28.7585 9.74009 52
0 12 12 16.8556 8.50766 52
0 12 13 18.0201 7.69594 48
0 12 13 29.1358 7.83183 52
0 12 14 25.0601 7.30665 48
0 12 15 5.55138 5.8609 48
0 13 0 100.039 27.7571 27
0 13 1 43.6677 16.6908 27
0 13 2 69.7063 14.3366 27
0 13 3 65.9514 13.9032 27
0 13 4 31.4042 13.3677 27
0 13 5 259.35 17.0258 6
0 13 6 254.03 16.0608 52
0 13 6 273.609 17.3743 6
0 13 7 288.003 18.1539 6
0 13 7 318.815 17.9336 52
0 13 8 528.657 26.1874 52
0 13 8 537.564 26.7583 6
0 13 9 99.3415 10.8602 52
0 13 10 5.78893 7.65605 52
0 13 11 226.737 14.1422 52
0 13 12 255.001 14.6103 52
0 14 8 15.8369 6.21641 52
-1 13 11 96.8627 8.54918 52
-1 13 10 100.887 9.10204 52
-1 13 9 489.618 24.213 6
-1 13 9 521.954 24.0699 52
-1 13 8 122.262 10.2961 52
-1 13 8 128.373 11.0353 6
-1 13 7 298.818 17.1086 6
-1 13 6 307.568 18.0744 6
-1 13 6 344.741 20.6422 41
-1 13 5 138.369 11.3732 6
-1 13 5 103.335 14.2425 27
-1 13 4 72.7068 9.10538 6
-1 13 4 70.3142 12.7789 27
-1 13 3 176.99 15.7527 27
-1 13 2 21.1597 10.5562 27
-1 12 13 129.274 10.3913 52
-1 12 12 155.895 12.1939 52
-1 12 11 20.8726 8.47974 52
-1 12 10 2.53229 8.58847 52
-1 12 9 130.374 12.9195 6
-1 12 9 164.781 13.1429 52
-1 12 8 1253.51 54.0996 52
-1 12 8 1283.15 57.8669 41
-1 12 8 1235.57 54.3425 6
-1 12 7 37.5759 9.29591 52
-1 12 7 41.4291 11.1569 6
-1 12 7 24.1641 13.2218 41
-1 12 6 21.9628 11.3738 6
-1 12 6 34.2233 14.5067 41
-1 12 5 133.639 13.6009 6
-1 12 5 127.564 18.1213 27
-1 12 5 134.469 17.2993 41
-1 12 4 6.09435 13.6681 41
-1 12 4 -7.13665 14.9984 27
-1 12 4 -14.4062 10.3491 6
-1 12 3 16.6656 15.3328 27
-1 12 3 16.1478 13.3106 41
-1 12 3 28.6474 9.82319 6
-1 12 2 216.548 20.7885 27
-1 12 1 172.219 18.2883 27
-1 12 0 83.2596 11.8841 47
-1 12 0 64.0582 13.8658 27
-1 12 -1 -1.17547 10.748 27
-1 12 -1 5.54105 9.40551 47
1 -11 -15 1.62137 7.01438 55
1 -11 -14 114.267 10.7219 55
-1 11 14 93.1775 9.87678 52
1 -11 -13 2.16529 9.08679 55
-1 11 13 4.83384 8.43718 52
-1 11 12 42.5321 10.3024 52
-1 11 11 31.3702 10.4721 52
-1 11 10 231.17 17.1531 52
-1 11 9 36.3257 11.0255 52
-1 11 9 9.82368 14.7956 41
-1 11 8 67.7907 16.5566 41
-1 11 8 72.2433 12.1764 52
-1 11 8 78.9749 13.1403 6
-1 11 7 610.86 31.0834 52
-1 11 7 632.761 36.1919 41
-1 11 7 624.443 31.9109 6
-1 11 6 227.024 22.2184 41
-1 11 6 202.826 16.967 6
-1 11 6 167.456 14.8018 52
-1 11 5 -1.05068 17.2363 27
-1 11 5 -7.36802 11.7056 6
-1 11 5 -7.32408 15.9438 41
-1 11 4 7.52846 18.2782 27
-1 11 4 17.7552 16.2479 41
-1 11 4 29.0587 11.781 6
-1 11 3 55.0069 12.1715 6
-1 11 3 48.7595 17.134 41
-1 11 3 38.1533 16.3685 58
-1 11 3 34.4467 18.0243 27
-1 11 2 299.484 26.2231 27
-1 11 2 310.349 25.2842 41
-1 11 2 306.723 19.8159 6
-1 11 1 1.01936 16.0916 27
-1 11 1 -4.97126 16.4591 41
-1 11 1 3.1433 12.5804 34
-1 11 0 144.68 19.6444 27
-1 11 0 115.352 15.0506 34
-1 11 0 129.723 16.5763 47
-1 11 -1 84.1248 13.4735 34
-1 11 -1 80.8174 14.5139 47
-1 11 -1 67.7003 16.5855 27
-1 11 -2 168.031 16.3292 47
-1 11 -2 127.094 16.7453 27
-1 11 -2 173.79 14.7227 34
-1 11 -3 155.705 13.3711 34
-1 11 -3 120.978 14.0251 47
-1 11 -4 401.09 22.0876 47
1 -10 -16 22.0249 7.86994 55
1 -10 -15 34.498 9.29229 55
-1 10 14 103.165 11.1699 52
1 -10 -14 112.199 12.2341 55
-1 10 13 4.54237 9.1544 52
-1 10 12 236.612 17.9023 44
-1 10 11 105.26 14.6281 44
-1 10 10 319.554 21.7962 44
-1 10 10 356.71 26.2542 41
-1 10 9 189.982 15.7861 44
-1 10 9 132.73 15.1988 52
-1 10 9 159.977 20.1846 41
-1 10 8 122.658 14.1763 6
-1 10 8 131.755 19.3657 41
-1 10 8 111.971 13.9196 52
-1 10 7 36.4521 10.7788 52
-1 10 7 12.1099 15.4087 41
-1 10 7 41.6363 11.5713 6
-1 10 6 1165.33 51.7814 52
-1 10 6 1135.52 56.2793 41
-1 10 6 1152.67 52.1129 6
-1 10 5 463.609 25.8727 52
-1 10 5 509.104 27.1986 6
-1 10 5 511.846 31.8067 41
-1 10 5 478.127 32.5406 27
-1 10 4 70.3105 17.6435 41
-1 10 4 104.074 20.7213 27
-1 10 4 83.4849 13.7101 6
-1 10 3 16.068 17.2735 27
-1 10 3 20.7393 13.565 34
-1 10 3 -11.0101 16.4141 41
-1 10 3 -16.6634 17.2369 58
-1 10 3 10.8799 11.674 6
-1 10 2 56.3457 16.8637 41
-1 10 2 35.724 11.953 6
-1 10 2 45.1086 14.0811 34
-1 10 2 36.0528 17.1465 58
-1 10 2 48.3933 19.4875 27
-1 10 1 1579.17 68.959 58
-1 10 1 1398.13 67.238 34
-1 10 1 1587.3 70.885 41
-1 10 1 1442.74 70.7598 27
-1 10 1 1560.17 68.3061 47
-1 10 0 513.682 34.5237 27
-1 10 0 544.623 32.8837 58
-1 10 0 542.921 30.7769 34
-1 10 0 525.813 31.3693 47
-1 10 0 545.91 34.1721 41
-1 10 -1 335.549 27.6922 27
-1 10 -1 355.359 24.1197 34
-1 10 -1 355.443 25.8522 47
-1 10 -2 314.365 26.0235 27
-1 10 -2 325.342 22.3354 34
-1 10 -2 345.621 23.7243 47
-1 10 -3 30.4497 11.9056 34
-1 10 -3 31.7247 14.4758 47
-1 10 -4 110.911 14.9365 47
-1 10 -4 89.7506 12.5461 34
-1 10 -5 254.015 18.4273 47
-1 10 -6 48.296 10.0318 47
1 -9 -17 279.411 15.403 55
1 -9 -16 374.239 19.9265 55
1 -9 -15 157.764 13.9608 55
-1 9 14 43.7948 11.4204 44
-1 9 13 441.538 25.3704 44
-1 9 12 184.052 17.1976 44
-1 9 11 212.622 18.1468 44
-1 9 10 211.883 21.9959 41
-1 9 10 186.692 17.6224 44
-1 9 9 24.4466 11.6789 44
-1 9 9 3.31339 16.2387 41
-1 9 8 1409.1 65.5807 41
-1 9 8 1390.75 61.4814 44
-1 9 7 24.7271 11.4957 6
-1 9 7 20.445 15.7668 41
-1 9 7 34.7659 11.5092 44
-1 9 6 83.7754 12.9398 6
-1 9 6 84.93 17.5112 41
-1 9 5 1097.88 55.5971 27
-1 9 5 1143.02 51.0433 52
-1 9 5 1127.94 55.3655 41
-1 9 5 1191.59 51.7028 6
-1 9 4 724.556 37.2061 34
-1 9 4 741.015 35.544 6
-1 9 4 746.996 40.1318 41
-1 9 4 664.515 39.6591 27
-1 9 3 22.9772 12.7075 34
-1 9 3 6.58735 17.948 27
-1 9 3 38.9807 16.5707 41
-1 9 3 3.32241 16.3943 58
-1 9 3 9.09106 11.6352 6
-1 9 2 89.2877 19.2154 27
-1 9 2 71.7785 18.0338 58
-1 9 2 74.5853 18.0951 41
-1 9 2 67.3766 14.0789 34
-1 9 2 48.1699 11.5646 6
-1 9 2 71.582 11.525 43
-1 9 1 26.4161 11.5809 6
-1 9 1 42.0595 14.121 47
-1 9 1 25.8945 17.5437 58
-1 9 1 41.7789 19.5988 27
-1 9 1 48.2319 14.1372 34
-1 9 1 36.0831 10.7045 43
-1 9 1 54.1563 17.9662 41
-1 9 0 89.2921 18.967 58
-1 9 0 115.755 17.3319 47
-1 9 0 75.9411 18.8899 27
-1 9 0 65.312 14.4369 34
-1 9 0 74.8958 18.0164 41
-1 9 -1 90.7363 17.222 47
-1 9 -1 63.2417 18.7767 58
-1 9 -1 87.0721 18.9574 41
-1 9 -1 70.9601 14.6011 34
-1 9 -1 79.4179 20.3712 27
-1 9 -2 -10.8217 16.0546 27
-1 9 -2 -8.60859 13.0162 34
-1 9 -2 5.42757 16.2407 58
-1 9 -2 8.63042 14.5441 47
-1 9 -3 228.218 19.4665 34
-1 9 -3 249.019 22.4867 47
-1 9 -4 249.144 21.1758 47
-1 9 -4 195.729 17.8472 34
-1 9 -5 15.479 10.1035 57
-1 9 -5 2.4393 13.0235 47
-1 9 -6 2.81449 11.8517 47
-1 9 -6 18.3166 9.41344 57
-1 9 -7 166.459 12.9535 57
-1 9 -8 12.3426 6.94433 57
-1 8 17 316.127 17.658 45
1 -8 -17 322.51 17.2635 55
-1 8 16 41.3972 9.82546 45
1 -8 -16 38.8128 9.96301 55
-1 8 15 15.3221 9.98199 45
-1 8 15 -3.88168 10.467 49
1 -8 -15 23.19 11.1205 55
-1 8 14 25.1289 10.463 44
-1 8 14 30.0754 11.2804 49
-1 8 13 108.381 13.8857 49
-1 8 13 128.746 15.1373 44
-1 8 12 127.579 15.534 44
-1 8 12 143.456 14.6979 49
-1 8 11 17.9091 12.0322 44
-1 8 10 783.309 41.2104 41
-1 8 10 699.021 36.4007 44
-1 8 9 293.734 20.4411 44
-1 8 9 321.03 23.9318 14
-1 8 9 300.623 24.8016 41
-1 8 8 13.5695 11.1442 44
-1 8 8 12.3208 14.8306 41
-1 8 8 33.2162 11.2161 14
-1 8 7 -1.286 10.4356 44
-1 8 7 -4.96523 14.6129 41
-1 8 7 2.0755 9.89274 20
-1 8 6 81.497 12.3679 20
-1 8 6 73.3182 11.942 44
-1 8 6 86.9388 15.9748 41
-1 8 5 426.796 28.2683 41
-1 8 5 417.142 26.4877 20
-1 8 4 523.052 30.7127 20
-1 8 4 525.103 32.846 27
-1 8 4 539.56 31.975 41
-1 8 4 602.417 30.1667 34
-1 8 3 139.291 17.9587 41
-1 8 3 164.184 13.5293 43
-1 8 3 150.809 17.04 58
-1 8 3 143.664 15.0157 34
-1 8 3 167.152 19.7311 27
-1 8 3 124.85 14.6792 20
-1 8 2 8.4229 14.6684 58
-1 8 2 25.3068 10.1666 20
-1 8 2 26.634 9.43579 43
-1 8 2 37.9504 16.1888 27
-1 8 2 24.7804 14.4823 41
-1 8 2 15.5001 10.7544 34
-1 8 1 23.2695 9.89265 20
-1 8 1 37.661 13.8408 47
-1 8 1 28.0052 15.0404 58
-1 8 1 40.056 10.4108 6
-1 8 1 45.8001 18.3859 27
-1 8 1 18.7518 9.03629 43
-1 8 1 38.0731 15.581 41
-1 8 1 18.9656 11.8551 34
-1 8 0 31.635 16.3233 58
-1 8 0 18.135 13.87 47
-1 8 0 40.7068 12.4951 34
-1 8 0 22.1543 16.2488 41
-1 8 0 27.0231 17.5066 27
-1 8 -1 277.773 20.564 34
-1 8 -1 273.742 23.7206 27
-1 8 -1 225.866 22.6368 58
-1 8 -1 256.845 23.4198 41
-1 8 -1 278.135 22.5561 47
-1 8 -2 1438.18 65.7808 58
-1 8 -2 1521.05 66.3312 47
-1 8 -2 1550.16 68.0795 41
-1 8 -2 1356.83 64.0955 34
-1 8 -2 1369.35 67.2652 27
-1 8 -3 195.431 18.1051 34
-1 8 -3 193.846 20.8303 47
-1 8 -3 211.033 21.8782 58
-1 8 -4 -2.50997 12.295 34
-1 8 -4 24.7625 15.81 47
-1 8 -5 473.936 28.9483 47
-1 8 -5 426.421 25.0445 57
-1 8 -6 81.9138 12.899 57
-1 8 -6 56.1601 15.5577 47
-1 8 -7 1.85182 10.0318 57
-1 8 -8 160.984 13.784 57
-1 8 -9 10.4053 7.99698 57
-1 8 -10 3.77628 5.97808 57
-1 7 18 17.0079 7.08968 45
-1 7 17 60.2356 10.0582 45
-1 7 17 58.4431 10.0099 49
-1 7 16 18.4459 10.308 49
-1 7 16 10.0869 9.75403 45
1 -7 -16 4.35929 9.80334 55
1 -7 -15 415.991 23.9817 55
-1 7 15 467.345 25.0461 49
-1 7 15 449.15 24.8452 45
-1 7 14 281.743 19.5146 49
-1 7 14 290.326 19.7911 45
-1 7 13 282.065 20.0402 49
-1 7 13 335.927 20.9176 45
-1 7 12 27.8199 11.3797 44
-1 7 12 47.6455 12.1833 49
-1 7 12 62.9227 12.2125 45
-1 7 11 10.726 10.2963 49
-1 7 11 14.828 11.2111 44
-1 7 11 24.7445 12.095 14
-1 7 10 58.8169 12.1135 44
-1 7 10 53.9147 13.6657 14
-1 7 10 58.8029 11.3787 49
-1 7 9 319.196 24.709 14
-1 7 9 354.416 21.4814 44
-1 7 8 1575.57 70.1799 44
-1 7 8 1801.49 76.3471 14
-1 7 7 868.683 42.1423 20
-1 7 7 874.603 39.8464 44
-1 7 7 822.33 43.4902 14
-1 7 6 311.421 18.6464 44
-1 7 6 298.439 20.2891 20
-1 7 6 326.959 21.6703 14
-1 7 6 303.204 18.9388 35
-1 7 6 311.387 22.7282 41
-1 7 5 2263.21 95.9168 41
-1 7 5 2420.31 93.8943 35
-1 7 5 2093.47 95.959 14
-1 7 5 2288.7 92.7265 44
-1 7 5 2186.17 95.7611 20
-1 7 4 491.287 25.5148 34
-1 7 4 480.111 26.7273 20
-1 7 4 456.188 27.2653 41
-1 7 4 430.078 27.8049 27
-1 7 4 460.945 24.609 35
-1 7 3 1820.36 73.4418 34
-1 7 3 1627.61 74.8839 41
-1 7 3 1789.12 72.3255 43
-1 7 3 1660.84 75.5299 27
-1 7 3 1743.75 72.9105 35
-1 7 3 1672.66 74.9611 20
-1 7 2 648.279 30.5236 43
-1 7 2 628.419 35.0335 27
-1 7 2 595.341 32.9001 20
-1 7 2 634.856 32.9102 58
-1 7 2 694.11 31.8391 35
-1 7 2 601.402 33.6925 41
-1 7 2 662.157 31.8114 34
-1 7 1 901.497 42.5134 34
-1 7 1 954.975 45.9769 27
-1 7 1 932.076 41.2528 43
-1 7 1 906.315 43.4333 47
-1 7 1 920.526 43.8405 58
-1 7 1 958.936 45.135 41
-1 7 1 844.766 43.7858 20
-1 7 1 977.336 42.3233 35
-1 7 0 -15.2811 14.8032 27
-1 7 0 5.22642 8.33615 20
-1 7 0 -10.3903 12.9691 41
-1 7 0 15.0783 12.2357 47
-1 7 0 4.99365 13.8119 58
-1 7 0 -6.01625 9.86893 34
-1 7 -1 50.4881 13.9273 47
-1 7 -1 27.6709 14.4687 58
-1 7 -1 27.7147 15.1553 27
-1 7 -1 49.667 11.7455 34
-1 7 -1 40.8838 14.6693 41
-1 7 -2 46.2646 11.8725 34
-1 7 -2 13.2478 14.7689 27
-1 7 -2 59.5316 15.7923 41
-1 7 -2 26.2638 13.9682 47
-1 7 -2 35.1101 15.3273 58
-1 7 -3 511.675 30.6218 41
-1 7 -3 438.79 28.8579 58
-1 7 -3 457.709 26.7756 34
-1 7 -3 464.316 29.1218 47
-1 7 -4 107.364 14.5672 34
-1 7 -4 78.1173 17.8858 58
-1 7 -4 112.001 17.7272 47
-1 7 -5 1471.77 66.7703 47
-1 7 -6 194.224 20.1712 47
-1 7 -7 86.7812 13.9576 57
-1 7 -8 189.927 16.5148 57
-1 7 -9 298.653 19.1718 57
-1 7 -10 29.8361 8.62779 29
-1 7 -10 29.5113 8.83416 57
-1 7 -11 3.30037 6.41411 29
-1 7 -11 -2.79771 6.49604 57
-1 6 18 71.4439 9.22849 45
-1 6 17 4.12559 9.03453 49
-1 6 17 3.04284 9.05563 45
-1 6 16 169.395 15.1284 45
-1 6 16 183.494 15.1351 49
-1 6 15 232.468 17.6291 45
-1 6 15 225.604 17.8786 49
-1 6 14 7.04554 11.6639 49
-1 6 14 -10.2501 10.9562 45
1 -6 -14 -8.35669 11.2025 55
-1 6 13 -0.67938 11.277 45
-1 6 13 9.58883 11.2095 49
-1 6 12 1136.91 47.4971 49
-1 6 12 882.881 52.2617 10
-1 6 12 931.33 53.0239 14
1 -6 -12 1033.29 50.3084 9
-1 6 12 1104.54 47.7339 45
-1 6 11 458.047 24.2554 49
-1 6 11 368.946 28.2875 10
-1 6 11 433.315 29.679 14
1 -6 -11 437.292 26.5325 9
-1 6 11 415.381 24.6058 44
-1 6 11 488.611 24.4186 45
-1 6 10 279.508 18.1899 45
-1 6 10 294.288 17.9325 49
-1 6 10 221.056 21.1513 10
-1 6 10 310.154 19.3783 44
1 -6 -10 280.443 19.4625 9
-1 6 10 287.197 22.6636 14
-1 6 9 2.20787 9.62433 10
-1 6 9 5.74691 8.44812 49
-1 6 9 9.46443 12.0468 14
-1 6 9 7.06198 9.75737 44
-1 6 8 607.731 30.1818 44
-1 6 8 642.819 34.5847 14
-1 6 7 1526.07 67.9545 20
-1 6 7 1624.98 70.4986 14
-1 6 6 681.347 34.5492 20
-1 6 6 728.009 36.307 14
-1 6 5 587.173 30.7393 14
-1 6 5 567.621 29.6199 20
-1 6 4 682.352 34.3453 14
-1 6 4 702.014 34.3008 20
-1 6 3 7403.59 290.861 20
-1 6 3 7288.23 290.419 14
-1 6 2 512.229 27.0649 20
-1 6 1 3226.12 131.595 20
-1 6 0 1244.08 55.8029 20
-1 6 0 1296.28 57.6071 8
-1 6 -1 125.703 14.764 8
-1 6 -1 107.928 11.7178 20
-1 6 -2 1278.75 58.3159 27
-1 6 -2 1367.51 60.4398 8
-1 6 -2 1265.44 56.4956 58
-1 6 -2 1221.29 56.9961 47
-1 6 -2 1275.16 58.0792 41
-1 6 -3 171.884 17.5523 8
-1 6 -3 170.062 16.9515 47
-1 6 -3 124.322 17.0792 41
-1 6 -3 187.711 16.7708 58
-1 6 -4 48.2915 13.1163 8
-1 6 -4 72.0882 14.8647 47
-1 6 -5 435.956 27.6571 51
-1 6 -5 433.644 27.2523 47
-1 6 -5 429.427 30.0654 8
-1 6 -6 24.1659 15.6517 51
-1 6 -7 292.71 24.0049 51
-1 6 -8 1035.06 50.1118 51
-1 6 -8 983.664 46.7783 57
-1 6 -9 871.194 41.1971 57
-1 6 -10 385.593 22.3128 57
-1 6 -11 112.011 11.8619 57
-1 6 -11 135.139 12.2725 29
-1 6 -12 14.4188 7.46406 29
-1 5 18 9.68076 7.63171 45
-1 5 17 97.8123 11.6504 45
1 -5 -17 86.0536 12.0408 53
-1 5 17 92.712 11.1991 49
-1 5 16 13.4546 11.1159 45
-1 5 16 2.7672 10.2633 49
1 -5 -16 7.44863 11.1846 53
-1 5 15 38.5847 11.5 49
-1 5 15 47.523 12.303 45
1 -5 -15 45.0585 12.2952 53
-1 5 14 96.709 13.5259 49
-1 5 14 84.1567 13.0721 45
1 -5 -14 77.6116 13.6557 53
1 -5 -13 17.9259 11.2125 53
-1 5 13 16.2622 11.1685 45
-1 5 13 23.2596 11.5434 49
1 -5 -12 1405.24 63.3404 9
-1 5 12 1459.29 60.0888 45
-1 5 12 1384.04 59.2783 49
1 -5 -11 160.383 15.4783 9
-1 5 11 163.504 14.7474 45
-1 5 11 156.975 14.3453 49
-1 5 10 355.65 21.0247 45
1 -5 -10 379.742 23.2653 9
-1 5 10 399.712 20.9979 49
1 -5 -9 11.7799 8.55346 9
-1 5 9 26.0957 10.7581 10
-1 5 9 18.7805 9.17118 45
-1 5 9 17.8026 8.98168 44
-1 5 9 17.9873 8.59288 49
-1 5 8 35.1375 10.0384 10
1 -5 -8 34.7752 9.14106 9
-1 5 7 155.054 14.5845 14
-1 5 7 140.452 14.1171 10
1 -5 -7 127.678 11.9574 9
-1 5 6 2796.82 112.953 14
-1 5 6 2644.85 112.014 10
-1 5 5 518.812 27.6165 14
-1 5 5 494.688 26.3192 10
-1 5 4 936.288 43.2124 14
-1 5 3 12.7883 7.63332 14
-1 5 3 1.1677 8.22215 20
-1 5 2 3591.26 139.777 20
-1 5 2 3353.12 139.431 14
-1 5 1 64.7328 9.72534 20
-1 5 1 70.1056 10.5089 8
-1 5 0 367.831 21.471 8
-1 5 0 363.906 20.2877 20
-1 5 -1 143.768 12.1267 20
-1 5 -1 141.364 13.7781 8
-1 5 -2 156.524 15.6461 8
-1 5 -3 1662.93 73.9957 8
-1 5 -4 756.283 38.7366 8
-1 5 -4 687.561 34.7874 51
-1 5 -4 704.217 35.3153 47
-1 5 -4 686.831 36.5519 41
-1 5 -5 659.591 34.2087 47
-1 5 -5 703.542 38.1792 8
-1 5 -5 654.205 34.4321 51
-1 5 -6 4043.18 163.464 51
-1 5 -6 3956.05 167.586 8
-1 5 -7 4287.37 185.268 8
-1 5 -7 4572.65 181.412 51
-1 5 -8 3176.62 132.618 51
-1 5 -9 737.354 38.7955 51
-1 5 -9 667.44 33.6981 33
-1 5 -9 709.837 34.9305 57
-1 5 -10 199.525 15.7158 33
-1 5 -10 203.364 17.3021 57
-1 5 -11 101.864 11.8715 33
-1 5 -11 112.003 17.1588 51
-1 5 -11 100.066 12.3855 57
-1 5 -12 705.814 33.3743 29
-1 5 -13 10.4297 7.68846 29
-1 4 18 18.1635 7.9175 45
1 -4 -18 24.9958 9.36816 53
1 -4 -17 -3.36592 10.2911 53
-1 4 17 2.04236 9.35667 45
-1 4 16 127.447 14.4544 45
-1 4 16 155.849 13.7202 49
1 -4 -16 155.404 15.691 53
1 -4 -15 26.0469 12.5586 53
-1 4 15 30.6989 11.0826 49
-1 4 15 25.9535 11.5413 45
-1 4 14 311.419 20.6427 45
1 -4 -14 266.712 20.3376 53
-1 4 14 287.754 19.6429 49
-1 4 13 333.609 21.5912 45
1 -4 -13 369.812 22.2879 53
-1 4 13 301.065 20.6146 49
-1 4 12 -0.62873 10.9222 45
1 -4 -12 1.89926 11.0107 53
-1 4 12 10.4253 10.6704 49
1 -4 -12 2.082 9.84674 9
1 -4 -11 1036.1 44.2861 53
-1 4 11 934.243 43.537 49
1 -4 -11 958.424 46.9458 9
1 -4 -10 241.533 17.7438 9
1 -4 -10 263.143 17.2033 53
1 -4 -9 3279.63 133.985 9
1 -4 -8 569.855 29.0992 9
1 -4 -7 66.6818 9.89459 9
-1 4 6 766.913 36.6127 10
1 -4 -6 752.911 34.7814 9
-1 4 5 46.9044 9.81101 10
1 -4 -5 51.7225 8.39181 9
-1 4 5 51.3824 10.2139 14
-1 4 4 254.384 17.3497 14
-1 4 4 265.687 15.9264 10
-1 4 4 249.633 16.7614 3
-1 4 3 1957.56 80.1901 14
-1 4 3 1939.97 80.4786 3
-1 4 3 1914.42 79.924 10
-1 4 2 8.30564 6.74608 10
-1 4 2 6.30466 8.64447 3
-1 4 2 4.26483 7.25748 14
-1 4 1 287.839 17.623 14
-1 4 1 320.517 17.8421 20
-1 4 1 337.538 17.7026 10
-1 4 1 327.894 19.291 3
-1 4 1 359.5 18.6397 8
-1 4 0 1478.65 60.0339 3
-1 4 0 1410.13 58.7398 14
-1 4 0 1350.92 59.5986 8
-1 4 0 1366.75 58.5741 20
-1 4 -1 1076.61 48.9288 8
-1 4 -1 1116.69 47.3437 20
-1 4 -2 1172.04 52.8289 8
-1 4 -3 21.9326 10.5711 8
-1 4 -4 416.316 25.4338 8
-1 4 -5 3219.03 134.299 8
-1 4 -6 909.566 45.3291 8
-1 4 -6 846.567 41.9536 51
-1 4 -6 892.871 39.9578 26
-1 4 -7 724.927 38.5963 8
-1 4 -7 623.389 35.0026 51
-1 4 -7 663.554 31.5687 32
-1 4 -8 94.9973 16.7069 51
-1 4 -8 89.193 15.1653 8
-1 4 -8 59.0055 10.7491 33
-1 4 -8 74.3075 11.5222 32
-1 4 -9 840.309 39.315 33
-1 4 -9 861.387 43.8248 51
-1 4 -9 842.333 40.1129 57
-1 4 -9 833.304 39.4715 32
-1 4 -10 158.85 15.0249 33
-1 4 -10 183.543 15.3657 57
-1 4 -10 152.561 19.8493 51
-1 4 -10 158.02 15.0593 32
-1 4 -11 828.139 42.5565 60
-1 4 -11 930.418 42.0626 33
-1 4 -11 958.539 46.1286 51
-1 4 -12 21.3336 10.3259 33
-1 4 -12 18.249 14.7494 51
-1 4 -12 21.6248 10.5506 60
-1 4 -13 912.995 41.7758 51
-1 4 -13 835.185 38.8144 33
-1 4 -14 10.6957 7.48246 29
1 -3 -18 31.5633 9.04709 53
1 -3 -17 73.1471 12.2617 53
1 -3 -16 253.032 19.7617 53
-1 3 16 281.16 18.2956 45
-1 3 15 371.092 23.2986 45
1 -3 -15 405.621 24.9676 53
-1 3 15 415.463 22.8926 49
1 -3 -14 63.3271 13.7674 53
-1 3 14 39.4707 12.1086 45
-1 3 14 76.6607 12.5139 49
-1 3 13 453.06 25.5144 49
1 -3 -13 503.572 27.5012 53
-1 3 13 488.435 26.4233 45
1 -3 -12 359.209 24.5445 7
1 -3 -12 379.045 24.2627 9
1 -3 -12 423.531 23.3763 53
1 -3 -11 262.274 20.002 9
1 -3 -11 312.735 18.939 53
1 -3 -10 22.8613 9.83423 9
1 -3 -10 18.4036 9.90168 53
1 -3 -9 1459.82 62.8919 9
-1 3 9 1405.02 63.5817 12
1 -3 -8 1594.11 67.0152 9
-1 3 8 1527.35 67.8875 12
1 -3 -7 87.8678 10.7457 9
-1 3 7 70.168 10.9457 12
1 -3 -6 1932.26 79.6272 9
1 -3 -5 22.7275 7.30925 9
1 -3 -4 78.9285 8.395 9
-1 3 4 90.8718 10.3302 14
-1 3 4 96.4644 9.41784 3
-1 3 4 72.3578 9.14434 10
-1 3 3 906.862 38.0102 3
-1 3 3 872.537 37.8686 10
1 -3 -3 806.032 36.0799 9
-1 3 3 912.972 38.4182 14
-1 3 2 12.6075 7.15179 10
-1 3 2 10.173 7.86655 3
-1 3 2 8.3235 7.69918 14
-1 3 1 806.062 36.3669 3
-1 3 1 790.547 35.5425 10
-1 3 1 847.965 34.5221 22
-1 3 1 812.306 35.4324 8
-1 3 1 831.723 35.6616 14
-1 3 0 11.3943 7.08667 20
-1 3 0 9.81544 6.21195 10
-1 3 0 10.2577 7.98125 3
-1 3 0 2.04673 8.19811 8
-1 3 0 8.61682 6.76616 14
-1 3 -1 924.072 39.1309 3
-1 3 -1 928.284 38.3105 20
-1 3 -1 829.257 38.1094 10
-1 3 -2 1042.27 44.0473 20
-1 3 -2 1042.88 44.9113 3
-1 3 -2 1047.15 44.4287 21
-1 3 -3 738.166 33.1568 21
-1 3 -4 1254.1 58.4878 21
-1 3 -4 1385.42 61.3392 8
-1 3 -5 936.635 41.8549 21
-1 3 -5 912.903 44.6108 8
-1 3 -6 1819.85 79.926 8
-1 3 -7 85.7895 10.9021 26
-1 3 -7 81.2862 14.2505 8
-1 3 -7 80.3155 14.1755 51
-1 3 -7 74.3774 10.4415 32
-1 3 -8 359.46 20.5476 32
-1 3 -8 338.27 23.5846 51
-1 3 -9 1.17092 10.5701 32
-1 3 -9 4.85271 10.1723 33
-1 3 -9 9.63253 14.5349 51
-1 3 -10 140.086 19.2771 51
-1 3 -10 161.475 15.0137 33
-1 3 -10 179.46 15.8529 32
-1 3 -11 243.786 18.8736 32
-1 3 -11 294.212 19.4507 33
-1 3 -11 283.647 23.6163 51
-1 3 -12 384.049 23.0695 33
-1 3 -12 412.881 27.4676 51
-1 3 -13 74.2446 16.2462 51
-1 3 -13 62.1604 11.1265 33
-1 3 -13 50.9528 11.8734 60
-1 3 -14 52.0736 12.9357 51
-1 3 -14 29.4021 9.44306 60
-1 3 -14 24.9743 8.75722 33
-1 3 -15 128.198 12.7945 51
-1 3 -15 139.228 10.7807 29
1 -2 -18 55.4713 9.51437 53
1 -2 -18 74.1684 10.5446 51
1 -2 -17 388.319 22.6689 53
1 -2 -16 7.30351 11.8841 53
1 -2 -15 142.701 16.8097 53
1 -2 -14 934.912 44.8853 53
1 -2 -13 32.5848 12.6419 53
-1 2 13 25.4043 11.2951 45
1 -2 -13 30.6432 10.6001 38
1 -2 -12 914.643 46.6841 7
1 -2 -12 1017.25 44.3571 53
1 -2 -12 935.188 42.5075 38
1 -2 -12 921.141 46.3022 9
1 -2 -11 1826.29 78.3322 53
1 -2 -11 1924.17 80.9564 9
1 -2 -10 1241.7 55.7154 9
1 -2 -10 1241.98 53.604 53
1 -2 -9 86.1846 11.1939 9
1 -2 -8 277.241 17.3403 9
-1 2 7 235.94 16.4347 12
1 -2 -7 221.455 15.1359 9
1 -2 -6 4.39668 8.05867 9
-1 2 6 4.07093 9.67482 12
-1 2 5 356.015 19.7981 12
1 -2 -5 362.442 18.4293 9
-1 2 4 26.7549 6.26044 3
1 -2 -4 24.2994 7.32023 9
-1 2 3 806.512 35.5566 14
1 -2 -3 823.542 34.3277 9
1 -2 -3 762.99 33.7208 7
-1 2 3 831.02 35.0635 3
-1 2 3 908.01 35.9005 10
1 -2 -2 18.8959 4.21218 7
-1 2 2 30.2819 6.94654 14
1 -2 -2 22.0316 5.25657 9
-1 2 2 16.5661 6.55395 10
-1 2 2 23.0797 7.19399 3
-1 2 2 19.9057 4.88571 8
-1 2 1 8740.85 353.187 14
-1 2 1 9084.13 353.605 3
-1 2 1 9496.82 353.512 10
-1 2 1 9007.22 352.972 18
-1 2 0 253.628 12.9302 23
-1 2 0 269.943 13.9762 14
-1 2 0 241.288 14.2275 3
-1 2 0 249.743 13.6328 10
-1 2 0 251.802 14.8746 18
-1 2 -1 107.97 9.27681 3
-1 2 -1 102.867 11.1059 18
-1 2 -1 123.764 8.84202 21
-1 2 -1 100.634 7.72635 23
-1 2 -1 112.835 8.41554 20
-1 2 -1 114.542 8.81138 10
-1 2 -2 715.515 33.5214 18
-1 2 -2 672.957 30.096 20
-1 2 -2 717.452 30.3407 17
-1 2 -2 747.945 31.1872 3
-1 2 -2 704.895 30.9669 21
-1 2 -3 2738.94 104.714 18
-1 2 -3 2498.37 101.495 24
-1 2 -3 2445.41 102.935 25
-1 2 -3 2529.07 102.138 21
-1 2 -3 2571.65 101.644 17
-1 2 -4 382.291 23.162 18
-1 2 -4 384.45 21.5784 25
-1 2 -5 57.1083 12.4662 18
-1 2 -5 69.8346 9.42488 16
-1 2 -6 224.478 15.08 16
-1 2 -7 457.877 27.1553 8
-1 2 -8 551.628 26.9804 32
-1 2 -8 544.482 28.4303 53
-1 2 -9 46.0287 12.3148 53
-1 2 -9 41.7906 11.0098 32
-1 2 -10 457.629 26.9259 53
-1 2 -10 502.301 26.2714 32
-1 2 -10 469.707 29.1131 51
-1 2 -11 26.4832 10.9866 33
-1 2 -11 11.4738 10.9679 32
-1 2 -11 22.2597 14.7234 51
-1 2 -12 571.917 29.2017 33
-1 2 -12 553.449 32.6244 51
-1 2 -12 527.606 29.2887 32
-1 2 -13 17.2347 11.3115 33
-1 2 -13 13.3928 15.6667 51
-1 2 -14 743.277 34.4134 33
-1 2 -14 694.813 37.2454 51
-1 2 -15 19.3482 8.26926 33
-1 2 -15 3.13961 11.5421 51
-1 2 -15 28.4206 9.22414 60
-1 2 -16 136.571 12.3122 51
-1 2 -16 126.152 10.1273 60
1 -1 -17 29.3751 10.3022 53
1 -1 -17 34.143 11.2915 51
1 -1 -16 214.093 17.8932 53
1 -1 -15 -7.87109 12.6506 53
1 -1 -14 216.476 19.0345 53
1 -1 -13 1050.2 46.0793 38
1 -1 -13 980.564 47.4586 53
1 -1 -12 13.4036 11.5319 53
1 -1 -12 -1.10305 8.86694 7
1 -1 -12 6.53412 10.021 38
1 -1 -12 -1.10283 8.96206 19
1 -1 -11 24.885 9.91303 7
1 -1 -11 22.0897 9.88233 38
1 -1 -11 19.1692 10.7063 53
1 -1 -11 7.93707 9.26 19
1 -1 -10 1852.91 80.2875 38
1 -1 -10 2012.57 83.7328 9
1 -1 -10 2085.32 81.8507 53
1 -1 -10 1963.83 84.3798 19
1 -1 -9 585.853 29.75 9
1 -1 -8 933.891 41.9661 9
1 -1 -7 29.6676 8.1424 9
1 -1 -6 2207.12 84.6273 9
-1 1 6 1934.99 84.3917 12
-1 1 5 11977 459.431 12
1 -1 -5 11610.2 459.173 9
-1 1 4 30347.8 1183.5 12
1 -1 -4 30717.2 1183.24 9
1 -1 -3 31013.2 1209.8 7
1 -1 -3 31189.5 1209.41 19
-1 1 3 31464.3 1209.86 3
1 -1 -3 31324.7 1209.83 9
-1 1 2 14417.8 573.463 14
1 -1 -2 14908.1 572.24 19
-1 1 2 14754.1 573.609 10
-1 1 2 14683.5 573.369 3
1 -1 -2 14826.3 572.789 9
1 -1 -2 14863 572.73 7
-1 1 1 36762.6 1436.59 10
1 -1 -1 36708 1435.52 7
-1 1 1 37146.9 1435.25 13
-1 1 1 37044.9 1436.59 3
-1 1 1 38095.6 1436.42 14
-1 1 0 6842.33 260.112 14
-1 1 0 6785.27 260.305 10
-1 1 0 6416.13 260.243 3
-1 1 0 6650.35 259.811 23
-1 1 -1 4117.93 154.774 10
-1 1 -1 3898.06 154.571 3
-1 1 -1 3826.24 154.297 21
-1 1 -2 2253.01 93.6301 18
-1 1 -2 2493.24 92.3873 21
-1 1 -2 2222.45 91.1343 20
-1 1 -2 2397.15 92.2351 24
-1 1 -2 2295.16 92.025 3
-1 1 -3 2400.81 92.1881 18
-1 1 -3 2366.38 90.1997 24
-1 1 -3 2210.18 90.3359 17
-1 1 -3 2091.32 90.4487 25
-1 1 -4 94.5194 9.43009 24
-1 1 -4 88.9869 9.05835 17
-1 1 -4 99.397 12.4525 18
-1 1 -5 3.59109 7.59538 15
-1 1 -5 10.8903 11.0374 18
-1 1 -5 3.75341 7.63685 24
-1 1 -6 220.366 14.7318 16
-1 1 -6 231.336 15.0255 24
-1 1 -6 243.133 15.7771 15
-1 1 -6 244.445 18.2513 18
-1 1 -7 8.59525 8.78465 15
-1 1 -7 7.75174 10.5013 18
-1 1 -7 16.6678 8.28434 16
-1 1 -8 2019.7 84.6788 16
-1 1 -8 2001.79 85.1696 15
-1 1 -9 407.669 21.7945 32
-1 1 -9 433.06 24.3054 16
-1 1 -9 455.227 25.1739 15
-1 1 -10 381.017 22.0619 32
-1 1 -10 368.342 20.7853 38
-1 1 -10 413.305 24.3455 16
-1 1 -10 409.813 24.8384 15
-1 1 -10 338.058 23.1023 53
-1 1 -11 75.2667 11.9585 38
-1 1 -11 69.6403 11.6615 32
-1 1 -11 57.8642 13.9891 53
-1 1 -11 65.3205 12.1106 16
-1 1 -12 15.2439 10.2624 33
-1 1 -12 -6.36042 11.3022 32
-1 1 -12 23.1509 10.6169 38
-1 1 -12 15.1009 12.8376 53
-1 1 -13 1.84542 15.8574 51
-1 1 -13 -0.56274 10.3777 38
-1 1 -13 3.9492 10.8112 33
-1 1 -14 9.44596 15.2512 51
-1 1 -14 10.3474 9.81929 33
-1 1 -15 343.721 19.8997 33
-1 1 -15 350.953 23.2248 51
-1 1 -16 230.666 17.2771 51
1 0 -17 33.072 10.1466 51
1 0 -17 28.1707 7.73389 31
1 0 -16 40.581 11.8619 53
1 0 -16 26.2716 12.5682 51
1 0 -15 118.034 14.9815 53
1 0 -14 159.469 16.5381 53
1 0 -13 181.279 17.1567 53
1 0 -12 138.324 15.4093 19
1 0 -12 131.415 15.1653 7
1 0 -12 148.44 15.9516 53
1 0 -12 173.749 14.9887 38
1 0 -11 504.252 29.5032 7
1 0 -11 483.273 29.1943 19
1 0 -11 546.051 26.3909 38
1 0 -11 484.329 27.2477 53
1 0 -10 124.449 13.1249 7
1 0 -10 98.4261 11.7732 53
1 0 -10 130.05 13.8799 19
1 0 -10 109.07 11.6916 38
1 0 -9 743.663 36.9551 19
1 0 -9 765.637 37.2106 7
1 0 -8 1638.36 69.2517 9
1 0 -7 351.971 19.2519 9
1 0 -6 -3.82894 7.82229 9
1 0 -5 1913.79 77.5977 9
1 0 -4 852.697 34.924 9
-1 0 4 780.516 34.2286 12
1 0 -3 5016.32 189.681 7
-1 0 3 4773.85 189.07 3
1 0 -3 4847.63 189.437 9
1 0 -3 4756.91 189.441 19
1 0 -2 1643.07 65.1939 19
1 0 -2 1608.93 65.3517 7
-1 0 2 1663.67 65.2853 14
-1 0 2 1644.65 65.4281 3
-1 0 1 2589.93 105.087 14
-1 0 1 2631.01 105.449 10
1 0 -1 2781.75 104.914 19
1 0 -1 2696.76 105.128 7
-1 0 0 9753.38 378.671 13
-1 0 0 9499.14 379.118 10
-1 0 0 10022.1 378.954 23
-1 0 -1 116.078 7.56872 10
-1 0 -1 119.337 7.67656 21
-1 0 -1 123.974 7.02439 13
-1 0 -1 116.58 7.7219 24
-1 0 -2 2281.4 87.3065 24
-1 0 -2 2125.13 87.2667 3
-1 0 -3 210.813 10.6712 11
-1 0 -3 222.751 11.3749 3
-1 0 -3 254.087 13.1285 17
-1 0 -3 218.496 12.6405 24
-1 0 -4 578.815 24.3727 11
-1 0 -4 566.4 26.3336 17
-1 0 -5 4824.16 186.623 17
-1 0 -5 4583.39 187.456 18
-1 0 -6 5863.04 232.896 18
-1 0 -7 44.5027 9.39074 15
-1 0 -7 71.2983 9.74277 16
-1 0 -8 1461.55 62.115 16
-1 0 -8 1393.32 62.3806 15
-1 0 -9 421.053 22.6168 32
-1 0 -9 502.584 25.9282 16
-1 0 -9 436.041 22.4265 38
-1 0 -9 428.763 23.7992 53
-1 0 -9 479.409 26.561 15
-1 0 -10 264.169 19.3321 16
-1 0 -10 275.475 17.0879 38
-1 0 -10 254.984 16.8157 32
-1 0 -10 280.9 19.0365 53
-1 0 -10 282.377 20.5106 15
-1 0 -11 253.89 20.8101 15
-1 0 -11 243.297 17.1121 32
-1 0 -11 246.93 16.8998 38
-1 0 -11 229.531 18.834 16
-1 0 -11 248.211 18.7359 53
-1 0 -12 0.57157 10.65 38
-1 0 -12 -6.11321 12.4687 53
-1 0 -12 10.2165 11.0943 32
-1 0 -13 10.3186 14.0294 53
-1 0 -13 -11.6462 10.4872 33
-1 0 -13 -10.6703 11.7995 38
-1 0 -13 5.56316 10.851 32
-1 0 -14 702.875 33.7931 33
-1 0 -14 687.502 33.7246 38
-1 0 -15 6.21381 10.1797 38
-1 0 -15 16.1692 14.6031 51
-1 0 -15 18.1666 9.83094 33
-1 0 -16 38.0445 12.9938 51
-1 0 -17 411.278 22.4325 51
1 1 -17 344.414 17.4098 31
1 1 -16 51.1484 11.9789 51
1 1 -16 72.0026 9.76262 31
1 1 -15 66.8805 14.6604 51
1 1 -15 70.8617 13.005 53
1 1 -14 14.2522 12.2148 53
1 1 -13 329.387 22.0674 53
1 1 -12 800.375 39.0666 53
1 1 -11 43.9696 9.54191 33
1 1 -11 59.553 12.0548 53
1 1 -11 60.1246 11.4809 19
1 1 -10 1584.08 70.7854 19
1 1 -10 1562.87 67.375 53
1 1 -10 1583.63 66.4015 38
1 1 -10 1528.98 66.338 33
1 1 -10 1705.12 70.6089 7
1 1 -9 3.03889 9.31077 53
1 1 -9 -6.48521 8.61292 7
1 1 -9 3.01175 8.67794 38
1 1 -9 2.6313 8.7444 19
1 1 -9 -1.81281 8.38364 33
1 1 -8 6.98924 8.24692 7
1 1 -8 3.00677 8.03884 19
1 1 -7 1441.5 63.7815 19
1 1 -7 1526.2 63.4405 7
1 1 -6 72.1659 9.39994 7
1 1 -6 73.827 10.3292 19
1 1 -5 776.865 34.0924 7
1 1 -5 742.74 34.1752 19
1 1 -4 1960.59 81.6807 19
1 1 -4 2073.09 81.5341 7
1 1 -3 3755.71 146.092 19
1 1 -3 3828.88 145.889 7
1 1 -3 3596.53 144.821 1
1 1 -2 403.879 18.4942 7
1 1 -2 453.823 18.2325 1
1 1 -2 382.69 17.6743 22
1 1 -2 408.719 18.5439 19
1 1 -1 5007.62 194.604 19
1 1 -1 5241.71 194.67 7
-1 -1 1 4905.43 194.218 10
1 1 -1 4890.69 194.021 22
-1 -1 0 1716.21 68.8895 10
-1 -1 0 1779.75 68.9269 23
-1 -1 0 1761.31 69.2361 13
-1 -1 -1 1251.39 49.3549 13
-1 -1 -1 1271.57 49.0263 21
-1 -1 -1 1177.15 49.134 24
-1 -1 -2 1417.33 54.6426 13
-1 -1 -2 1308.53 54.6283 24
-1 -1 -3 31104 1199.24 11
1 1 3 30858.4 1199.27 1
-1 -1 -4 42764.5 1663.11 11
-1 -1 -4 43264.5 1663.96 17
-1 -1 -5 609.319 27.2288 11
-1 -1 -5 640.384 28.604 17
-1 -1 -6 4384.68 172.821 11
-1 -1 -7 2395.38 97.8345 16
-1 -1 -8 3105.41 127.06 16
-1 -1 -8 3165.05 128.086 15
-1 -1 -9 2813.18 115.586 16
-1 -1 -9 2790.47 116.208 15
1 1 10 2169.72 92.1934 30
-1 -1 -10 2325.18 95.2356 16
-1 -1 -10 2223.29 96.1312 15
-1 -1 -10 2290.24 92.7363 53
-1 -1 -11 1371.05 59.6766 16
-1 -1 -11 1266.96 56.9384 53
-1 -1 -11 1291.01 60.171 15
-1 -1 -11 1258.54 55.4785 38
1 1 11 1296.08 56.4251 30
-1 -1 -12 415.594 27.7659 15
-1 -1 -12 357.188 24.4499 53
-1 -1 -12 454.2 23.6545 38
-1 -1 -12 407.845 25.9611 16
-1 -1 -13 115.426 16.104 53
-1 -1 -13 143.197 14.5224 38
-1 -1 -14 15.5283 12.8731 53
-1 -1 -14 1.21119 11.6844 38
-1 -1 -15 297.196 18.9257 38
-1 -1 -15 250.851 21.0035 53
-1 -1 -16 3.68711 13.1954 51
-1 -1 -16 -2.93531 9.57007 38
-1 -1 -17 133.483 14.1306 51
1 2 -16 129.918 10.5722 31
1 2 -15 388.885 23.132 51
1 2 -15 361.294 20.5593 31
1 2 -14 445.068 26.8124 51
1 2 -14 388.64 24.1022 53
1 2 -13 240.35 20.9995 51
1 2 -13 240.351 19.1793 53
1 2 -12 1647.65 69.1799 33
1 2 -12 1575.29 69.995 53
1 2 -11 44.2672 13.1106 53
1 2 -11 50.9198 11.3007 19
1 2 -11 59.4183 10.9536 33
1 2 -10 88.0482 11.8625 33
1 2 -10 89.32 12.4993 19
1 2 -9 -2.84279 8.44996 19
1 2 -9 1.0207 8.44853 33
1 2 -8 512.718 25.5583 38
1 2 -8 547.752 25.8866 33
1 2 -8 550.954 28.97 19
1 2 -7 1105.1 49.5023 7
1 2 -7 1177.88 51.9752 25
1 2 -7 1078.65 49.9079 19
1 2 -6 3820.28 152.255 19
1 2 -6 3747.66 151.464 7
1 2 -5 595.069 27.5767 7
1 2 -5 578.942 28.3207 19
1 2 -4 377.614 18.9082 7
1 2 -4 378.851 19.4819 19
1 2 -3 6701.52 266.125 19
1 2 -3 6886.18 265.771 7
1 2 -2 2409.77 95.3371 7
1 2 -2 2349.78 95.4437 22
1 2 -2 2405.49 95.3079 1
1 2 -2 2453.3 95.7587 19
1 2 -1 2076.31 80.4486 7
1 2 -1 2020.01 80.6342 19
1 2 -1 1963.92 80.4478 22
1 2 -1 2041.33 80.7351 1
-1 -2 0 1286.15 50.8712 23
1 2 0 1306.7 52.1649 19
1 2 0 1301.97 52.5441 1
-1 -2 -1 1041.28 40.1108 13
1 2 1 999.122 40.7463 1
-1 -2 -1 944.862 39.3957 24
1 2 2 15776.9 612.428 1
-1 -2 -2 15790.6 611.87 13
-1 -2 -3 5311.47 204.521 11
1 2 3 5153.29 204.639 1
1 2 4 15948.6 606.255 1
-1 -2 -4 15534.7 606.435 11
-1 -2 -4 15334.4 606.642 17
-1 -2 -5 6092.14 248.192 11
-1 -2 -5 6650.68 248.9 17
-1 -2 -6 3956.5 157.384 17
-1 -2 -6 3952.24 156.486 11
-1 -2 -7 915.167 39.4687 16
-1 -2 -7 864.657 38.6308 11
-1 -2 -8 356.499 19.397 11
-1 -2 -8 376.875 20.4248 16
-1 -2 -9 15.7538 9.91261 15
-1 -2 -9 -3.41627 8.32453 16
-1 -2 -10 -4.58827 9.81303 15
-1 -2 -10 10.3475 9.39164 16
-1 -2 -10 11.9057 8.88754 53
1 2 10 2.60374 9.6752 30
1 2 11 57.1549 11.9076 30
-1 -2 -11 53.9727 11.7203 16
-1 -2 -11 45.032 10.8118 53
-1 -2 -11 38.8358 11.6152 15
-1 -2 -12 12.8298 11.1059 53
-1 -2 -12 8.19824 11.3522 15
-1 -2 -12 26.7155 10.953 38
-1 -2 -12 12.0048 9.70146 16
-1 -2 -13 231.793 17.1231 38
-1 -2 -13 157.569 16.9873 53
-1 -2 -14 97.1727 15.5599 53
-1 -2 -14 92.8304 13.3669 38
-1 -2 -15 468.504 24.9193 38
-1 -2 -15 387.808 25.5443 53
-1 -2 -16 -10.5285 12.5157 53
-1 -2 -16 -10.6026 10.8668 38
-1 -2 -18 31.5849 9.56842 51
1 3 -15 1277.38 53.8261 31
1 3 -14 288.954 21.4422 51
1 3 -14 333.405 18.8908 31
1 3 -13 320.971 23.2788 51
1 3 -12 592.807 30.6939 29
1 3 -12 585.193 33.6611 51
1 3 -11 782.075 36.5575 29
1 3 -11 757.066 35.8128 33
1 3 -11 664.685 38.316 51
1 3 -10 1083.44 53.7262 19
1 3 -10 1075.81 52.6777 51
1 3 -10 1190.17 50.4805 33
1 3 -9 74.1887 11.4045 19
1 3 -9 96.1909 12.944 37
1 3 -9 68.0368 11.2114 33
1 3 -8 1485.57 62.1934 33
1 3 -8 1518.92 65.6211 19
1 3 -8 1414.58 63.3636 37
1 3 -7 376.009 24.7689 25
1 3 -7 380.996 22.217 19
1 3 -6 1655.62 74.1403 25
1 3 -6 1717.5 72.1313 19
1 3 -5 190.75 16.8617 25
1 3 -5 196.112 14.1209 19
1 3 -4 1029.48 43.9695 19
1 3 -4 979.678 46.1109 25
1 3 -3 4568.37 179.26 7
1 3 -3 4535.75 179.984 19
1 3 -2 11.8553 5.62493 7
1 3 -2 18.5157 7.24274 22
1 3 -2 16.9196 7.02 19
1 3 -1 498.92 22.1907 19
1 3 -1 497.755 21.6673 7
1 3 -1 475.207 22.6396 22
1 3 -1 473.041 22.7068 1
1 3 0 715.643 31.5244 25
1 3 0 688.803 30.7271 22
1 3 0 686.298 31.1044 1
1 3 0 740.723 30.3421 19
-1 -3 -1 1520.31 59.7278 13
1 3 1 1435.16 60.9157 1
1 3 1 1488.11 60.3561 25
-1 -3 -2 1578.35 61.9237 13
1 3 2 1544.21 61.8331 25
1 3 2 1544.94 62.0344 20
1 3 2 1498.35 63.1835 1
1 3 3 3575.83 146.388 1
-1 -3 -3 3675.89 145.203 13
1 3 3 3800.98 145.084 20
-1 -3 -4 7687.46 299.477 11
-1 -3 -4 7656.98 299.067 17
-1 -3 -5 1689.84 68.5726 11
-1 -3 -5 1667.96 68.2612 17
-1 -3 -6 283.802 16.2514 17
-1 -3 -6 276.67 16.0991 11
-1 -3 -7 8615.59 337.65 11
-1 -3 -7 8624.68 337.473 16
-1 -3 -8 156.12 12.7952 16
-1 -3 -8 136.183 12.1337 11
-1 -3 -9 1153.96 49.4567 16
-1 -3 -9 1066.44 48.7036 11
-1 -3 -10 18.6247 10.7861 15
-1 -3 -10 5.14421 7.86752 55
1 3 10 10.7828 9.97893 30
-1 -3 -10 14.2505 8.83547 16
1 3 11 602.671 34.0994 12
-1 -3 -11 658.808 34.2273 15
-1 -3 -11 557.789 29.293 55
1 3 11 691.094 31.3991 30
-1 -3 -11 633.371 32.5774 16
-1 -3 -12 122.575 13.6519 16
-1 -3 -12 118.087 13.0962 38
-1 -3 -13 71.7126 12.5035 38
-1 -3 -14 -9.15575 11.7107 38
-1 -3 -15 51.6537 13.418 53
-1 -3 -15 63.5334 12.6223 38
-1 -3 -16 79.465 12.6052 38
-1 -3 -16 73.6213 13.067 53
-1 -3 -17 -9.20818 9.79754 38
-1 -3 -18 160.817 14.2822 51
1 4 -14 336.266 17.9726 29
1 4 -14 291.652 17.2953 31
1 4 -13 -2.15237 13.1226 51
1 4 -13 7.80327 9.49036 29
1 4 -13 11.0983 8.99896 31
1 4 -12 53.3051 10.7272 31
1 4 -12 49.2525 14.9824 51
1 4 -12 38.6372 11.5773 29
1 4 -11 88.5246 17.2171 51
1 4 -11 103.773 13.8932 29
1 4 -10 1999.96 92.6348 51
1 4 -10 2215.18 90.4669 33
1 4 -10 2258.99 91.2512 29
1 4 -9 1603.18 72.0191 51
1 4 -9 1661.58 69.327 33
1 4 -9 1615.05 70.674 43
1 4 -8 10.8088 9.11034 19
1 4 -8 8.61685 12.6295 51
1 4 -8 3.54793 9.66203 43
1 4 -8 2.25225 8.82802 33
1 4 -7 284.465 18.6793 43
1 4 -7 307.964 19.3756 37
1 4 -7 281.626 17.2059 33
1 4 -7 260.255 22.2301 25
1 4 -7 292.326 19.2326 19
1 4 -7 290.096 18.2854 59
1 4 -6 432.578 23.2536 37
1 4 -6 444.554 27.4414 25
1 4 -6 433.066 23.9757 19
1 4 -6 391.785 21.4447 33
1 4 -5 1653.46 70.2443 25
1 4 -5 1509.56 66.6406 19
1 4 -4 248.597 15.7075 19
1 4 -4 237.518 19.2924 25
1 4 -3 8868.61 354.63 25
1 4 -3 9081.48 352.38 19
1 4 -2 987.137 41.3144 22
1 4 -2 906.742 42.4892 25
1 4 -2 896.212 40.0507 19
1 4 -1 929.728 40.3564 22
1 4 -1 934.221 41.4816 25
1 4 -1 910.866 39.3995 19
1 4 0 636.932 29.2596 22
1 4 0 645.682 30.1815 25
1 4 1 81.4957 9.62714 22
1 4 1 101.019 10.2002 25
1 4 2 1855.27 76.4719 25
1 4 2 1936.53 76.6226 20
1 4 3 827.076 34.5222 20
1 4 3 789.054 34.8194 12
-1 -4 -3 798.428 34.5081 11
-1 -4 -4 7026.1 275.054 11
-1 -4 -5 217.554 13.8966 11
-1 -4 -6 438.709 22.4094 11
-1 -4 -7 3486.1 139.693 11
-1 -4 -8 4244.11 169.675 11
-1 -4 -9 1549 63.9294 11
1 4 9 1390.52 65.3169 12
-1 -4 -10 37.8885 9.32809 55
1 4 10 28.893 10.9896 12
-1 -4 -10 34.742 9.10081 11
1 4 10 53.8511 10.5672 30
1 4 11 8.56502 11.6611 12
-1 -4 -11 -1.48774 9.68706 55
-1 -4 -11 16.7639 10.0436 15
1 4 12 409 27.8937 12
-1 -4 -12 437.29 23.646 55
-1 -4 -12 471.356 28.3176 15
-1 -4 -13 16.8027 11.3469 15
-1 -4 -13 29.1282 11.3777 38
-1 -4 -13 28.2207 10.553 55
-1 -4 -14 44.6267 11.9049 38
-1 -4 -15 919.343 42.5597 38
-1 -4 -16 449.639 24.4908 38
-1 -4 -17 81.4167 11.1528 38
1 4 18 -2.06916 8.13319 45
1 5 -14 105.172 9.46464 29
1 5 -13 86.2352 10.6955 29
1 5 -12 884.92 42.935 51
1 5 -12 913.235 41.5206 29
1 5 -11 56.8591 15.4247 51
1 5 -11 54.8397 12.2466 29
1 5 -10 58.0965 15.7995 51
1 5 -10 53.8176 13 29
1 5 -9 723.388 35.4272 29
1 5 -9 683.199 37.9098 51
1 5 -9 723.402 36.0222 43
1 5 -8 478.885 26.2131 29
1 5 -8 464.942 28.3613 51
1 5 -8 468.715 26.0944 59
1 5 -8 440.065 26.2739 43
1 5 -7 312.72 23.1631 51
1 5 -7 379.585 20.2194 33
1 5 -7 335.183 21.6871 43
1 5 -7 353.755 21.642 59
1 5 -7 341.511 25.8821 25
1 5 -6 118.046 12.8119 43
1 5 -6 71.8901 11.8993 59
1 5 -6 85.3552 15.4381 25
1 5 -6 91.2029 10.4007 33
1 5 -5 1893.43 76.9266 59
1 5 -5 1857.51 77.4361 43
1 5 -5 1992.39 82.8401 25
1 5 -5 1748.32 75.6858 33
1 5 -4 408.705 26.1948 25
1 5 -3 1295.2 59.2614 25
1 5 -2 3476.54 142.18 25
1 5 -2 3483.7 140.714 22
1 5 -1 7841.07 310.003 22
1 5 -1 7924.47 311.11 25
1 5 0 8534.86 335.512 22
1 5 0 8564.28 336.154 25
1 5 1 1614.11 67.3976 25
1 5 1 1598.59 67.176 22
1 5 2 1208.38 52.8444 22
1 5 2 1268.59 52.413 20
-1 -5 -3 1030.56 43.8301 11
1 5 3 1045.06 44.4725 20
1 5 4 114.598 10.9169 12
-1 -5 -4 99.0852 10.0887 11
1 5 4 130.007 9.80011 20
1 5 5 393.46 21.4666 12
-1 -5 -5 375.572 19.9618 11
-1 -5 -6 238.991 14.7992 11
1 5 6 199.13 16.0297 12
1 5 7 1.39821 9.53567 12
-1 -5 -7 4.47142 7.43253 11
1 5 8 915.612 43.7652 12
-1 -5 -8 924.786 42.1876 11
-1 -5 -9 196.435 15.1655 11
1 5 9 183.661 17.0588 12
1 5 10 1180.87 49.9537 49
1 5 10 1094.86 54.8028 12
-1 -5 -10 1138.13 53.1157 11
-1 -5 -10 1202.66 50.4303 55
-1 -5 -11 8.28887 9.45596 55
1 5 11 6.46191 8.51462 49
1 5 11 1.13432 11.7469 12
-1 -5 -12 382.375 24.2609 9
1 5 12 335.92 25.7272 12
-1 -5 -12 358.835 21.4745 55
-1 -5 -13 277.25 18.1953 55
-1 -5 -13 232.349 20.3873 9
-1 -5 -14 46.3211 12.1653 55
-1 -5 -15 62.9679 11.6361 38
-1 -5 -15 54.9577 12.4595 55
-1 -5 -16 2.08636 9.8961 38
1 5 17 -4.38999 10.2279 45
-1 -5 -17 -8.94648 9.449 38
1 5 18 69.9995 9.83368 45
1 6 -13 123.365 10.1235 29
1 6 -12 5.75783 8.95215 29
1 6 -11 31.4129 10.4339 29
1 6 -10 154.563 18.3252 51
1 6 -10 157.614 15.0566 29
1 6 -9 147.271 17.6388 51
1 6 -9 125.249 14.7119 43
1 6 -9 148.551 15.2699 29
1 6 -8 576.9 32.9766 51
1 6 -8 578.869 31.0653 43
1 6 -8 563.39 30.3122 29
1 6 -7 1093.86 52.6787 51
1 6 -7 1113.29 51.5834 43
1 6 -7 1138.46 50.5349 29
1 6 -7 1142.27 51.1513 59
1 6 -6 -0.65706 11.3465 59
1 6 -6 1.85244 10.432 29
1 6 -6 4.5582 10.4207 43
1 6 -6 -18.3838 15.2128 25
1 6 -5 858.858 39.6725 29
1 6 -5 901.366 41.1063 43
1 6 -5 822.649 45.8817 25
1 6 -5 850.707 40.3269 59
1 6 -5 906.52 42.485 47
1 6 -4 15.2464 10.815 47
1 6 -4 25.7216 10.714 59
1 6 -4 34.1443 10.073 43
1 6 -4 11.9068 12.6382 25
1 6 -4 18.0749 8.53328 29
1 6 -3 12.2346 11.6045 47
1 6 -3 2.20068 13.3335 27
1 6 -3 5.27928 8.90412 43
1 6 -3 7.12051 9.60879 59
1 6 -3 26.8319 12.9848 25
1 6 -2 1542.52 69.2329 25
1 6 -1 89.5958 11.7776 22
1 6 -1 99.4737 14.2332 25
1 6 0 530.734 29.3597 25
1 6 0 552.759 28.0759 22
1 6 1 273.699 19.2154 25
1 6 1 298.484 18.6329 22
1 6 2 1.21262 8.36418 22
1 6 2 4.46209 7.62249 20
1 6 3 1436.69 62.0325 20
1 6 3 1500.78 62.8421 22
-1 -6 -4 4545.45 184.216 11
1 6 4 4773.35 184.972 20
1 6 4 4661.09 185.787 22
-1 -6 -5 15.236 7.28593 11
-1 -6 -6 1770.02 70.5561 11
1 6 6 1565.06 71.4381 12
1 6 7 2.3274 10.1919 12
-1 -6 -7 6.76225 7.40104 11
-1 -6 -8 299.285 18.9357 11
1 6 8 343.715 21.6631 12
1 6 9 157.298 15.7405 12
1 6 9 115.196 11.5308 49
1 6 9 120.624 11.347 40
-1 -6 -9 116.656 12.3072 11
1 6 10 441.455 23.1449 49
1 6 10 449.51 23.2537 40
1 6 10 441.414 28.0286 12
-1 -6 -10 467.804 25.8987 11
1 6 11 831.572 38.4386 49
1 6 11 833.267 43.8755 12
-1 -6 -11 851.885 38.9052 55
1 6 12 15.7446 12.2789 12
1 6 12 16.5483 10.3449 49
-1 -6 -12 19.3386 11.3011 55
-1 -6 -13 244.995 17.5219 55
1 6 13 219.964 16.8219 49
-1 -6 -14 61.3336 12.7262 55
1 6 14 70.3532 12.3441 49
-1 -6 -15 22.4228 11.4395 55
-1 -6 -16 45.2485 10.9155 55
1 6 17 211.876 15.892 45
-1 -6 -17 226.038 15.2973 55
1 6 18 426.604 22.1549 45
1 7 -11 -10.1553 8.80099 29
1 7 -10 0.5587 9.94181 29
1 7 -9 455.708 25.4879 29
1 7 -8 162.937 15.4164 43
1 7 -8 139.049 15.2413 29
1 7 -7 55.6348 12.5632 29
1 7 -7 54.8416 12.4637 43
1 7 -6 1230.44 54.1096 43
1 7 -6 1141.97 52.108 29
1 7 -6 1097.63 54.2156 47
1 7 -6 1221.13 53.3348 59
1 7 -5 336.077 20.9127 29
1 7 -5 385.311 21.9242 59
1 7 -5 310.279 21.8195 43
1 7 -5 302.944 23.3749 47
1 7 -4 2436.42 101.018 47
1 7 -4 2422.29 101.941 27
1 7 -4 2377.24 99.8376 43
1 7 -4 2333.2 98.963 59
1 7 -4 2436.46 106.134 25
1 7 -3 48.2632 13.6271 47
1 7 -3 35.0675 15.0448 27
1 7 -3 33.3494 10.1646 43
1 7 -3 7.7558 12.7153 25
1 7 -3 36.3104 10.7933 59
1 7 -2 382.977 22.0597 47
1 7 -2 314.002 19.886 43
1 7 -2 320.265 23.2494 27
1 7 -2 307.388 24.1603 25
1 7 -2 321.522 19.3523 59
1 7 -1 50.0049 12.3795 47
1 7 -1 37.3966 9.55961 43
1 7 -1 36.3879 13.8483 27
1 7 -1 51.3408 12.581 41
1 7 -1 27.7296 12.5995 25
1 7 -1 29.4581 8.58034 28
1 7 0 1014.8 48.4991 25
1 7 0 991.132 46.7734 22
1 7 0 1002.27 47.453 2
1 7 1 4420.63 183.597 2
1 7 1 4643.27 183.137 22
1 7 2 3219.71 132.706 2
1 7 2 3197.91 131.299 22
1 7 3 456.589 26.8578 2
1 7 3 458.684 25.3751 22
1 7 3 471.656 24.9711 20
1 7 4 286.866 18.7272 22
1 7 4 300.035 18.2997 20
1 7 4 299.295 20.5216 2
1 7 5 871.717 41.416 22
1 7 5 884.362 42.9894 2
1 7 6 244.244 18.6782 2
1 7 7 499.283 25.0764 36
1 7 7 504.602 24.8306 40
-1 -7 -7 498.971 26.1676 11
-1 -7 -8 29.6213 8.76186 11
1 7 8 38.6887 9.66738 36
1 7 8 37.6665 11.5842 12
1 7 8 57.6884 10.1396 40
1 7 9 842.569 37.8099 40
1 7 9 769.146 42.0279 12
-1 -7 -9 832.174 39.7338 11
1 7 9 827.293 37.5967 36
-1 -7 -10 1384.4 62.6647 11
1 7 10 1396.57 65.8019 12
1 7 10 1390.26 59.9738 40
1 7 10 1412.09 60.0027 36
1 7 10 1402.94 59.9143 49
1 7 11 456.136 24.5686 49
1 7 11 471.32 24.8847 40
-1 -7 -11 486.661 25.2327 55
1 7 12 104.579 16.9775 12
1 7 12 89.8544 12.634 49
-1 -7 -12 99.8735 13.3564 55
-1 -7 -13 813.67 38.8075 55
1 7 13 807.713 38.489 49
-1 -7 -14 224.035 17.4926 55
-1 -7 -15 43.6787 12.3411 55
-1 -7 -16 9.35481 10.5149 55
1 7 16 17.5236 10.16 45
1 7 17 53.5918 10.5491 45
-1 -7 -17 63.5972 10.6364 55
1 7 18 9.68552 7.46872 45
-1 -7 -18 1.76713 7.57802 55
1 8 -10 27.7733 8.49526 29
1 8 -10 30.9196 8.21456 57
1 8 -9 27.078 9.76839 29
1 8 -8 441.347 24.2797 29
1 8 -7 598.436 31.7815 43
1 8 -7 603.216 30.4217 29
1 8 -6 399.941 23.7111 43
1 8 -6 329.805 24.9964 47
1 8 -5 652.058 37.3905 47
1 8 -5 724.024 36.1132 43
1 8 -5 707.472 35.1946 59
1 8 -4 46.9155 15.2092 47
1 8 -4 28.5765 11.9551 43
1 8 -4 32.4482 17.6466 27
1 8 -4 37.217 12.887 59
1 8 -3 333.383 24.8103 27
1 8 -3 285.564 20.2434 43
1 8 -3 290.764 19.9379 59
1 8 -3 310.534 22.4754 47
1 8 -2 136.345 19.7657 27
1 8 -2 167.662 17.5051 47
1 8 -2 129.391 14.5082 43
1 8 -2 152.086 18.8101 25
1 8 -2 149.396 14.7431 59
1 8 -1 22.3196 10.1813 28
1 8 -1 23.6289 13.2786 47
1 8 -1 0.94021 15.7578 27
1 8 -1 29.5997 13.2753 25
1 8 -1 42.2164 10.8499 43
1 8 0 679.229 32.5187 52
1 8 0 753.133 35.8478 47
1 8 0 696.254 33.942 43
1 8 0 725.485 37.575 27
1 8 0 647.4 33.8836 28
1 8 1 17.1492 8.15833 52
1 8 1 31.9024 9.58333 6
1 8 1 37.8014 12.0564 47
1 8 1 3.43448 14.0202 27
1 8 1 11.8668 8.4846 43
1 8 1 32.3306 11.7587 2
1 8 1 24.6627 10.0233 22
1 8 1 34.3616 11.3374 5
1 8 2 38.3303 11.4884 5
1 8 2 35.1435 8.3502 52
1 8 2 38.3453 14.9248 27
1 8 2 49.9942 9.75309 6
1 8 2 22.7814 9.99629 22
1 8 2 31.6115 11.7323 2
1 8 2 42.4352 9.31497 43
1 8 3 1122.83 51.4381 27
1 8 3 1149.97 48.4306 6
1 8 3 1060.01 52.9021 2
1 8 3 1132.14 51.5521 22
1 8 3 1056.98 49.6596 5
1 8 3 1086.94 47.8693 52
1 8 3 1129.63 48.8845 43
1 8 4 1273.53 53.0687 6
1 8 4 1201.7 57.5743 2
1 8 4 1254.34 53.3164 43
1 8 4 1260.46 56.0852 22
1 8 4 1200.75 54.2528 5
1 8 4 1230.27 55.2577 20
1 8 4 1173.6 52.4562 52
1 8 5 106.905 14.4232 2
1 8 5 116.897 11.4123 43
1 8 5 107.773 11.6999 6
1 8 5 80.0984 12.7505 5
1 8 5 98.2976 10.8943 36
1 8 5 88.2471 12.1425 22
1 8 5 95.7322 10.6437 52
1 8 6 549.257 27.1829 52
1 8 6 524.9 31.587 2
1 8 6 573.269 27.3359 40
1 8 6 560.299 27.7313 36
1 8 6 537.194 29.9984 22
1 8 6 576.721 27.8162 6
1 8 6 595.084 29.3094 5
1 8 7 810.202 36.9042 52
1 8 7 764.243 36.9723 36
1 8 7 823.068 41.5757 2
1 8 7 833.043 40.262 22
1 8 7 818.21 36.955 40
1 8 8 6.17808 9.22508 40
1 8 8 -6.84745 9.90028 36
1 8 9 884.775 40.5932 40
1 8 9 885.052 40.7268 36
-1 -8 -10 32.288 9.46021 11
1 8 10 60.8427 13.086 12
1 8 10 49.1767 10.7721 40
1 8 10 27.7181 10.7995 36
1 8 11 1120.07 56.491 12
1 8 11 1137.29 50.6464 40
1 8 11 1083.75 50.3982 36
-1 -8 -11 1169.25 50.4112 55
1 8 12 483.905 26.1463 40
-1 -8 -12 476.34 26.4928 55
-1 -8 -13 1353.43 59.1698 55
-1 -8 -14 269.995 19.0036 55
-1 -8 -15 318.43 20.248 55
-1 -8 -16 226.085 16.6027 55
-1 -8 -17 -7.11679 9.02722 55
1 8 17 13.9766 8.42766 45
1 8 18 -1.40734 6.73416 45
-1 -8 -18 2.70732 7.34772 55
1 9 -9 224.884 14.4999 57
1 9 -9 271.897 15.3631 34
1 9 -8 64.7474 11.4979 34
1 9 -7 81.6095 11.2051 43
1 9 -6 122.149 13.8826 43
1 9 -5 15.9292 14.8791 47
1 9 -5 3.92071 10.9809 43
1 9 -4 88.7585 16.4337 47
1 9 -4 78.5666 13.8333 43
1 9 -4 70.5809 22.7506 27
1 9 -3 452.643 26.3388 59
1 9 -3 492.789 29.3177 47
1 9 -3 443.92 31.3506 27
1 9 -3 473.324 27.3381 43
1 9 -2 804.869 42.6104 27
1 9 -2 769.648 38.1913 43
1 9 -2 781.105 40.158 47
1 9 -2 712.915 38.9191 58
1 9 -1 2707.42 115.418 27
1 9 -1 2647.39 112.032 43
1 9 -1 2756.38 113.707 47
1 9 0 723.631 37.7202 47
1 9 0 749.008 40.6973 27
1 9 0 689.11 35.488 43
1 9 1 469.19 24.6403 52
1 9 1 485.784 27.7203 47
1 9 1 468.103 25.7967 43
1 9 1 425.884 24.4582 6
1 9 1 455.382 30.5288 27
1 9 1 443.192 26.3079 34
1 9 2 64.942 13.5873 2
1 9 2 78.6872 17.1609 27
1 9 2 52.964 11.3567 43
1 9 2 71.8584 12.1208 6
1 9 2 55.4722 10.2633 52
1 9 2 45.3521 12.0915 35
1 9 2 69.776 11.8889 22
1 9 3 1096.68 51.7702 27
1 9 3 1030.27 47.1817 52
1 9 3 1079.57 47.6573 6
1 9 3 1096.09 48.5035 43
1 9 3 1089.39 51.3864 22
1 9 3 1050.57 52.9546 2
1 9 3 1041.81 48.8646 35
1 9 4 683.124 31.3453 52
1 9 4 610.191 32.7856 35
1 9 4 658.909 34.8081 22
1 9 4 661.299 31.8042 6
1 9 4 670.713 32.1955 43
1 9 4 544.481 35.6311 2
1 9 5 1.23587 11.264 2
1 9 5 5.11691 10.0562 22
1 9 5 5.8572 8.87622 43
1 9 5 5.33191 10.0212 6
1 9 5 -1.72525 8.73581 52
1 9 5 -7.04342 11.4927 35
1 9 6 4.90406 11.2623 35
1 9 6 -1.7395 9.30843 52
1 9 6 4.68836 9.92525 36
1 9 6 -1.77258 9.96957 6
1 9 6 -1.23045 11.2144 2
1 9 7 18.9309 10.5399 36
1 9 7 14.0056 9.33899 40
1 9 7 8.21499 8.85432 52
1 9 7 29.441 10.3442 6
1 9 7 17.0909 11.6555 2
1 9 7 16.6604 11.4653 35
1 9 8 327.253 20.3493 52
1 9 8 310.461 20.4779 40
1 9 9 167.9 14.3641 52
1 9 9 190.206 15.7082 40
1 9 9 179.012 15.7484 36
1 9 10 215.483 17.0857 40
1 9 10 232.983 17.499 36
1 9 11 526.992 28.2677 40
1 9 11 500.641 27.5883 36
-1 -9 -12 78.8491 12.8646 55
1 9 12 54.9885 11.6114 36
-1 -9 -13 574.961 29.8268 55
1 9 14 208.248 17.7884 44
-1 -9 -14 221.499 16.9906 55
1 9 15 13.8548 10.863 44
-1 -9 -15 14.8265 10.806 55
-1 -9 -16 72.309 11.1813 55
-1 -9 -17 1.60717 8.4639 55
-1 -9 -18 11.4609 6.80492 55
1 10 -8 99.7638 8.49208 57
1 10 -7 165.944 13.5695 34
1 10 -7 159.534 12.2636 57
1 10 -6 404.133 21.146 43
1 10 -6 349.428 22.4051 34
1 10 -5 11.9911 11.6656 34
1 10 -5 6.48201 9.63747 43
1 10 -4 42.0972 13.8884 34
1 10 -4 61.7394 12.1989 43
1 10 -3 36.5816 11.7827 43
1 10 -3 20.6411 15.6777 47
1 10 -3 29.7034 23.8263 27
1 10 -3 39.2145 14.2194 34
1 10 -2 248.323 18.7311 43
1 10 -2 208.816 23.885 27
1 10 -2 250.919 20.7116 34
1 10 -2 227.656 21.8302 47
1 10 -2 227.905 21.4495 58
1 10 -1 377.071 28.5757 27
1 10 -1 297.426 21.9244 43
1 10 -1 365.746 24.8273 47
1 10 -1 338.422 23.8866 34
1 10 -1 340.347 25.5138 58
1 10 0 11.2558 12.5566 34
1 10 0 17.1218 14.6688 47
1 10 0 20.9266 11.6338 43
1 10 0 -21.0218 18.5316 27
1 10 0 1.79413 16.2681 58
1 10 1 1.2641 9.47186 52
1 10 1 19.9303 13.4862 47
1 10 1 13.3872 13.0412 34
1 10 1 12.6099 11.1951 43
1 10 1 -8.73696 17.3163 27
1 10 2 661.989 33.1671 6
1 10 2 716.579 34.5223 43
1 10 2 723.11 39.0114 27
1 10 2 641.055 32.6409 52
1 10 2 621.798 34.1032 35
1 10 3 100.334 12.9022 52
1 10 3 124.694 14.3102 6
1 10 3 131.792 20.3972 27
1 10 3 125.531 14.375 43
1 10 3 121.574 15.0814 35
1 10 4 196.64 15.5385 52
1 10 4 160.396 19.7942 2
1 10 4 223.955 17.4602 43
1 10 4 222.625 17.4023 6
1 10 4 204.744 18.3066 35
1 10 5 882.423 40.5624 52
1 10 5 898.439 42.5506 35
1 10 5 895.073 41.3944 43
1 10 5 843.605 40.8333 6
1 10 5 782.226 46.1112 2
1 10 6 1745.23 79.1077 6
1 10 6 2016.07 79.7812 52
1 10 6 1882.36 78.8494 36
1 10 6 1861.36 80.4366 35
1 10 7 526.565 27.1734 52
1 10 7 511.124 27.3549 36
1 10 7 552.904 27.7874 6
1 10 7 481.162 26.3503 48
1 10 7 467.831 28.1447 35
1 10 8 -5.28359 11.7271 35
1 10 8 9.70525 10.2864 52
1 10 8 -3.38198 11.0072 36
1 10 8 3.22022 10.4385 40
1 10 9 261.729 17.9851 52
1 10 9 258.547 19.0567 36
1 10 9 295.797 19.5192 44
1 10 9 250.954 18.075 40
1 10 10 44.7639 10.4874 52
1 10 10 47.8597 13.0697 44
1 10 10 70.7891 13.2338 36
1 10 11 4.48234 11.9973 44
1 10 11 11.6793 11.3777 36
1 10 12 487.706 28.3118 44
1 10 12 511 27.2314 36
1 10 13 25.595 12.1248 44
-1 -10 -13 15.0994 11.0975 55
1 10 14 450.344 25.4285 44
-1 -10 -14 441.911 24.0019 55
1 10 15 87.3283 12.4327 44
-1 -10 -15 122.217 12.3306 55
-1 -10 -16 18.4851 9.10202 55
1 10 16 18.8447 8.96758 44
-1 -10 -17 -0.33918 7.29742 55
1 11 -6 96.7141 10.0011 34
1 11 -6 87.5807 8.35553 57
1 11 -5 42.6929 9.7337 34
1 11 -5 28.8669 8.2985 57
1 11 -5 31.0506 7.77551 43
1 11 -4 35.6945 9.09092 43
1 11 -4 25.8336 10.9794 34
1 11 -3 499.139 28.7733 34
1 11 -3 552.765 27.8159 43
1 11 -2 150.844 14.6129 43
1 11 -2 151.504 28.9234 27
1 11 -2 144.1 16.115 34
1 11 -2 141.372 17.7734 58
1 11 -1 51.9777 19.4229 27
1 11 -1 54.2238 12.0485 43
1 11 -1 38.3105 15.482 58
1 11 -1 43.5864 13.7371 34
1 11 0 298.812 26.853 27
1 11 0 344.024 22.3591 43
1 11 0 378.496 26.3185 58
1 11 0 342.408 24.9621 47
1 11 0 373.018 23.9151 34
1 11 1 39.204 14.6409 47
1 11 1 16.2272 17.8078 27
1 11 1 21.8141 11.6545 43
1 11 1 60.8109 18.4792 58
1 11 1 26.6364 13.0801 34
1 11 2 2436.91 98.8891 52
1 11 2 2326.55 98.9029 6
1 11 2 2417.22 104.006 27
1 11 2 2551.19 100.732 43
1 11 2 2251.86 101.775 58
1 11 2 2345.94 100.064 35
1 11 3 41.2075 10.9459 52
1 11 3 24.3645 16.5866 27
1 11 3 25.5987 11.4794 43
1 11 3 17.6463 12.1341 6
1 11 3 18.215 12.72 35
1 11 3 28.9847 17.8464 58
1 11 4 467.037 26.5009 52
1 11 4 502.203 28.52 35
1 11 4 484.574 27.4276 6
1 11 4 509.426 27.8556 43
1 11 5 11.3852 10.1725 52
1 11 5 13.9791 12.4839 35
1 11 5 18.8305 12.0416 6
1 11 6 16.1311 10.2377 52
1 11 6 20.8423 11.7331 6
1 11 6 -0.81967 12.6509 35
1 11 7 623.718 31.5982 52
1 11 7 626.427 31.2418 36
1 11 7 586.115 31.5885 6
1 11 7 623.425 32.994 35
1 11 8 131.396 14.6112 36
1 11 8 167.336 14.764 52
1 11 8 142.132 15.7155 35
1 11 8 150.213 14.8921 6
1 11 9 114.397 13.5839 52
1 11 9 105.036 14.1327 36
1 11 9 107.515 12.7086 48
1 11 10 53.9343 11.1229 52
1 11 10 31.1926 12.0417 36
1 11 10 60.7273 11.5434 48
1 11 10 49.993 12.5297 44
1 11 11 134.349 15.2206 44
1 11 11 148.565 15.0013 36
1 11 11 160.318 14.4983 48
1 11 12 11.5336 11.232 44
1 11 12 -2.8999 10.016 48
1 11 13 111.487 12.6408 48
1 11 13 129.169 14.2556 44
1 11 14 -7.54572 10.8817 44
1 11 14 0.98252 9.13519 48
1 11 15 65.2501 10.9886 44
1 11 15 85.1469 10.0486 48
-1 -11 -15 86.2402 10.0438 55
1 11 16 249.046 15.3806 44
1 11 16 267.537 14.4934 48
-1 -11 -16 243.824 14.473 55
1 12 -4 186.823 12.8975 34
1 12 -3 9.88162 6.96463 43
1 12 -3 10.1505 8.80367 34
1 12 -2 50.7134 11.096 34
1 12 -2 67.0705 9.86873 43
1 12 -1 312.166 18.8837 43
1 12 -1 322.791 45.5262 27
1 12 -1 300.944 20.0182 34
1 12 -1 309.535 21.8561 58
1 12 0 79.7361 15.6953 58
1 12 0 66.8533 12.4619 34
1 12 0 75.4515 11.6823 43
1 12 0 49.8299 24.1732 27
1 12 1 25.2149 12.2176 34
1 12 1 -7.50744 18.3445 27
1 12 1 29.7899 10.8895 43
1 12 1 27.3247 15.2265 58
1 12 2 52.0596 17.259 27
1 12 2 80.0819 12.7172 43
1 12 2 61.2588 16.5389 58
1 12 3 1249.44 53.0725 52
1 12 3 1236.18 56.6357 58
1 12 3 1241.06 57.7166 27
1 12 3 1111.94 53.9806 35
1 12 4 741.257 40.132 58
1 12 4 723.223 40.7709 27
1 12 4 779.97 37.2257 6
1 12 4 790.048 36.6664 52
1 12 4 785.781 38.2391 35
1 12 5 36.5352 10.7779 52
1 12 5 37.5818 12.4706 6
1 12 5 32.3608 12.9936 35
1 12 5 13.0256 15.1409 58
1 12 6 38.7913 11.0043 52
1 12 6 31.0674 12.4334 6
1 12 6 27.8897 13.2801 35
1 12 7 14.587 10.3245 52
1 12 7 26.6823 11.8906 6
1 12 7 6.11069 12.4779 35
1 12 8 9.35959 9.89248 52
1 12 8 19.929 11.5641 35
1 12 9 1.81492 9.61859 52
1 12 9 4.8801 11.5565 35
1 12 10 276.808 18.1029 52
1 12 10 278.845 17.7049 48
1 12 11 -8.27026 9.28108 48
1 12 11 0.53104 8.86028 52
1 12 12 3.92711 8.8357 48
1 12 12 9.00831 9.94256 44
1 12 13 21.9759 9.60314 44
1 12 13 30.6718 8.90777 48
1 12 14 60.0429 8.87615 48
1 12 14 53.0431 9.39527 44
1 12 15 60.6559 8.05786 48
1 12 15 69.9587 8.90277 44
1 13 -1 65.9222 9.25146 34
1 13 0 200.691 14.2528 34
1 13 1 5.78656 12.0244 58
1 13 2 102.251 29.3889 27
1 13 2 117.173 15.357 58
1 13 3 98.462 22.3377 27
1 13 3 59.59 14.7964 58
1 13 4 217.972 15.0418 52
1 13 4 247.663 19.6266 58
1 13 5 320.691 18.9868 52
1 13 5 343.471 22.6315 58
1 13 6 4.22551 8.84666 52
1 13 7 461.237 24.2283 52
1 13 8 36.0929 9.69663 52
1 13 9 14.0991 8.8353 52
1 13 10 293.708 17.3294 52
1 13 11 630.636 29.3737 52
1 13 12 1418.19 58.7147 48
1 13 13 478.36 22.5468 48
1 14 4 35.0718 10.3534 58
1 14 5 176.055 11.541 52
1 14 6 203.496 12.6971 52
1 14 7 54.8377 8.30501 52
1 14 8 34.0922 7.52604 52
1 14 9 107.462 9.53372 52
1 14 10 62.4605 7.7142 52
-2 12 11 109.215 9.09052 52
-2 12 11 115.26 12.0752 41
-2 12 10 95.0946 9.18792 52
-2 12 10 89.9812 12.7769 41
-2 12 9 -0.37986 6.73715 52
-2 12 9 9.37459 11.0997 41
-2 12 8 76.2589 10.0909 6
-2 12 8 82.5512 13.7763 41
-2 12 7 78.4157 14.333 41
-2 12 7 79.2388 10.4751 6
-2 12 6 23.1834 12.4621 27
-2 12 6 -2.19639 12.4624 41
-2 12 6 24.6546 8.96193 6
-2 12 5 30.4709 13.1476 27
-2 12 5 2.17432 11.6924 41
-2 12 5 9.1734 9.06728 6
-2 12 4 15.1137 12.9837 27
-2 12 4 7.73766 11.993 41
-2 12 4 9.17981 8.58386 6
-2 12 3 45.7927 13.0548 27
-2 12 3 22.3186 8.23313 6
-2 12 2 202.68 17.1336 27
-2 12 1 83.9701 12.2518 27
-2 11 14 55.096 7.29868 52
2 -11 -14 53.768 7.5161 55
-2 11 13 41.7603 7.748 52
-2 11 12 4.90106 7.82723 52
-2 11 12 15.3945 11.4977 41
-2 11 11 56.8771 9.80581 52
-2 11 11 63.0741 14.0254 41
-2 11 10 85.0648 10.9064 52
-2 11 10 51.3056 15.2964 41
-2 11 9 259.355 16.8225 52
-2 11 9 266.956 22.0344 41
-2 11 8 160.904 13.7208 52
-2 11 8 208.781 19.9807 41
-2 11 8 169.061 14.8873 6
-2 11 7 7.6295 15.1652 41
-2 11 7 8.77492 10.8601 6
-2 11 6 15.1299 16.0964 27
-2 11 6 -1.91521 14.8587 41
-2 11 6 8.42183 10.648 6
-2 11 5 -1.95412 17.2623 27
-2 11 5 30.1572 11.3609 6
-2 11 5 11.4386 15.0624 41
-2 11 4 1379.6 58.1058 6
-2 11 4 1307.75 61.7117 41
-2 11 4 1276.7 62.4323 27
-2 11 3 -0.96284 15.8402 27
-2 11 3 11.2274 10.4666 6
-2 11 3 16.424 14.8929 41
-2 11 2 656.681 31.1115 6
-2 11 2 620.284 36.1131 27
-2 11 2 641.697 35.6571 41
-2 11 1 285.756 23.5999 27
-2 11 0 3.0881 13.4626 27
-2 11 0 13.957 11.5697 47
-2 11 -1 32.7683 11.2997 47
-2 11 -1 36.2703 12.5325 27
-2 11 -2 248.674 16.8231 47
-2 11 -3 396.118 20.8162 47
-2 10 15 62.3029 7.44594 52
2 -10 -15 53.2938 8.09333 55
-2 10 14 588.1 27.7809 52
-2 10 13 81.8834 10.7242 52
-2 10 13 97.7027 15.2657 41
-2 10 12 253.825 21.4547 41
-2 10 11 -5.92179 15.4033 41
-2 10 10 209.807 21.9703 41
-2 10 9 329.572 20.8281 52
-2 10 9 346.188 26.0585 41
-2 10 8 2.5509 10.0438 52
-2 10 8 17.5711 11.7449 6
-2 10 8 6.58173 17.0211 41
-2 10 7 38.2788 12.1713 6
-2 10 7 23.0203 10.1322 52
-2 10 7 27.577 16.6381 41
-2 10 6 721.92 40.8215 27
-2 10 6 738.489 35.9391 6
-2 10 6 705.939 40.5166 41
-2 10 5 37.144 17.1392 41
-2 10 5 59.0773 13.2787 6
-2 10 5 29.3352 18.5674 27
-2 10 4 63.8505 18.4081 41
-2 10 4 83.9466 14.045 6
-2 10 4 109.568 21.5524 27
-2 10 3 104.657 21.1508 27
-2 10 3 116.256 19.2457 41
-2 10 3 148.475 15.4514 6
-2 10 2 7.84481 18.6883 27
-2 10 2 12.5401 17.2497 41
-2 10 2 27.9562 11.3076 6
-2 10 1 189.162 22.3359 27
-2 10 1 184.12 18.8213 47
-2 10 1 164.482 20.2692 41
-2 10 0 60.6653 15.2992 47
-2 10 0 38.4472 17.816 27
-2 10 0 27.2915 15.5182 41
-2 10 -1 76.9063 15.3254 47
-2 10 -1 80.9161 18.5999 27
-2 10 -2 238.838 19.9993 47
-2 10 -3 18.8673 12.2912 47
-2 10 -4 370.343 21.8574 47
-2 10 -5 204.317 14.362 47
2 -9 -16 27.575 7.15459 55
2 -9 -15 95.2604 10.5869 55
-2 9 14 -11.8367 14.3085 41
-2 9 13 278.026 22.6986 41
-2 9 12 41.3661 16.2154 41
-2 9 11 -4.48649 16.4245 41
-2 9 10 51.9875 18.2699 41
-2 9 9 160.045 21.2826 41
-2 9 8 18.6638 16.3446 41
-2 9 7 8.09808 16.5297 41
-2 9 7 24.8941 12.4416 6
-2 9 6 105.039 21.0785 27
-2 9 6 180.565 21.0702 41
-2 9 5 545.507 34.5635 41
-2 9 5 565.175 36.1182 27
-2 9 4 35.4203 19.0598 27
-2 9 4 20.0839 16.37 41
-2 9 3 5.96397 18.0132 27
-2 9 3 17.6898 16.1158 41
-2 9 2 428.354 30.5231 27
-2 9 2 394.977 24.1945 6
-2 9 2 399.67 28.9359 41
-2 9 1 1232.62 60.3162 27
-2 9 1 1319.72 58.1005 47
-2 9 1 1161.11 53.9665 6
-2 9 1 1200.45 58.9561 41
-2 9 0 160.344 22.1871 27
-2 9 0 103.408 18.6022 41
-2 9 0 165.962 17.3771 34
-2 9 0 152.231 19.7967 47
-2 9 -1 247.863 22.3752 47
-2 9 -1 242.202 23.6692 27
-2 9 -1 242.517 22.6921 41
-2 9 -1 235.847 19.4654 34
-2 9 -2 172.807 20.2177 47
-2 9 -2 182.773 16.7551 34
-2 9 -3 114.167 17.5795 47
-2 9 -4 95.7073 15.2533 47
-2 9 -5 240.357 18.8088 47
-2 9 -6 9.38566 9.91863 47
-2 9 -7 1.90132 6.00066 57
2 -8 -16 -1.09501 7.90115 55
-2 8 15 -6.81651 9.03722 49
-2 8 15 15.8998 13.2855 41
2 -8 -15 5.48991 9.1469 55
-2 8 14 -4.90616 15.2238 41
-2 8 13 212.352 22.269 41
-2 8 12 218.83 23.2131 41
-2 8 11 799.091 44.417 41
-2 8 10 196.059 22.6048 41
-2 8 9 1573.38 73.0686 41
-2 8 8 20.7811 16.1224 41
-2 8 7 564.004 35.347 14
-2 8 7 686.056 37.3622 41
-2 8 6 172.562 21.1686 27
-2 8 6 131.68 19.0442 41
-2 8 5 11.0353 17.1492 27
-2 8 5 8.60049 15.1351 41
-2 8 4 1589.02 73.947 27
-2 8 4 1615.2 73.1057 41
-2 8 3 68.9256 19.1702 27
-2 8 3 49.3294 16.1209 41
-2 8 2 1517.38 66.7074 34
-2 8 2 1482.16 70.412 27
-2 8 2 1489.47 69.0224 41
-2 8 1 87.6856 17.3319 47
-2 8 1 101.513 21.2858 27
-2 8 1 134.737 19.3834 41
-2 8 1 92.9587 12.721 60
-2 8 1 116.672 15.3306 34
-2 8 0 288.399 24.4711 41
-2 8 0 287.53 26.5095 27
-2 8 0 297.584 24.0982 47
-2 8 0 297.561 21.2306 34
-2 8 -1 96.3883 18.0592 47
-2 8 -1 132.659 20.8524 27
-2 8 -1 94.127 14.5589 34
-2 8 -1 139.888 19.2914 41
-2 8 -2 162.386 20.1506 41
-2 8 -2 126.948 19.1975 47
-2 8 -3 6.85104 15.3419 47
-2 8 -4 143.361 18.2487 47
-2 8 -5 -1.86164 9.94909 57
-2 8 -5 14.6219 13.9974 47
-2 8 -6 1.14824 9.62725 57
-2 8 -6 6.77312 12.7775 47
-2 8 -7 135.932 12.0834 57
-2 8 -8 -1.23782 7.5372 57
-2 7 17 206.215 13.1163 49
-2 7 16 382.392 20.5341 49
-2 7 15 29.1952 10.6142 49
2 -7 -15 37.9694 10.1646 55
-2 7 14 126.863 13.8074 49
-2 7 14 125.771 13.9382 45
-2 7 13 696.052 33.6688 49
-2 7 13 672.261 34.1171 45
-2 7 12 21.6444 11.0387 45
-2 7 11 287.163 19.131 45
-2 7 10 498.342 27.9497 44
-2 7 9 60.816 13.0682 14
-2 7 9 81.1403 13.7155 44
-2 7 8 1760.27 83.3395 14
-2 7 8 1937.9 78.9032 44
-2 7 8 1794.29 82.1139 20
-2 7 7 190.173 17.3507 20
-2 7 7 128.538 19.8795 41
-2 7 7 154.874 16.6499 14
-2 7 6 1231.76 57.4921 41
-2 7 6 1225.71 57.2705 20
-2 7 6 1165.73 57.4857 14
-2 7 5 1524.33 70.2381 14
-2 7 5 1511.07 70.4428 27
-2 7 5 1592.58 70.5248 20
-2 7 5 1583.17 70.3036 41
-2 7 4 511.942 30.5537 27
-2 7 4 481.867 27.3793 14
-2 7 4 443.486 28.4215 41
-2 7 4 396.671 26.5785 20
-2 7 3 1639.29 73.1233 27
-2 7 3 1601.31 71.9403 41
-2 7 3 1585.94 71.8558 20
-2 7 2 541.43 32.7591 27
-2 7 2 500.8 29.5253 20
-2 7 2 529.394 28.5967 34
-2 7 2 525.765 31.2266 41
-2 7 2 548.648 27.2959 60
-2 7 2 498.298 29.7103 58
-2 7 1 415.227 26.0543 47
-2 7 1 406.901 29.4364 27
-2 7 1 416.358 22.6949 60
-2 7 1 386.872 26.4212 41
-2 7 1 376.449 25.8923 58
-2 7 1 370.307 23.6679 34
-2 7 0 88.3351 16.4887 47
-2 7 0 135.574 19.6766 27
-2 7 0 110.585 17.4071 41
-2 7 0 120.042 12.4148 60
-2 7 0 99.8817 13.7225 34
-2 7 -1 102.473 19.4532 27
-2 7 -1 104.406 17.1158 47
-2 7 -1 110.34 18.027 41
-2 7 -1 129.689 13.4594 60
-2 7 -1 106.314 14.1083 34
-2 7 -2 258.402 23.3495 47
-2 7 -2 236.735 22.9037 41
-2 7 -2 275.533 18.3418 60
-2 7 -3 473.282 30.8656 41
-2 7 -3 420.91 29.2894 47
-2 7 -3 470.256 25.8688 60
-2 7 -4 246.204 17.7739 60
-2 7 -4 216.262 21.2767 47
-2 7 -4 198.964 16.56 57
-2 7 -5 29.4512 15.6612 47
-2 7 -5 32.0508 11.7212 60
-2 7 -5 39.3772 11.4434 57
-2 7 -6 179.241 15.8422 57
-2 7 -6 163.785 15.6239 60
-2 7 -6 182.176 19.5354 47
-2 7 -7 53.6542 11.7264 57
-2 7 -8 59.1344 11.2134 57
-2 7 -9 65.879 9.88619 57
-2 7 -10 56.2147 8.11709 57
-2 6 17 14.5584 8.30743 49
-2 6 16 176.584 14.5799 45
-2 6 16 180.541 14.175 49
2 -6 -16 196.332 15.3564 53
-2 6 15 1139.56 49.7949 49
-2 6 15 1087.12 50.0442 45
2 -6 -15 1136.08 50.17 53
2 -6 -14 5.26035 11.7749 53
-2 6 14 22.5894 11.7733 49
-2 6 14 8.05793 11.3956 45
-2 6 13 3.77545 11.5391 49
-2 6 13 16.0319 11.9002 45
2 -6 -13 14.3269 12.0795 53
-2 6 12 32.9696 11.5332 49
-2 6 12 49.3441 12.2659 45
2 -6 -12 63.7632 13.1865 53
-2 6 11 338.96 21.8742 45
-2 6 11 351.538 22.1057 44
2 -6 -11 391.739 22.9187 53
-2 6 11 353.21 21.2608 49
-2 6 10 748.023 40.54 14
-2 6 10 714.178 35.2644 44
-2 6 10 717.787 34.8241 45
-2 6 10 664.993 40.2436 10
-2 6 9 23.7282 11.3242 10
-2 6 9 37.3973 10.6415 45
-2 6 9 10.0143 11.0617 44
-2 6 9 43.9717 13.0302 14
-2 6 8 1175.62 58.1858 10
-2 6 8 1152.24 57.9338 14
-2 6 8 1257.67 53.7199 44
-2 6 7 655.767 35.1156 14
-2 6 7 645.735 31.2371 44
-2 6 7 562.544 33.5932 10
-2 6 6 574.02 32.6784 14
-2 6 6 610.366 29.7037 44
-2 6 5 282.439 23.3308 27
-2 6 5 309.264 22.2086 41
-2 6 5 302.919 21.0256 14
-2 6 4 679.385 37.1107 41
-2 6 4 740.789 38.7046 27
-2 6 4 835.114 38.5132 14
-2 6 4 701.635 34.7696 61
-2 6 4 740.727 37.3559 20
-2 6 3 93.8857 16.8679 27
-2 6 3 121.345 15.6965 41
-2 6 3 134.66 13.1064 14
-2 6 3 99.488 12.0427 61
-2 6 3 96.0054 13.0961 20
-2 6 2 601.411 29.7995 34
-2 6 2 558.963 29.4132 61
-2 6 2 656.366 29.3564 60
-2 6 2 606.686 31.4622 20
-2 6 2 597.27 34.0032 27
-2 6 2 530.687 31.7013 41
-2 6 1 1230.3 55.8162 47
-2 6 1 1201.91 56.3151 41
-2 6 1 1152.25 55.8023 20
-2 6 1 1288.64 55.4553 58
-2 6 1 1279.05 54.4617 34
-2 6 1 1265.95 53.6306 60
-2 6 1 1213.02 57.8518 27
-2 6 0 144.788 12.8397 60
-2 6 0 116.69 16.607 47
-2 6 0 143.469 17.996 27
-2 6 0 165.359 16.8845 41
-2 6 0 143.991 13.836 34
-2 6 0 163.393 17.0345 58
-2 6 -1 257.039 21.8484 27
-2 6 -1 234.755 20.1341 41
-2 6 -1 274.377 17.5076 60
-2 6 -1 241.155 20.3099 47
-2 6 -2 2709.49 116.474 47
-2 6 -2 2843.85 114.17 60
-2 6 -3 4288.92 172.744 47
-2 6 -3 4178.62 176.326 8
-2 6 -3 4218.97 170.287 60
-2 6 -4 2315.21 94.5868 60
-2 6 -4 2227.65 100.93 8
-2 6 -4 2196.56 96.616 47
-2 6 -4 2242.56 93.7994 57
-2 6 -5 2900.96 121.767 47
-2 6 -5 2868.54 119.165 57
-2 6 -5 2927.71 119.623 60
-2 6 -6 727.916 37.6668 47
-2 6 -6 656.114 34.4167 57
-2 6 -6 690.698 35.0903 60
-2 6 -7 86.34 13.9514 57
-2 6 -7 91.9336 13.7282 60
-2 6 -8 97.7799 13.416 60
-2 6 -8 74.1997 13.3515 57
-2 6 -9 26.2578 9.91815 60
-2 6 -9 31.9543 10.6321 57
-2 6 -10 191.771 14.074 57
-2 6 -10 143.369 13.1234 60
-2 6 -11 38.0153 7.77885 29
-2 6 -11 23.5116 7.80664 57
2 -5 -18 3.81907 7.1597 53
-2 5 18 -2.97208 6.33531 49
-2 5 17 9.94075 8.60446 49
2 -5 -17 15.1734 9.55882 53
-2 5 16 37.9178 10.5295 49
-2 5 16 9.99102 10.3233 45
2 -5 -16 17.2856 11.2293 53
2 -5 -15 216.711 17.9796 53
-2 5 15 222.975 17.3742 45
-2 5 15 220.867 17.0109 49
-2 5 14 1133.31 50.8841 45
2 -5 -14 1113.18 51.2743 53
-2 5 14 1108.4 50.1295 49
-2 5 13 411.894 24.9584 45
2 -5 -13 476.522 26.3087 53
-2 5 13 408.523 24.6958 49
-2 5 12 825.477 40.6308 49
-2 5 12 907.12 41.6122 45
2 -5 -12 904.532 41.9842 53
-2 5 11 522.212 27.2357 49
-2 5 11 553.935 28.3409 45
-2 5 11 438.973 32.1495 10
2 -5 -11 593.775 29.0097 53
2 -5 -11 483.41 29.619 9
2 -5 -10 366.54 22.1808 53
-2 5 10 286.357 23.9386 14
-2 5 10 343.579 20.2065 49
-2 5 10 375.48 21.0836 45
-2 5 10 329.952 25.3609 10
2 -5 -9 173.036 15.1282 53
-2 5 9 209.915 18.232 14
-2 5 9 165.122 13.9896 45
-2 5 9 148.868 14.3282 44
-2 5 9 157.225 17.4608 10
-2 5 8 250.381 20.5254 14
2 -5 -8 255.067 17.283 53
-2 5 8 247.031 16.3522 45
-2 5 8 248.486 16.6084 44
-2 5 8 223.389 19.6711 10
-2 5 7 1725.43 74.658 14
-2 5 7 1659.06 69.2665 45
-2 5 7 1674.03 69.8953 44
-2 5 7 1603.83 74.5763 10
-2 5 6 428.853 26.2824 14
-2 5 6 437.92 26.3673 10
-2 5 5 54.0614 10.6825 3
-2 5 5 35.027 9.93625 10
-2 5 5 58.1013 11.059 14
-2 5 4 393.377 23.0896 3
-2 5 4 330.608 20.7935 10
-2 5 4 341.76 21.7391 14
-2 5 3 90.9912 12.9388 3
-2 5 3 81.7865 11.4592 14
-2 5 3 79.1711 10.9671 10
-2 5 2 1111.17 49.1836 14
-2 5 2 1180.46 50.6665 3
-2 5 1 1153.17 51.3222 3
-2 5 1 1035.89 48.7447 20
-2 5 0 58.4 11.0123 3
-2 5 -1 1588.26 69.5134 47
-2 5 -1 1616.51 67.5014 60
-2 5 -2 262.171 20.8636 8
-2 5 -2 294.487 17.5754 60
-2 5 -2 254.436 20.5145 47
-2 5 -3 920.135 46.9619 8
-2 5 -3 926.311 42.0889 60
-2 5 -3 937.642 44.2982 47
-2 5 -3 904.957 41.4814 57
-2 5 -4 3091.6 125.108 8
-2 5 -4 2845.16 118.179 57
-2 5 -4 2761.72 120.247 47
-2 5 -4 2975 118.847 60
-2 5 -5 1024.51 50.1556 8
-2 5 -5 924.233 43.1792 57
-2 5 -5 952.007 43.5739 60
-2 5 -5 850.053 44.9345 47
-2 5 -6 384.987 29.3815 8
-2 5 -6 368.4 25.6526 51
-2 5 -6 441.934 24.0676 57
-2 5 -6 378.081 23.9536 60
-2 5 -7 1201.72 56.1967 51
-2 5 -7 1282.71 54.5219 57
-2 5 -7 1109.97 54.2335 60
-2 5 -8 832.034 41.7629 51
-2 5 -8 805.503 39.4055 57
-2 5 -8 781.789 39.821 60
-2 5 -9 62.6442 13.205 60
-2 5 -9 116.829 13.5951 57
-2 5 -10 91.5683 13.2001 57
-2 5 -10 109.665 13.5014 60
-2 5 -11 49.6481 9.97283 57
-2 5 -11 37.8307 10.4209 60
-2 5 -12 931.428 40.5868 57
-2 5 -12 942.615 40.9897 60
2 -4 -18 68.1688 9.5719 53
-2 4 18 95.7717 8.42693 49
2 -4 -17 5.51418 9.68138 53
-2 4 17 21.1805 8.78317 49
-2 4 17 10.5561 8.44928 45
-2 4 16 98.3465 12.025 45
2 -4 -16 100.622 13.5195 53
-2 4 16 86.9979 12.2236 49
2 -4 -15 12.2606 12.482 53
-2 4 15 7.12141 11.384 49
-2 4 15 24.1757 11.1436 45
-2 4 14 -5.7196 12.0334 49
-2 4 14 0.68423 11.2828 45
2 -4 -14 7.86961 12.7875 53
2 -4 -13 134.093 15.9608 53
-2 4 13 119.877 14.4389 45
-2 4 13 111.818 14.5166 49
-2 4 12 170.172 16.1237 45
2 -4 -12 198.925 17.5043 53
-2 4 11 608.461 31.1304 45
2 -4 -11 665.217 31.7637 53
2 -4 -10 528.253 26.9867 53
-2 4 10 492.679 26.3029 45
-2 4 10 438.488 30.5456 10
2 -4 -10 483.434 28.1387 9
2 -4 -9 135.965 13.6792 53
-2 4 9 129.72 15.0079 14
-2 4 9 137.355 12.9166 45
2 -4 -9 163.444 13.8557 9
-2 4 8 143.868 15.0557 14
-2 4 8 141.138 16.0623 10
-2 4 8 165.217 13.0948 45
2 -4 -8 138.464 13.7003 53
2 -4 -8 149.373 13.8211 9
-2 4 7 222.266 17.1742 14
-2 4 7 174.084 16.9289 10
-2 4 6 1628.35 72.6616 14
-2 4 6 1711.64 73.4186 10
-2 4 5 1587.94 69.3247 14
-2 4 5 1571.11 68.863 3
-2 4 5 1629.06 69.6093 10
-2 4 4 110.614 12.924 3
-2 4 4 113.605 12.4136 10
-2 4 4 119.798 12.786 14
-2 4 3 81.6532 11.1562 10
-2 4 3 97.0795 11.1471 14
-2 4 3 67.8942 11.8011 3
-2 4 2 127.793 12.4874 14
-2 4 2 135.027 11.993 10
-2 4 2 133.152 13.6529 3
-2 4 1 701.25 35.4778 3
-2 4 1 743.02 34.3964 10
-2 4 0 56.1967 9.01778 10
-2 4 0 58.3185 9.40119 20
-2 4 0 50.8828 10.451 3
-2 4 -1 537.721 28.769 3
-2 4 -1 546.865 29.4447 8
-2 4 -2 3403.53 140.353 8
-2 4 -3 1.01336 11.4874 8
-2 4 -4 1563.24 69.4924 8
-2 4 -4 1604.53 65.8384 47
-2 4 -4 1389.41 62.7667 26
-2 4 -4 1496.41 63.9408 60
-2 4 -4 1508.94 63.4888 57
-2 4 -5 857.291 38.1326 26
-2 4 -5 835.141 43.9007 8
-2 4 -5 801.171 38.587 60
-2 4 -5 799.228 38.3048 57
-2 4 -6 2.72643 11.9412 8
-2 4 -6 3.50092 10.4425 60
-2 4 -6 6.86091 10.6202 26
-2 4 -6 18.6501 10.1571 57
-2 4 -7 125.6 18.2538 8
-2 4 -7 119.147 13.5249 32
-2 4 -7 161.941 15.3281 26
-2 4 -7 170.764 15.8251 60
-2 4 -7 140.08 14.8092 57
-2 4 -8 -0.88377 14.1524 51
-2 4 -8 11.1409 12.2034 60
-2 4 -8 7.93254 10.8915 57
-2 4 -8 12.808 11.0269 32
-2 4 -9 1106.55 53.021 51
-2 4 -9 1202.97 50.8751 57
-2 4 -9 1066 51.4111 60
-2 4 -9 1086.96 49.5045 33
-2 4 -9 1074.65 49.5569 32
-2 4 -10 58.5456 15.5936 51
-2 4 -10 29.093 10.5362 33
-2 4 -10 62.7396 11.964 32
-2 4 -10 22.5949 12.1892 60
-2 4 -10 40.6124 11.6628 57
-2 4 -11 136.047 16.7712 51
-2 4 -11 95.2401 13.578 60
-2 4 -11 123.982 13.3368 57
-2 4 -11 110.069 12.5184 33
-2 4 -11 93.5093 12.8738 32
-2 4 -12 229.069 17.9901 51
-2 4 -12 219.982 14.8991 33
-2 4 -12 186.623 15.5162 60
-2 4 -13 502.353 26.8387 60
-2 4 -13 621.848 26.696 33
2 -3 -18 562.235 26.7148 53
2 -3 -17 3.02891 9.65351 53
-2 3 17 -6.75553 8.38496 49
2 -3 -16 108.641 14.4684 53
-2 3 16 149.089 13.2948 49
-2 3 15 556.725 27.3709 49
2 -3 -15 535.099 28.5745 53
2 -3 -14 92.5372 14.5245 53
-2 3 14 94.7067 13.5596 49
-2 3 14 82.554 13.802 45
-2 3 13 316.329 20.5309 45
2 -3 -13 294.244 21.3888 53
2 -3 -12 0.69486 12.1127 53
-2 3 12 1.98313 10.6994 45
-2 3 12 -1.45374 11.4907 10
-2 3 11 230.138 16.7912 45
-2 3 11 202.413 20.6827 10
2 -3 -11 227.462 17.321 53
-2 3 10 -1.24345 9.6595 10
-2 3 10 4.57975 9.67125 45
2 -3 -10 -3.57218 10.7005 53
2 -3 -9 11.9543 10.5525 53
-2 3 9 -1.12325 10.7932 10
-2 3 9 4.67498 8.59051 45
2 -3 -9 7.43722 8.47332 9
-2 3 8 4256.58 171.658 14
-2 3 8 4124.97 172.296 10
2 -3 -8 4232.31 169.882 9
2 -3 -7 -0.64073 8.18779 9
-2 3 7 -1.80409 9.67407 10
-2 3 7 -1.66044 8.42369 14
-2 3 6 901.567 41.4402 14
-2 3 6 907.554 41.9833 10
2 -3 -6 813.262 38.8691 9
-2 3 5 2965.45 115.12 14
-2 3 5 2587.67 113.723 3
-2 3 5 2872.46 115.471 10
-2 3 4 2774.84 112.247 3
-2 3 4 2616.22 111.961 14
-2 3 4 2854.61 113.036 10
-2 3 3 54.4321 10.6296 3
-2 3 3 87.2683 11.3187 14
-2 3 3 92.1484 11.0262 10
-2 3 2 237.065 15.266 14
-2 3 2 200.791 15.9361 3
-2 3 2 200.836 14.7295 10
-2 3 1 339.326 19.4755 14
-2 3 1 315.824 20.1636 3
-2 3 1 369.309 19.6481 10
-2 3 0 169.71 14.8495 18
-2 3 0 186.879 14.5136 3
-2 3 0 184.448 13.2206 10
-2 3 -1 1467.64 63.6781 3
-2 3 -1 1487.21 62.2179 23
-2 3 -1 1563.95 63.3903 10
-2 3 -1 1400.93 64.5677 18
-2 3 -2 44.1728 9.56826 3
-2 3 -2 35.7402 12.2933 18
-2 3 -3 67.1393 9.87577 21
-2 3 -3 70.8608 13.5809 18
-2 3 -4 516.353 27.2497 21
-2 3 -4 547.55 31.5169 18
-2 3 -5 177.72 14.5465 21
-2 3 -5 149.171 13.3 57
-2 3 -6 161.785 17.4062 8
-2 3 -6 171.602 13.6297 26
-2 3 -6 158.735 14.4467 21
-2 3 -6 152.632 13.9556 57
-2 3 -7 17.1004 13.2195 8
-2 3 -7 10.0703 10.1195 26
-2 3 -7 17.3818 10.1311 57
-2 3 -8 254.077 17.4039 32
-2 3 -8 231.72 22.1134 8
-2 3 -8 216.235 17.3458 57
-2 3 -8 258.476 18.1026 26
-2 3 -9 167.101 15.5135 57
-2 3 -9 146.488 15.0952 32
-2 3 -10 190.125 19.4984 51
-2 3 -10 196.527 17.5091 60
-2 3 -10 175.205 15.7639 57
-2 3 -10 187.422 16.5455 32
-2 3 -11 274.597 22.077 51
-2 3 -11 222.869 19.2102 60
-2 3 -11 247.615 18.2171 57
-2 3 -11 247.929 18.0391 33
-2 3 -11 282 18.9524 32
-2 3 -12 26.0089 13.7756 51
-2 3 -12 40.748 11.9446 60
-2 3 -12 35.0066 10.6592 33
-2 3 -12 38.2718 11.3639 32
-2 3 -13 797.43 38.3164 51
-2 3 -13 752.194 37.3353 60
-2 3 -13 807.994 36.1894 33
-2 3 -14 176.768 12.4005 33
-2 3 -14 173.103 12.965 60
2 -2 -17 629.74 30.5859 53
2 -2 -16 -9.06292 11.5194 53
-2 2 16 5.73654 9.56594 49
-2 2 15 494.174 25.5489 49
2 -2 -15 448.748 26.5642 53
2 -2 -14 189.89 18.182 53
2 -2 -13 132.455 15.301 53
2 -2 -12 544.002 31.4934 7
2 -2 -12 569.131 29.7889 53
-2 2 12 508.005 28.1506 45
2 -2 -11 594.419 32.6526 7
-2 2 11 587.225 29.6825 45
2 -2 -11 599.397 30.2166 53
-2 2 11 543.916 34.4188 10
2 -2 -10 34.8631 11.1634 53
2 -2 -10 27.1672 9.79194 7
-2 2 10 23.0514 10.1477 45
-2 2 10 28.5121 10.6019 10
2 -2 -9 1574.09 71.2495 7
-2 2 9 1607.44 68.6542 45
2 -2 -9 1757.19 69.149 53
-2 2 9 1579.64 73.6467 10
2 -2 -8 1580.4 70.0298 7
-2 2 8 1718.32 73.0426 10
2 -2 -7 5017.63 210.614 7
-2 2 7 5526.75 213.473 10
2 -2 -7 5443.26 211.05 9
-2 2 6 10696.2 433.26 14
2 -2 -6 10783.7 431.967 7
2 -2 -6 11268.9 432.271 9
-2 2 6 11570 434.771 10
-2 2 5 1549.95 70.3509 14
2 -2 -5 1722.49 69.2506 7
-2 2 5 1759.7 71.8561 10
-2 2 4 3110.58 128.044 14
-2 2 4 3048.33 127.814 3
-2 2 4 3421.15 129.11 10
-2 2 3 5312.51 209.249 14
-2 2 3 5373.26 209.552 3
-2 2 3 5171.9 209.854 10
-2 2 2 1259.4 54.0301 14
-2 2 2 1224.52 54.2519 10
-2 2 2 1333.12 54.6995 3
-2 2 1 390.925 20.5484 14
-2 2 1 363.302 21.0454 3
-2 2 1 402.883 20.6581 10
-2 2 0 989.271 44.9712 18
-2 2 0 994.902 44.8098 3
-2 2 0 995.73 43.5994 23
-2 2 0 1102.21 44.7616 10
-2 2 -1 69.9344 11.5811 18
-2 2 -1 58.1521 9.95539 3
-2 2 -1 66.6459 7.94673 23
-2 2 -1 54.9434 8.99974 10
-2 2 -2 1234.85 55.6925 18
-2 2 -2 1310.8 54.0345 3
-2 2 -2 1217.07 52.9093 23
-2 2 -3 28.386 7.81382 23
-2 2 -3 26.9164 11.7459 18
-2 2 -3 34.1264 8.42297 21
-2 2 -4 21.3202 8.33362 21
-2 2 -4 7.20781 12.5604 18
-2 2 -5 3344.66 140.664 18
-2 2 -5 3405.94 137.643 21
-2 2 -6 3.1551 8.84281 21
-2 2 -6 2.30216 12.1144 18
-2 2 -7 594.001 27.7694 26
-2 2 -7 496.282 29.341 21
-2 2 -7 520.414 27.0569 57
-2 2 -8 61.4391 12.1244 26
-2 2 -8 59.4146 11.9382 21
-2 2 -8 64.4625 11.1172 57
-2 2 -9 31.9483 11.558 26
-2 2 -9 10.2357 9.61911 57
-2 2 -9 28.0208 11.0524 32
-2 2 -10 16.8868 11.3669 32
-2 2 -11 0.88874 14.1904 51
-2 2 -11 -9.94392 12.0988 32
-2 2 -12 140.223 14.1887 33
-2 2 -12 113.879 17.1357 51
-2 2 -12 106.121 14.5596 32
-2 2 -13 178.898 15.3096 33
-2 2 -13 201.995 18.2345 51
-2 2 -13 153.484 15.9272 60
-2 2 -13 174.758 15.0647 32
-2 2 -14 318.211 21.4941 51
-2 2 -14 372.938 19.7067 33
-2 2 -14 317.472 20.3739 60
-2 2 -15 38.5735 8.42033 60
-2 2 -15 24.9304 7.38912 33
2 -1 -17 5.32329 8.82392 53
2 -1 -16 261.632 18.0778 53
2 -1 -15 316.817 21.2428 53
2 -1 -14 2.86429 12.5265 53
2 -1 -13 1019.35 47.6344 53
2 -1 -12 144.35 15.2857 53
2 -1 -11 558.851 32.6483 7
2 -1 -11 602.851 30.2064 53
2 -1 -10 492.223 25.302 53
2 -1 -10 432.607 27.025 7
2 -1 -9 10.2403 9.1262 53
2 -1 -9 25.6451 9.44336 7
2 -1 -8 706.872 34.0497 7
-2 1 8 644.353 34.8644 10
2 -1 -7 934.544 42.377 7
-2 1 7 904.208 43.607 10
2 -1 -6 1823.94 77.3106 7
-2 1 6 1899.12 78.9286 10
-2 1 5 21.3561 8.99866 10
2 -1 -5 19.7282 7.35089 7
-2 1 4 10099.1 397.243 14
2 -1 -4 10304.3 396.62 7
-2 1 4 10152 397.05 3
-2 1 4 10041.2 398.079 10
-2 1 3 1153.39 48.2301 14
-2 1 3 1084.72 48.8024 10
-2 1 3 1129.37 48.5999 3
2 -1 -3 1158.76 47.5088 7
2 -1 -2 3497.15 135.252 7
-2 1 2 3161.87 135.891 14
-2 1 2 3636.89 136.94 10
-2 1 2 3416.21 136.91 3
-2 1 1 296.545 16.0179 14
-2 1 1 289.209 14.2439 13
-2 1 1 317.408 17.1597 10
-2 1 1 292.047 17.4866 3
-2 1 0 510.301 23.7004 13
-2 1 0 560.74 25.3193 23
-2 1 0 550.092 26.4557 3
-2 1 0 589.566 26.0986 10
-2 1 -1 531.426 24.6145 23
-2 1 -1 550.298 26.193 3
-2 1 -1 511.322 25.577 10
-2 1 -2 2135.49 92.7157 23
-2 1 -2 2396.68 93.7445 3
-2 1 -2 2395.4 93.2323 21
-2 1 -3 1499.67 60.6544 3
-2 1 -3 1387.29 60.3471 21
-2 1 -4 921.659 40.0638 21
-2 1 -4 863.626 39.7459 17
-2 1 -4 876.824 42.5008 18
-2 1 -5 102.973 14.5715 18
-2 1 -5 90.0687 10.9281 24
-2 1 -5 93.2084 11.4219 21
-2 1 -5 81.0311 10.7941 17
-2 1 -6 32.7021 8.81204 24
-2 1 -6 45.0421 9.70162 17
-2 1 -6 26.6054 9.32697 21
-2 1 -6 55.7872 13.5853 18
-2 1 -7 574.011 28.0718 24
-2 1 -7 541.494 31.5086 18
-2 1 -8 653.828 34.1022 16
-2 1 -8 759.098 33.3127 26
-2 1 -8 639.934 34.6671 21
-2 1 -8 661.235 32.1956 57
-2 1 -8 687.751 38.5001 18
-2 1 -9 38.091 11.2913 16
-2 1 -9 24.1686 10.909 26
-2 1 -9 25.9414 10.0317 21
-2 1 -10 17.3357 11.4727 32
-2 1 -11 216.531 17.3215 32
-2 1 -12 138.228 14.9931 32
-2 1 -13 221.242 20.3578 51
-2 1 -13 224.69 17.5253 33
-2 1 -13 241.621 17.7854 32
-2 1 -14 -17.7097 10.4247 33
-2 1 -15 1.09429 9.38213 60
-2 1 -15 7.3578 8.12979 33
-2 1 -16 214.825 14.5262 60
-2 1 -16 281.332 14.5108 33
2 0 -17 72.6098 9.57436 53
2 0 -17 113.314 8.78843 31
2 0 -16 7.13985 7.80593 31
2 0 -16 -10.3061 9.85337 53
2 0 -15 6.26938 11.4062 53
2 0 -15 6.58707 9.00772 31
2 0 -14 1464.59 64.2753 53
2 0 -13 123.279 14.9863 53
2 0 -12 508.79 27.7724 37
2 0 -12 457.917 27.0096 53
2 0 -11 88.4405 12.4885 53
2 0 -11 97.6231 12.4768 7
2 0 -11 67.0098 11.8565 19
2 0 -10 4.99148 8.70496 7
2 0 -10 9.24512 9.98126 53
2 0 -10 6.70324 8.84273 19
2 0 -9 1128.36 49.4738 53
2 0 -9 1182.66 52.6366 7
2 0 -9 1095.2 51.7206 19
2 0 -8 286.453 18.0618 7
2 0 -8 239.009 16.8634 19
2 0 -7 57.9087 10.3474 7
2 0 -7 61.3919 9.41556 19
2 0 -6 892.49 40.0259 7
2 0 -6 875.891 39.4015 19
-2 0 6 858.873 40.603 10
2 0 -5 4723.75 183.019 7
2 0 -5 4379.87 182.294 19
-2 0 5 4778.4 183.887 10
2 0 -4 4020.07 154.966 7
-2 0 4 3781.66 155.446 10
2 0 -4 3879.64 154.361 19
2 0 -3 92.0373 9.28773 7
-2 0 3 96.6583 9.53296 10
2 0 -3 88.6673 7.91525 19
-2 0 3 83.7986 9.67761 3
-2 0 2 1.26505 8.33276 3
-2 0 2 -1.58015 5.77298 14
2 0 -2 5.91498 6.02827 7
-2 0 2 -3.34598 5.47982 13
-2 0 2 -2.37002 6.82911 10
2 0 -2 4.76824 5.25844 19
-2 0 1 285.672 14.0692 13
-2 0 1 277.172 16.3006 3
-2 0 1 275.823 15.5421 10
-2 0 0 1672.32 66.7593 13
-2 0 0 1696.9 67.4585 23
-2 0 0 1564 67.6625 10
-2 0 0 1691.67 68.5968 3
-2 0 -1 2251.93 93.7357 10
-2 0 -1 2271.37 92.907 13
-2 0 -1 2396.69 93.5693 23
-2 0 -1 2437.56 94.5619 3
-2 0 -2 2960.14 116.636 21
-2 0 -2 2875.7 116.985 3
-2 0 -3 6119.05 249.518 24
-2 0 -3 6410.06 249.734 21
-2 0 -3 6561.95 250.037 3
-2 0 -4 619.684 29.2483 24
-2 0 -4 613.341 29.2579 21
-2 0 -5 5606.02 216.812 24
-2 0 -5 5370.37 216.578 21
-2 0 -5 5428.84 216.864 17
-2 0 -6 10263.3 418.202 17
-2 0 -6 10468.2 420.658 18
-2 0 -6 11206.1 418.381 21
-2 0 -6 10670.7 418.104 24
-2 0 -7 320.541 22.0534 18
-2 0 -7 286.644 18.7649 21
-2 0 -7 286.904 19.1169 24
-2 0 -7 290.449 19.4093 17
-2 0 -8 2652.97 107.202 15
-2 0 -8 2677.43 110.162 18
-2 0 -8 2459.52 103.752 26
-2 0 -8 2516.22 106.661 24
-2 0 -8 2569.89 104.445 53
-2 0 -9 602.906 33.2209 16
-2 0 -9 604.621 33.3159 15
-2 0 -9 732.103 31.5938 26
-2 0 -9 637.268 34.0568 24
-2 0 -9 606.005 33.7298 21
-2 0 -9 616.738 31.7962 53
-2 0 -10 4.01572 10.711 32
-2 0 -10 -2.14188 9.42112 21
-2 0 -10 3.00731 9.44359 16
-2 0 -11 9.74653 10.7605 16
-2 0 -11 1.86215 11.3047 32
-2 0 -12 14.1775 11.7469 32
-2 0 -13 74.6812 13.2815 32
-2 0 -14 733.623 36.0516 33
-2 0 -14 782.922 36.4213 32
-2 0 -15 163.899 13.8693 33
-2 0 -16 40.1674 9.35791 60
-2 0 -16 34.8008 8.0696 33
2 1 -16 5.31641 7.16494 31
2 1 -15 130.51 12.7081 43
2 1 -15 105.452 11.9342 31
2 1 -14 384.141 22.2345 31
2 1 -14 373.227 22.8177 53
2 1 -13 106.823 14.1231 53
2 1 -12 -11.058 12.1178 53
2 1 -12 8.31483 11.6395 37
2 1 -11 546.587 32.6197 7
2 1 -11 611.555 31.8275 37
2 1 -11 620.644 33.8567 19
2 1 -10 27.6499 10.1152 7
2 1 -10 5.17993 8.96225 19
2 1 -9 18.336 9.53151 7
2 1 -9 2.77371 8.71822 19
2 1 -8 415.021 23.9068 7
2 1 -8 420.846 23.8203 19
2 1 -7 697.095 33.911 7
2 1 -7 697.734 33.8334 19
2 1 -6 99.3191 10.1946 19
2 1 -6 82.3198 10.3117 7
2 1 -5 7.36066 7.67678 7
2 1 -5 5.13802 7.42701 19
2 1 -4 5355.65 209.849 7
2 1 -4 5270.5 209.595 19
2 1 -3 823.409 33.7521 7
2 1 -3 701.788 32.942 19
2 1 -2 3813.51 151.118 7
2 1 -2 3834.37 150.681 19
-2 -1 2 3799.57 150.877 10
-2 -1 1 5892.1 230.462 13
-2 -1 1 5876.01 230.595 10
-2 -1 0 1242.83 53.6841 13
-2 -1 0 1378.84 53.9576 23
-2 -1 0 1325.62 53.983 10
-2 -1 -1 5521.29 218.53 10
-2 -1 -1 5725.31 218.462 13
-2 -1 -1 5475.4 218.525 23
-2 -1 -2 3022.21 118.597 13
-2 -1 -2 2948.55 118.479 21
-2 -1 -3 246.356 14.9792 24
-2 -1 -3 281.896 15.0735 21
-2 -1 -4 4799.61 180.844 24
-2 -1 -4 4360.11 180.131 21
-2 -1 -5 1028.52 43.8291 24
-2 -1 -5 942.583 43.0025 21
-2 -1 -5 1000.79 44.0899 17
-2 -1 -6 78.0489 10.5565 24
-2 -1 -6 97.9316 11.015 17
-2 -1 -7 351.83 21.2513 24
-2 -1 -7 340.07 21.1034 17
-2 -1 -8 249.561 18.3483 24
-2 -1 -8 260.835 20.7031 18
-2 -1 -9 388.126 22.8961 16
-2 -1 -9 321.79 22.3309 24
2 1 9 328.648 20.8819 30
-2 -1 -9 380.258 23.6938 15
-2 -1 -9 373.569 20.7774 53
2 1 10 1265.42 55.8208 30
-2 -1 -10 1360.5 59.0895 16
-2 -1 -10 1328.05 59.7049 15
-2 -1 -10 1231.65 58.5189 24
-2 -1 -10 1203.91 55.7901 53
2 1 11 235.783 18.0164 30
-2 -1 -11 281.265 20.5056 16
-2 -1 -11 222.851 19.7119 15
-2 -1 -11 242.592 19.5315 24
-2 -1 -11 223.132 16.4417 32
-2 -1 -11 188.071 17.5759 53
2 1 12 58.3438 12.9417 30
-2 -1 -12 28.6038 11.2961 38
-2 -1 -12 21.8953 11.718 32
-2 -1 -13 8.92136 11.0759 38
-2 -1 -14 162.599 15.4321 38
-2 -1 -14 193.385 15.5315 33
-2 -1 -15 80.3936 11.359 33
-2 -1 -15 75.711 11.8247 38
-2 -1 -16 3.30066 8.59402 38
-2 -1 -17 12.339 7.29336 60
2 2 -16 391.71 19.3976 31
2 2 -15 102.078 10.8625 31
2 2 -14 86.2071 11.9201 43
2 2 -14 76.7195 11.51 31
2 2 -13 63.358 12.1468 31
2 2 -12 106.591 14.833 37
2 2 -11 109.704 14.8395 37
2 2 -10 534.326 29.543 37
2 2 -10 548.471 31.3284 19
2 2 -9 1098.48 51.8178 7
2 2 -9 1110.08 50.9949 37
2 2 -9 1124.89 52.5877 19
2 2 -8 127.594 12.9978 7
2 2 -8 120.414 13.2504 37
2 2 -8 107.2 12.9267 19
2 2 -7 190.03 14.3774 7
2 2 -7 177.42 14.9989 19
2 2 -6 1932.28 82.4698 7
2 2 -6 2006.25 82.726 19
2 2 -5 34.9645 8.26922 7
2 2 -5 33.8752 8.54243 19
2 2 -4 219.79 14.7906 7
2 2 -4 229.445 14.458 19
2 2 -3 485.869 23.3385 7
2 2 -3 446.158 22.8765 19
2 2 -2 3249.52 127.106 1
2 2 -2 3109.68 126.824 19
2 2 -2 3200.42 126.93 7
2 2 -1 447.273 20.9555 1
-2 -2 1 397.207 20.2206 13
2 2 -1 424.581 20.5205 19
-2 -2 0 1030.13 43.5955 13
-2 -2 0 1025.22 42.8052 23
2 2 0 1064.37 44.4701 1
2 2 1 3.54982 7.23007 1
-2 -2 -1 6.98711 6.02816 13
-2 -2 -1 3.06264 5.7968 23
-2 -2 -2 14.7867 6.52359 13
2 2 2 5.15766 7.38843 1
2 2 3 743.214 33.5161 1
-2 -2 -3 796.374 33.1806 13
-2 -2 -3 721.736 32.9091 24
-2 -2 -3 753.224 32.3903 21
2 2 4 704.877 30.6594 1
-2 -2 -4 619.678 30.3429 24
-2 -2 -4 705.586 30.2639 21
-2 -2 -5 4215.42 170.669 11
-2 -2 -5 4460.05 171.959 24
-2 -2 -5 4322.88 171.878 17
-2 -2 -6 337.674 18.3609 11
-2 -2 -6 332.592 20.0343 24
-2 -2 -6 385.807 20.4973 17
-2 -2 -7 60.5127 11.1403 24
-2 -2 -7 70.4839 10.5243 17
-2 -2 -8 5491.54 216.074 24
-2 -2 -8 5297.78 215.933 17
-2 -2 -9 11.1435 9.04881 16
2 2 9 12.7921 9.93444 30
-2 -2 -9 21.8656 10.0739 24
-2 -2 -9 24.9992 9.19288 55
-2 -2 -10 9.10667 10.0662 16
2 2 10 4.81156 10.6811 30
-2 -2 -10 2.48983 9.78922 55
-2 -2 -10 8.92783 10.6412 24
2 2 11 744.018 35.4979 30
-2 -2 -11 758.809 38.0461 16
-2 -2 -11 692.033 37.9435 15
-2 -2 -11 693.556 37.7907 24
-2 -2 -11 669.194 33.5157 55
2 2 12 27.8051 12.9882 30
-2 -2 -12 21.0633 10.7017 16
2 2 13 1.47348 12.2122 30
-2 -2 -13 -4.91438 11.5857 38
-2 -2 -14 98.6915 13.6692 38
-2 -2 -15 154.147 14.891 38
-2 -2 -16 229.635 15.7709 38
-2 -2 -17 200.433 13.3193 38
2 3 -15 121.14 10.3983 31
2 3 -14 8.10964 8.67017 43
2 3 -14 10.7547 8.82982 31
2 3 -13 930.186 45.8175 43
2 3 -13 1062.74 45.5387 31
2 3 -12 635.654 33.6445 43
2 3 -12 641.181 33.9 37
2 3 -12 661.825 32.7099 31
2 3 -11 84.0133 13.8235 37
2 3 -10 3.87048 10.4844 29
2 3 -10 3.4229 11.9795 37
2 3 -9 23.824 9.81764 29
2 3 -9 10.5133 11.1471 37
2 3 -9 31.3229 10.6872 19
2 3 -8 487.157 25.4242 29
2 3 -8 488.938 30.9212 25
2 3 -8 480.968 26.9243 37
2 3 -8 465.542 27.653 19
2 3 -7 486.535 25.7923 29
2 3 -7 536.33 27.7029 37
2 3 -7 564.917 28.9795 19
2 3 -6 133.416 12.4556 7
2 3 -6 112.301 12.2313 19
2 3 -5 6.71963 7.53733 7
2 3 -5 11.2277 8.18576 19
2 3 -4 2991.28 119.817 7
2 3 -4 2931.31 120.137 19
2 3 -3 5768.28 223.719 7
2 3 -3 5562.18 223.822 19
2 3 -2 5993.77 235.171 19
2 3 -2 5959.92 235.154 1
2 3 -2 5959.87 235.06 7
2 3 -1 5489.82 217.052 1
2 3 -1 5449.14 216.027 22
2 3 -1 5577.8 216.631 19
2 3 0 230.612 14.8868 1
2 3 0 253.379 13.6523 22
-2 -3 0 222.711 13.5665 13
2 3 1 6030.04 238.826 1
-2 -3 -1 6088.35 237.791 13
-2 -3 -2 481.883 22.8823 13
2 3 2 490.87 23.9512 1
-2 -3 -3 797.179 33.8311 13
2 3 3 823.592 34.9352 1
-2 -3 -3 712.781 33.3676 24
2 3 4 6.85181 7.16816 1
-2 -3 -4 11.7047 7.06741 24
-2 -3 -5 978.505 40.539 11
-2 -3 -5 882.072 40.7453 24
-2 -3 -5 918.189 40.8807 17
-2 -3 -6 627.236 30.7928 17
-2 -3 -6 652.767 29.8468 11
-2 -3 -6 643.933 30.9444 24
-2 -3 -7 7154.99 284.235 17
-2 -3 -7 7144.45 283.435 11
-2 -3 -7 7308.84 284.586 24
-2 -3 -8 1615.86 71.4628 11
-2 -3 -8 1760.09 73.4458 24
-2 -3 -8 1780.82 73.3682 17
2 3 9 420.751 23.4181 30
-2 -3 -9 448.258 22.7022 55
-2 -3 -9 487.243 26.5725 24
-2 -3 -10 138 14.5606 16
2 3 10 125.406 13.3095 30
-2 -3 -10 117.246 14.4288 24
-2 -3 -10 131.197 12.3569 55
-2 -3 -11 1188.44 54.1903 16
2 3 11 1215.85 51.8811 30
-2 -3 -11 1115.35 50.2722 55
-2 -3 -11 1074.36 54.553 24
-2 -3 -11 1163.53 55.6299 15
-2 -3 -12 1231.53 56.9727 16
2 3 12 1304.72 54.6515 30
-2 -3 -12 1196.29 58.095 15
-2 -3 -12 1100.01 52.4165 55
-2 -3 -13 296.935 19.575 55
2 3 13 304.051 21.4037 30
-2 -3 -14 258.657 19.0856 38
-2 -3 -15 0.58657 11.3029 38
-2 -3 -16 91.1102 12.5324 38
-2 -3 -17 233.772 15.1017 38
2 4 -14 79.8212 9.52627 31
2 4 -13 258.724 17.9224 43
2 4 -13 293.204 17.6015 31
2 4 -12 156.241 15.1756 43
2 4 -12 171.142 15.0144 29
2 4 -12 174.51 14.8466 31
2 4 -11 1103.7 47.1494 29
2 4 -11 944.532 47.4861 43
2 4 -11 1008.2 46.5814 31
2 4 -10 1067.82 51.6511 43
2 4 -10 1075.59 52.2011 37
2 4 -10 1191.07 50.9736 29
2 4 -10 1111.42 50.1544 31
2 4 -9 113.481 13.7017 29
2 4 -9 90.5511 14.2833 37
2 4 -9 88.8153 13.9888 43
2 4 -9 113.751 13.1798 31
2 4 -8 10.5238 9.51714 19
2 4 -8 21.3429 10.6909 29
2 4 -8 12.3014 11.106 37
2 4 -8 10.9899 13.4047 25
2 4 -8 -0.60109 9.7105 31
2 4 -7 526.232 34.305 25
2 4 -7 609.944 31.1648 37
2 4 -7 612 29.6101 29
2 4 -7 571.609 31.5289 19
2 4 -7 582.375 28.7669 31
2 4 -6 3037.8 124.81 29
2 4 -6 3152.22 131.339 25
2 4 -6 3133.38 126.398 37
2 4 -6 3110.11 127.926 19
2 4 -6 3088.4 124.554 31
2 4 -5 889.774 44.9119 25
2 4 -5 905.533 41.9347 19
2 4 -4 1723.38 73.0456 19
2 4 -3 4626.14 184.446 19
2 4 -2 1475.54 62.6391 22
2 4 -2 1509.65 62.8478 19
2 4 -1 3734.66 152.789 1
2 4 -1 3886.05 152.134 22
-2 -4 0 818.68 36.5006 13
2 4 0 814.326 37.9092 1
2 4 0 846.941 36.7655 22
-2 -4 -1 1037.44 44.7543 13
2 4 1 1070.3 46.538 1
-2 -4 -2 816.432 36.7376 13
2 4 2 891.546 38.653 1
-2 -4 -3 495.764 22.5194 13
2 4 3 415.873 23.6464 1
2 4 4 150.04 12.8109 1
-2 -4 -4 189.254 11.9906 13
2 4 5 49.4907 9.7285 1
-2 -4 -5 69.4073 8.5851 11
-2 -4 -6 30.8427 8.68265 11
-2 -4 -6 13.8775 8.07625 24
-2 -4 -7 4022.62 159.275 11
-2 -4 -7 3911.61 159.303 17
-2 -4 -8 1099.28 50.2599 11
-2 -4 -8 1185.64 51.2306 17
2 4 9 10.635 10.3178 30
-2 -4 -9 10.6615 8.30572 11
-2 -4 -9 6.28282 8.66288 55
2 4 10 6.84072 10.289 30
-2 -4 -10 17.9235 8.88207 16
-2 -4 -10 4.82631 9.90437 24
-2 -4 -10 14.0489 9.25359 55
2 4 11 576.772 29.6547 30
-2 -4 -11 516.767 31.5831 24
-2 -4 -11 577.38 28.3658 55
2 4 12 4.14503 11.9154 30
-2 -4 -12 2.47011 12.1361 15
-2 -4 -12 -0.59597 10.6645 55
2 4 12 1.29726 12.2697 12
-2 -4 -13 0.62296 11.6073 55
-2 -4 -14 48.8598 12.1907 55
-2 -4 -14 56.6563 12.5469 38
-2 -4 -15 34.7138 11.051 55
-2 -4 -15 36.3074 12.4315 38
-2 -4 -16 37.7066 11.3788 38
-2 -4 -17 214.398 14.8946 38
2 4 18 111.876 10.3116 45
-2 -4 -18 126.494 10.1503 38
2 5 -13 135.076 11.141 31
2 5 -12 98.3556 12.0581 29
2 5 -12 83.7315 11.8145 43
2 5 -12 84.0863 11.1807 31
2 5 -11 3.21021 10.5319 29
2 5 -11 -0.60579 9.52226 31
2 5 -11 3.03026 10.7763 43
2 5 -10 2427.52 107.811 43
2 5 -10 2720.69 107.262 29
2 5 -10 2590.53 106.445 31
2 5 -9 292.157 20.1044 29
2 5 -9 257.743 20.5116 43
2 5 -9 279.446 18.8557 31
2 5 -8 3.40588 10.8983 29
2 5 -8 13.3668 11.6598 43
2 5 -8 15.8819 10.1933 31
2 5 -7 78.973 11.3892 31
2 5 -7 73.0149 11.8106 29
2 5 -7 57.1049 12.0788 59
2 5 -7 88.947 13.0506 43
2 5 -7 63.8572 15.7851 25
2 5 -7 67.1888 13.6138 37
2 5 -7 67.0118 11.6226 19
2 5 -6 732.601 36.1219 59
2 5 -6 751.841 37.2083 43
2 5 -6 745.201 42.4899 25
2 5 -6 811.77 36.5276 29
2 5 -6 759.596 37.895 37
2 5 -6 760.359 35.6092 31
2 5 -6 834.98 39.1163 19
2 5 -5 44.6607 8.65082 31
2 5 -5 48.5069 9.76443 29
2 5 -5 43.2302 10.652 37
2 5 -5 57.5433 10.6562 43
2 5 -5 47.8245 14.6095 25
2 5 -5 46.808 10.5564 59
2 5 -5 45.5732 8.98472 19
2 5 -4 797.06 36.1476 29
2 5 -4 777.678 36.9545 43
2 5 -4 819.518 42.3698 25
2 5 -4 785.018 37.2772 37
2 5 -4 834.846 38.3293 19
2 5 -3 36.5325 12.4662 25
2 5 -3 43.2099 8.75358 19
2 5 -2 706.239 38.1424 25
2 5 -2 751.65 35.2775 22
2 5 -2 761.716 35.0736 19
2 5 -1 4548.14 183.181 25
2 5 -1 4552.66 181.641 22
-2 -5 0 592.562 28.5869 13
2 5 0 625.199 30.6119 25
2 5 0 615.478 29.6493 22
-2 -5 -1 2306.18 93.6181 13
2 5 1 2472.46 94.9073 22
2 5 2 13.9353 9.06633 1
2 5 3 246.537 17.6585 1
2 5 4 866.421 40.5559 1
-2 -5 -5 3.72587 7.07842 11
-2 -5 -6 1933.55 80.6979 11
-2 -5 -7 4484.87 179.593 11
-2 -5 -8 3734.54 151.143 11
-2 -5 -9 216.039 16.8279 11
-2 -5 -9 250.33 14.4488 42
-2 -5 -9 248.391 15.4484 55
2 5 10 824.24 38.5777 30
-2 -5 -10 846.924 40.6138 11
-2 -5 -10 839.103 38.008 55
2 5 11 1841.76 87.1832 12
-2 -5 -11 1895.76 84.7075 11
-2 -5 -11 1774.58 85.374 24
-2 -5 -11 1991.75 81.9888 55
2 5 12 1757.61 85.5006 12
-2 -5 -12 1975.14 79.9937 55
-2 -5 -13 550.512 28.735 55
-2 -5 -14 812.089 38.765 55
-2 -5 -15 66.7303 12.8184 55
-2 -5 -15 102.436 13.7268 38
-2 -5 -16 140.55 13.7885 55
-2 -5 -16 163.601 14.2172 38
-2 -5 -17 31.1092 9.40239 38
2 5 18 25.5467 7.6973 45
-2 -5 -18 12.8304 7.34936 38
2 6 -12 14.3841 7.98197 43
2 6 -11 126.326 13.0973 29
2 6 -11 125.697 13.3419 43
2 6 -10 1.94891 10.7543 29
2 6 -10 -1.52422 10.8976 43
2 6 -9 -0.69449 11.9792 29
2 6 -9 -2.50388 12.2222 43
2 6 -9 14.7013 11.2057 59
2 6 -8 2375.47 95.9557 29
2 6 -8 2288.71 97.2206 43
2 6 -8 2208.16 95.5856 59
2 6 -7 374.943 24.1602 43
2 6 -7 372.566 23.6188 59
2 6 -7 397.155 23.2965 29
2 6 -6 105.79 13.0982 29
2 6 -6 98.3702 13.8867 43
2 6 -6 106.409 13.5394 59
2 6 -5 1.19954 9.7615 29
2 6 -5 3.75695 10.6707 43
2 6 -5 13.2631 11.0492 59
2 6 -5 -1.36873 13.4998 25
2 6 -4 4147.51 162.773 29
2 6 -4 3944.25 163.006 28
2 6 -4 4060.61 163.114 59
2 6 -4 4244.31 167.751 27
2 6 -4 3857.34 168.867 25
2 6 -4 4145 164.161 43
2 6 -3 1266.59 53.8383 29
2 6 -3 1200.37 53.6062 52
2 6 -3 1226.43 54.2258 28
2 6 -3 1308.84 56.0758 47
2 6 -3 1338.56 58.1812 27
2 6 -3 1307.57 55.2916 43
2 6 -3 1198.13 59.5586 25
2 6 -2 348.88 24.0146 25
2 6 -2 351.095 21.3329 22
2 6 -1 2311.3 100.301 25
2 6 -1 2416.02 98.8809 22
2 6 0 1116.95 50.2883 22
2 6 1 262.872 17.6325 22
2 6 2 489.655 25.9282 22
2 6 3 989.468 45.1428 22
-2 -6 -4 953.818 42.6352 11
-2 -6 -5 80.5856 9.862 11
-2 -6 -6 991.064 44.7291 11
2 6 7 0.81468 9.18415 12
-2 -6 -7 -2.84903 8.27252 11
2 6 8 113.412 15.1117 12
-2 -6 -8 143.437 13.1333 11
2 6 9 1461.66 64.7745 12
-2 -6 -9 1421.27 62.7604 11
-2 -6 -9 1376.88 59.422 55
-2 -6 -10 994.533 47.5328 11
2 6 10 975.205 49.8053 12
-2 -6 -10 1034.19 45.0649 55
2 6 11 124.415 16.4547 12
-2 -6 -11 140.368 14.9003 11
-2 -6 -11 127.936 13.7081 55
2 6 12 43.0485 14.2051 12
-2 -6 -12 39.0201 10.6756 11
-2 -6 -12 44.9989 11.7842 55
-2 -6 -13 278.225 19.6667 55
-2 -6 -14 94.3919 13.5852 55
-2 -6 -15 36.6701 12.2121 55
-2 -6 -15 44.6388 11.8404 38
-2 -6 -16 16.5021 10.335 38
-2 -6 -16 19.0376 10.9921 55
-2 -6 -17 65.8167 10.5873 55
-2 -6 -17 67.3418 10.0668 38
2 6 18 55.5417 8.62079 45
2 7 -11 104.941 10.6212 43
2 7 -10 265.991 17.4253 29
2 7 -10 238.721 17.3031 43
2 7 -9 743.261 37.1967 43
2 7 -9 759.864 36.4851 29
2 7 -8 262.422 19.672 43
2 7 -8 238.642 18.8011 29
2 7 -8 259.195 19.3206 59
2 7 -7 960.916 46.3176 43
2 7 -7 996.238 45.427 59
2 7 -7 933.394 44.8637 29
2 7 -6 823.751 39.1901 29
2 7 -6 801.141 40.5475 43
2 7 -6 803.528 39.5157 59
2 7 -5 460.705 24.9372 29
2 7 -5 445.744 26.8151 43
2 7 -5 446.463 25.7909 59
2 7 -4 26.7723 10.3924 29
2 7 -4 38.3039 11.5139 43
2 7 -4 27.1621 13.9473 25
2 7 -4 27.2871 10.1335 28
2 7 -4 43.2691 11.7779 59
2 7 -3 1081.27 47.5473 52
2 7 -3 1045.53 48.5509 28
2 7 -3 1076.34 48.3946 59
2 7 -3 1052.3 50.2197 47
2 7 -3 1240.2 54.7985 27
2 7 -3 1078.62 49.0847 43
2 7 -3 1066.57 53.9904 25
2 7 -3 1047.56 47.4261 29
2 7 -2 196.416 13.7461 52
2 7 -2 180.983 14.8973 28
2 7 -2 228.964 17.8848 47
2 7 -2 167.436 14.7695 43
2 7 -2 184.204 19.8569 27
2 7 -2 177.982 18.943 25
2 7 -1 1496.33 63.4046 52
2 7 -1 1393.93 64.2686 28
2 7 -1 1610.04 67.7229 27
2 7 -1 1522.73 64.5119 43
2 7 -1 1497.68 68.7055 25
2 7 -1 1549.51 67.1659 22
2 7 -1 1547.25 65.9276 47
2 7 0 204.332 13.5781 52
2 7 0 190.918 14.6047 28
2 7 0 189.871 16.1662 47
2 7 0 184.479 14.0734 43
2 7 0 166.788 18.0797 27
2 7 0 212.115 16.3574 22
2 7 1 379.33 23.0756 22
2 7 2 4198.29 170.062 22
2 7 3 178.403 15.4252 22
-2 -7 -4 60.6443 9.06376 11
2 7 4 62.8428 10.8463 22
-2 -7 -5 1493.48 64.3361 11
-2 -7 -6 389.863 22.6414 11
-2 -7 -7 176.786 14.8332 11
2 7 8 1761.19 73.3241 36
-2 -7 -8 1752.3 75.934 11
2 7 9 111.879 12.4381 36
-2 -7 -9 126.26 13.2629 11
2 7 10 1896.96 85.2219 12
-2 -7 -10 1838.06 83.0538 11
2 7 10 1902.75 80.2003 40
-2 -7 -10 1986.3 79.9794 55
-2 -7 -11 2326.31 100.558 11
2 7 11 2448.32 97.2473 40
-2 -7 -11 2433.98 97.0795 55
-2 -7 -12 307.536 19.9982 55
-2 -7 -13 9.64134 11.7471 55
-2 -7 -14 353.889 22.5341 55
-2 -7 -15 524.685 28.2312 55
-2 -7 -16 374.109 21.7045 55
-2 -7 -17 12.0485 9.60478 55
2 7 18 25.5504 7.69917 45
-2 -7 -18 34.8754 7.86257 55
2 8 -10 28.2825 7.98044 43
2 8 -9 13.2348 9.40163 43
2 8 -8 254.434 18.5426 43
2 8 -7 99.5877 13.3844 29
2 8 -7 71.1217 13.2122 43
2 8 -7 79.6257 13.8176 59
2 8 -6 97.0695 13.3181 29
2 8 -6 88.884 14.3894 43
2 8 -6 76.1376 14.4054 59
2 8 -5 1033.95 48.2366 29
2 8 -5 1075.52 50.3298 43
2 8 -5 1090.81 49.3118 59
2 8 -4 133.42 16.0105 59
2 8 -4 180.929 16.6027 43
2 8 -3 22.123 12.4455 59
2 8 -3 13.0322 11.2781 43
2 8 -3 30.6944 30.1815 27
2 8 -3 18.3315 11.2248 28
2 8 -2 1077.99 46.8657 52
2 8 -2 1036.32 48.0176 28
2 8 -2 1054.67 52.2755 27
2 8 -2 1090.38 48.603 43
2 8 -2 996.522 47.2294 59
2 8 -2 980.357 53.1496 25
2 8 -1 3.49834 8.52827 52
2 8 -1 34.0271 13.7917 47
2 8 -1 2.87869 10.2231 43
2 8 -1 -2.85101 15.4054 27
2 8 -1 15.8796 10.0713 28
2 8 -1 -1.85469 10.9431 59
2 8 0 1528.11 65.0626 52
2 8 0 1499.79 66.2349 28
2 8 0 1547.44 67.5431 47
2 8 0 1612.24 69.5725 27
2 8 0 1515.98 66.1454 43
2 8 0 1544.75 69.1171 22
2 8 1 897.099 40.1636 52
2 8 1 878.053 44.2553 27
2 8 1 845.918 41.3508 28
2 8 1 887.151 40.8911 43
2 8 1 962.34 44.4011 22
2 8 1 868.613 41.7579 5
2 8 2 14.5531 8.50271 52
2 8 2 13.5147 9.67925 28
2 8 2 13.1004 13.5258 27
2 8 2 11.275 9.14783 6
2 8 2 6.76871 9.44109 22
2 8 2 5.53871 11.5431 5
2 8 3 200.817 13.7337 52
2 8 3 160.454 14.4902 28
2 8 3 186.158 14.2914 6
2 8 3 184.545 16.3027 5
2 8 3 201.93 17.0518 22
2 8 3 194.347 13.4852 48
2 8 4 195.129 13.7307 52
2 8 4 185.564 14.4404 6
2 8 4 195.485 16.7288 5
2 8 4 204.329 16.8344 22
2 8 4 202.274 13.7274 48
2 8 5 1212.48 52.145 52
2 8 5 1156.63 51.8608 48
2 8 5 1237.69 52.7591 6
2 8 5 1235.16 54.4876 5
2 8 5 1275.23 56.6737 22
2 8 6 2619.3 110.539 6
2 8 6 2601.92 111.799 5
2 8 6 2923.83 115.399 22
2 8 6 2717.15 110.805 36
2 8 6 2825.39 110.473 48
2 8 7 27.4733 10.8637 36
-2 -8 -7 25.4775 8.88039 11
-2 -8 -8 310.628 20.355 11
2 8 8 305.884 18.9977 40
2 8 8 307.855 19.5937 36
2 8 9 847.814 38.648 36
-2 -8 -9 813.02 40.6549 11
2 8 9 790.873 38.4169 40
-2 -8 -10 435.618 27.643 11
2 8 10 483.611 26.0928 40
2 8 10 487.65 25.6262 36
2 8 11 292.541 19.2101 40
-2 -8 -11 241.173 17.912 55
2 8 12 389.503 23.4756 40
-2 -8 -12 412.416 23.4522 55
-2 -8 -13 189.546 16.3079 55
-2 -8 -14 13.6133 11.7285 55
-2 -8 -15 0.579 11.1035 55
-2 -8 -16 1.54072 10.1024 55
-2 -8 -17 246.076 15.7803 55
-2 -8 -18 392.604 19.4768 55
2 9 -9 -3.24746 7.83753 34
2 9 -9 3.66239 6.41473 43
2 9 -8 10.3708 8.73541 43
2 9 -7 108.601 12.7512 43
2 9 -6 8.44039 11.7956 59
2 9 -6 18.27 11.5038 43
2 9 -5 374.413 23.9351 43
2 9 -5 383.884 23.6052 59
2 9 -4 14.4409 12.3382 43
2 9 -4 0.71627 11.706 59
2 9 -3 28.0202 12.1673 28
2 9 -3 -0.71604 12.312 59
2 9 -3 3.40429 12.5095 43
2 9 -2 214.257 18.1766 28
2 9 -2 204.145 17.9923 43
2 9 -2 227.851 16.6998 52
2 9 -2 213.793 17.7953 59
2 9 -2 197.619 33.8161 27
2 9 -1 956.236 43.5167 52
2 9 -1 956.739 44.1709 59
2 9 -1 870.104 44.8448 28
2 9 -1 1007.65 50.229 27
2 9 -1 963.263 45.1075 43
2 9 0 147.53 13.0808 52
2 9 0 101.883 14.9172 28
2 9 0 107.93 20.485 27
2 9 0 120.998 14.3162 43
2 9 1 2842.85 116.206 52
2 9 1 2734.09 117.427 28
2 9 1 3067.91 120.973 27
2 9 1 2821.08 117.071 43
2 9 1 2830.51 118.003 5
2 9 2 1515.46 75.3066 2
2 9 2 1747.36 70.072 52
2 9 2 1623.8 73.5057 27
2 9 2 1643.75 70.4032 43
2 9 2 1622.69 74.0379 22
2 9 2 1631.64 71.739 5
2 9 3 2191.59 92.9228 52
2 9 3 2234.2 99.2079 2
2 9 3 2273.54 93.3028 6
2 9 3 2245.58 97.5001 22
2 9 3 2313.69 95.4063 5
2 9 4 1993.12 81.1627 52
2 9 4 1908.62 80.4735 48
2 9 4 1868.66 87.1215 2
2 9 4 1970.01 81.492 6
2 9 4 2004.34 85.881 22
2 9 4 1888.56 83.1737 5
2 9 5 37.4369 9.63298 52
2 9 5 51.2816 11.1883 36
2 9 5 32.8441 11.2521 6
2 9 5 48.5348 10.0293 48
2 9 5 56.6689 11.9616 22
2 9 5 29.7969 13.1615 2
2 9 5 48.2204 13.6076 5
2 9 6 39.1315 13.2073 5
2 9 6 22.3126 9.09687 52
2 9 6 21.1917 9.55188 48
2 9 6 19.1102 10.528 22
2 9 6 15.4516 12.7183 2
2 9 6 -1.22591 10.4301 36
2 9 7 427.29 23.4054 48
2 9 7 396.501 24.1347 36
2 9 7 385.077 27.8524 2
2 9 7 466.46 24.1343 40
2 9 7 440.858 27.1911 22
2 9 7 425.116 25.9452 5
2 9 8 626.954 30.9597 48
2 9 8 609.102 31.179 40
2 9 8 627.311 31.656 36
2 9 9 21.392 10.6594 36
2 9 9 31.0709 11.8056 40
2 9 10 227.424 18.2019 40
2 9 10 260.625 18.3246 36
2 9 11 432.018 24.9233 36
2 9 11 450.523 25.5724 40
2 9 12 58.4432 12.7251 40
2 9 12 62.9787 12.0104 36
2 9 13 373.052 21.9903 40
-2 -9 -13 318.397 21.4263 55
-2 -9 -14 42.7725 11.6736 55
-2 -9 -15 41.5897 11.3462 55
2 9 16 100.428 11.8139 44
-2 -9 -16 88.2753 11.382 55
-2 -9 -17 99.7029 10.3575 55
2 10 -8 5.90178 6.57608 34
2 10 -7 17.3757 7.85554 43
2 10 -7 19.1134 9.19471 34
2 10 -6 246.458 16.1348 43
2 10 -6 197.074 16.9844 34
2 10 -5 259.895 18.4536 43
2 10 -4 18.9658 11.4239 43
2 10 -4 2.55666 11.3808 59
2 10 -3 100.412 14.4044 43
2 10 -3 100.491 13.9453 59
2 10 -2 197.691 17.8028 43
2 10 -2 191.072 17.031 59
2 10 -1 104.324 12.8344 52
2 10 -1 96.4989 14.4153 43
2 10 0 20.7636 9.93422 52
2 10 0 12.9274 11.5249 43
2 10 1 550.373 29.1756 52
2 10 1 519.745 29.7184 43
2 10 2 404.954 23.6684 52
2 10 2 412.062 29.5672 27
2 10 2 439.463 24.881 43
2 10 2 413.288 26.5715 5
2 10 2 418.667 25.4312 35
2 10 3 804.617 38.8598 52
2 10 3 792.136 43.0412 27
2 10 3 830.854 39.2423 43
2 10 3 828.538 41.3749 5
2 10 4 710.979 35.1789 52
2 10 4 746.984 38.4114 5
2 10 5 544.635 27.5975 52
2 10 5 509.679 27.1394 48
2 10 5 520.533 30.2388 5
2 10 6 282.483 18.0104 52
2 10 6 265.444 18.793 36
2 10 6 238.248 20.8388 5
2 10 6 256.045 17.5077 48
2 10 7 33.3345 10.5287 52
2 10 7 45.9349 10.862 48
2 10 7 31.7598 11.3296 36
2 10 7 12.7296 13.5132 5
2 10 8 325.394 19.3378 48
2 10 8 284.163 19.5414 40
2 10 8 277.026 20.8012 35
2 10 8 269.71 19.9703 36
2 10 9 52.5586 11.2804 48
2 10 9 77.6886 13.2687 40
2 10 9 68.5796 12.9451 36
2 10 10 133.731 13.95 48
2 10 10 118.132 14.6323 40
2 10 10 119.451 14.4822 36
2 10 11 -3.42679 11.9497 36
2 10 11 14.4417 11.7071 40
2 10 11 10.0791 10.6189 48
2 10 12 567.774 29.2094 40
2 10 12 526.268 28.5065 36
2 10 12 532.331 28.0208 48
2 10 13 95.2766 12.4061 48
2 10 13 92.0255 12.8185 36
2 10 14 17.647 9.20951 48
-2 -10 -14 17.8688 9.91774 55
2 10 15 72.889 11.5837 44
-2 -10 -15 75.658 11.2058 55
2 10 16 0.46945 8.53027 44
-2 -10 -16 4.37314 8.24676 55
-2 -10 -17 26.1786 7.37207 55
2 11 -6 24.9955 6.8905 43
2 11 -6 42.6996 8.44403 34
2 11 -5 29.7042 8.19193 43
2 11 -5 28.7161 10.0141 34
2 11 -4 194.436 16.3649 34
2 11 -4 197.434 14.6758 43
2 11 -3 12.073 11.3321 34
2 11 -3 12.5963 10.2961 43
2 11 -2 198.517 16.3282 43
2 11 -2 164.527 16.8343 34
2 11 -1 99.688 13.924 43
2 11 -1 103.739 17.5575 58
2 11 0 362.001 21.2832 52
2 11 0 344.423 22.2538 43
2 11 1 169.227 15.6116 52
2 11 1 212.853 17.0144 43
2 11 1 154.654 32.4949 27
2 11 2 586.402 30.2168 52
2 11 2 523.576 38.5027 27
2 11 2 640.36 31.3998 43
2 11 2 549.34 31.0527 35
2 11 3 60.0701 11.8303 52
2 11 3 63.2885 20.9725 27
2 11 3 48.4779 11.5436 43
2 11 3 44.1862 13.1781 35
2 11 4 78.3452 12.4205 52
2 11 4 82.4869 12.2065 43
2 11 4 52.8038 13.8048 35
2 11 5 300.104 21.7356 35
2 11 5 274.078 19.1543 52
2 11 6 8.6483 10.5861 52
2 11 6 6.01226 9.76835 48
2 11 6 28.233 13.4299 35
2 11 7 1019.63 45.6578 52
2 11 7 976.013 44.8863 48
2 11 7 967.783 47.2565 35
2 11 7 1005.11 45.7302 36
2 11 8 515.692 26.0597 52
2 11 8 450.262 25.5063 48
2 11 8 476.484 26.6635 36
2 11 8 459.808 27.5818 35
2 11 9 97.3263 12.9033 40
2 11 9 98.5342 12.9902 48
2 11 9 86.2348 13.6489 36
2 11 10 280.395 18.7864 48
2 11 10 301.757 19.7668 40
2 11 10 288.737 19.7773 36
2 11 11 113.06 12.9911 48
2 11 11 103.851 13.4428 36
2 11 11 107.686 13.9751 40
2 11 12 13.7175 10.0812 48
2 11 12 11.3732 10.6935 44
2 11 12 15.4432 10.384 36
2 11 13 167.056 14.4244 36
2 11 13 162.278 13.9766 48
2 11 13 197.66 16.0252 44
2 11 14 41.531 9.56721 48
2 11 14 30.7569 10.7395 44
2 11 15 15.7024 9.00303 44
2 11 15 21.5225 7.96772 48
2 11 16 182.927 12.6099 44
2 12 -4 378.842 19.2674 43
2 12 -4 397.802 19.8671 34
2 12 -3 26.6837 7.76114 43
2 12 -3 25.6623 9.04312 34
2 12 -2 26.9393 9.0809 43
2 12 -2 13.5641 9.8154 34
2 12 -1 277.1 18.2129 43
2 12 -1 294.862 20.2438 58
2 12 0 21.5215 14.5512 58
2 12 0 26.3262 10.1956 43
2 12 1 373.25 21.5214 43
2 12 1 338.006 20.2993 52
2 12 1 324.704 24.0789 58
2 12 2 328.464 20.9959 43
2 12 2 326.807 20.1059 52
2 12 2 352.862 24.9409 58
2 12 3 60.4415 11.3595 52
2 12 3 42.134 39.3483 27
2 12 3 54.499 11.654 43
2 12 3 54.2664 13.0287 35
2 12 4 545.571 28.5188 52
2 12 4 546.882 30.0259 35
2 12 5 67.2124 13.7292 35
2 12 5 59.9597 11.6583 52
2 12 6 1175.5 52.9002 52
2 12 6 1220.72 54.8683 35
2 12 7 0.62321 9.61179 52
2 12 7 6.95429 12.4392 35
2 12 8 1237.45 53.1033 52
2 12 8 1179.98 52.4294 48
2 12 8 1227.5 53.3721 36
2 12 8 1159.31 54.3159 35
2 12 9 894.94 40.7734 52
2 12 9 900.687 40.7573 48
2 12 9 891.2 41.2217 36
2 12 9 869.133 42.2472 35
2 12 10 600.109 29.4475 48
2 12 10 588.513 30.0919 36
2 12 11 186.411 14.6128 48
2 12 11 189.802 15.6774 36
2 12 12 194.99 13.9161 48
2 12 12 171.402 14.0836 36
2 12 13 0.51359 9.04772 44
2 12 13 7.13887 8.29794 48
2 12 14 14.5776 8.8891 44
2 12 14 15.4338 7.8243 48
2 12 15 8.00694 7.27738 44
2 12 15 9.3978 6.27215 48
2 13 -1 327.812 17.3452 43
2 13 0 173.269 12.6431 43
2 13 0 181.649 15.3692 58
2 13 1 -2.33125 12.2477 58
2 13 2 101.496 10.7436 52
2 13 2 106.384 15.4944 58
2 13 3 685.852 32.7964 52
2 13 3 738.47 36.1199 58
2 13 4 181.122 13.8486 52
2 13 4 169.513 15.1611 35
2 13 4 172.627 18.2486 58
2 13 5 482.512 24.8752 52
2 13 5 461.796 28.1439 58
2 13 5 482.454 26.0908 35
2 13 6 118.879 12.3125 52
2 13 6 111.384 16.1778 58
2 13 6 112.28 13.5111 35
2 13 7 348.474 20.3755 52
2 13 7 372.654 22.1042 35
2 13 8 175.989 13.89 52
2 13 8 196.048 15.9791 35
2 13 9 125.007 11.9099 52
2 13 9 133.874 12.374 36
2 13 9 131.307 13.6182 35
2 13 10 -2.66406 7.88374 52
2 13 10 -2.17449 7.94483 48
2 13 11 228.573 14.4751 48
2 13 12 292.85 16.3042 48
2 13 13 249.676 14.2191 48
2 14 3 73.8263 8.00612 52
2 14 3 92.3991 12.0804 58
2 14 4 203.08 13.0472 52
2 14 4 240.437 16.2503 58
2 14 5 136.993 11.0396 52
2 14 5 159.344 14.2026 58
2 14 6 78.3062 9.08375 52
2 14 7 7.44725 6.87835 52
2 14 8 18.2054 7.07307 52
2 14 9 314.812 16.741 52
2 14 10 33.1151 6.44886 52
-3 11 11 128.092 12.6797 41
-3 11 10 19.5989 10.4514 41
-3 11 9 5.95045 11.0883 41
-3 11 8 162.399 12.5784 6
-3 11 8 163.201 15.9015 41
-3 11 7 23.7852 8.8868 6
-3 11 7 7.11138 11.6079 41
-3 11 6 -9.52563 12.9669 27
-3 11 6 -6.39799 8.63828 6
-3 11 6 0.71259 11.8438 41
-3 11 5 15.7311 13.3104 27
-3 11 5 32.8954 9.4419 6
-3 11 5 8.417 11.3979 41
-3 11 4 89.223 15.7682 27
-3 11 4 97.6641 10.9546 6
-3 11 4 100.107 13.5815 41
-3 11 3 144.748 11.3718 6
-3 11 3 112.944 15.6879 27
-3 11 3 123.429 14.2451 41
-3 11 2 170.643 16.5848 27
-3 11 1 89.1765 12.4508 27
-3 10 13 124.906 9.72648 52
-3 10 13 128.658 13.3177 41
-3 10 12 19.0581 7.83197 52
-3 10 12 2.73637 11.4974 41
-3 10 11 27.3844 8.53151 52
-3 10 11 32.3995 12.999 41
-3 10 10 50.9951 9.65202 52
-3 10 10 71.2874 15.2808 41
-3 10 9 52.1949 14.97 41
-3 10 8 72.119 15.7612 41
-3 10 8 82.9899 11.6425 6
-3 10 7 18.4199 16.2502 27
-3 10 7 52.7799 15.4562 41
-3 10 7 48.8149 11.2859 6
-3 10 6 125.436 19.305 27
-3 10 6 170.839 14.9067 6
-3 10 6 123.224 18.4238 41
-3 10 5 543.432 34.7208 27
-3 10 5 590.585 29.7791 6
-3 10 5 589.886 33.4462 41
-3 10 4 621.252 36.7217 27
-3 10 4 658.288 31.5167 6
-3 10 4 585.145 34.3274 41
-3 10 3 57.6513 17.2233 27
-3 10 3 47.478 14.9677 41
-3 10 3 57.8047 11.6441 6
-3 10 2 12.0448 15.7878 27
-3 10 2 9.03506 12.7471 41
-3 10 2 30.5177 10.3218 6
-3 10 1 54.0382 15.6793 27
-3 10 1 23.8139 12.7095 41
-3 10 0 340.061 21.0978 47
-3 10 0 259.822 22.4729 27
-3 10 -1 18.1827 10.9398 47
-3 10 -2 71.2189 11.1548 47
-3 10 -3 161.881 12.5395 47
-3 9 14 146.319 14.7866 41
-3 9 13 50.7538 13.25 41
-3 9 12 52.6065 14.7119 41
-3 9 11 177.661 19.5379 41
-3 9 10 599.45 35.2765 41
-3 9 9 15.8466 16.1575 41
-3 9 8 347.816 26.385 41
-3 9 7 8.68074 17.7524 27
-3 9 7 -4.30611 16.9699 41
-3 9 6 59.0748 19.8484 27
-3 9 6 79.1021 18.4142 41
-3 9 5 12.7729 18.5851 27
-3 9 5 30.5808 15.8199 41
-3 9 4 44.5055 19.6048 27
-3 9 4 73.3666 17.3104 41
-3 9 3 37.0618 19.5363 27
-3 9 3 45.3729 15.977 41
-3 9 2 428.131 31.8856 27
-3 9 2 464.747 29.7787 41
-3 9 1 80.3495 15.6519 47
-3 9 1 36.5503 18.4636 27
-3 9 1 69.5893 15.5093 41
-3 9 1 73.7703 12.0985 6
-3 9 0 9.56259 14.6024 47
-3 9 0 15.9688 17.0967 27
-3 9 -1 665.742 35.614 47
-3 9 -2 27.0866 13.1969 47
-3 9 -3 11.7114 12.4849 47
-3 9 -4 154.238 14.738 47
-3 9 -5 84.4159 10.6793 47
-3 8 15 153.815 14.8922 41
-3 8 14 27.092 12.9396 41
-3 8 13 16.6712 14.1266 41
-3 8 12 368.739 27.302 41
-3 8 11 540.028 33.8844 41
-3 8 10 88.8484 19.5004 41
-3 8 9 1451.32 68.6457 41
-3 8 8 39.2914 17.4303 41
-3 8 7 1254.01 60.7498 27
-3 8 7 1204.14 59.7123 41
-3 8 6 86.2587 20.3285 27
-3 8 6 68.6094 17.9737 41
-3 8 5 162.751 22.6646 27
-3 8 5 166.489 20.1844 41
-3 8 4 9.85234 18.5656 27
-3 8 4 7.5513 15.3214 41
-3 8 3 244.175 25.2611 27
-3 8 3 217.531 21.7865 41
-3 8 2 189.958 24.5252 27
-3 8 2 180.122 20.7248 41
-3 8 1 -0.98489 15.3262 47
-3 8 1 16.5197 18.3613 27
-3 8 0 698.455 38.5446 47
-3 8 0 682.55 40.0123 27
-3 8 -1 74.6541 17.9405 47
-3 8 -1 55.3487 18.9093 27
-3 8 -1 62.1699 12.1573 60
-3 8 -2 3.79369 15.1414 47
-3 8 -2 -1.36876 10.6486 60
-3 8 -3 18.6775 15.3101 47
-3 8 -3 24.6173 10.4796 60
-3 8 -4 11.2155 13.4225 47
-3 8 -4 11.2962 9.08307 60
-3 8 -5 103.785 15.3561 47
-3 8 -5 161.711 12.782 60
-3 8 -6 6.10773 9.64512 47
-3 8 -6 -0.86985 7.33867 60
-3 8 -7 49.0246 7.56082 57
-3 7 16 20.1249 10.431 41
3 -7 -15 38.8341 9.63407 53
-3 7 15 32.2663 12.4467 41
3 -7 -14 72.9074 11.6062 53
3 -7 -13 486.083 26.2442 53
3 -7 -12 194.785 17.1762 53
3 -7 -11 440.296 25.6549 53
3 -7 -10 3.53235 12.5973 53
-3 7 10 35.9245 17.6587 41
-3 7 9 286.893 26.4086 41
3 -7 -9 315.154 21.2424 53
3 -7 -8 209.084 18.1185 53
-3 7 8 215.924 23.0032 41
-3 7 7 1560.16 72.362 41
-3 7 6 4.70801 18.0706 27
-3 7 6 -8.81017 15.5553 41
-3 7 5 788.728 43.3576 27
-3 7 5 719.035 40.4787 41
-3 7 4 27.5401 18.6199 27
-3 7 4 15.6515 14.8109 41
-3 7 3 487.553 33.8869 27
-3 7 3 444.967 29.6943 41
-3 7 2 77.1977 21.3667 27
-3 7 1 171.149 15.6383 60
-3 7 1 167.477 19.6328 47
-3 7 1 150.311 22.2529 27
-3 7 0 2698.59 116.05 47
-3 7 0 2772.22 118.021 27
-3 7 0 2731.76 112.934 60
-3 7 -1 3299.12 138.215 47
-3 7 -1 3308 138.761 27
-3 7 -1 3293.91 134.923 60
-3 7 -2 378.979 27.55 47
-3 7 -2 411.463 24.3301 60
-3 7 -3 11.0453 16.3965 47
-3 7 -3 19.218 11.1943 60
-3 7 -4 482.997 30.6517 47
-3 7 -4 493.693 27.3736 60
-3 7 -5 26.9401 14.1046 47
-3 7 -5 21.638 10.5474 60
-3 7 -5 13.458 9.86203 57
-3 7 -6 123.795 15.2197 47
-3 7 -6 119.41 12.6885 60
-3 7 -6 88.1341 11.7463 57
-3 7 -7 4.50605 8.82068 57
-3 7 -7 19.4843 8.97427 60
-3 7 -8 9.48132 7.88079 57
-3 7 -8 6.73787 7.00507 60
-3 6 16 772.807 34.6023 49
3 -6 -16 814.096 35.7133 53
-3 6 15 768.153 36.0633 49
3 -6 -15 846.745 37.2843 53
3 -6 -14 4.78849 11.2439 53
-3 6 14 0.50318 9.75174 49
3 -6 -13 40.2897 13.3081 53
3 -6 -12 486.689 27.9848 53
3 -6 -11 3.62208 13.5122 53
3 -6 -10 359.09 23.2822 53
3 -6 -9 511.489 28.5112 53
-3 6 8 35.2251 11.5747 10
-3 6 8 54.7043 12.7373 14
-3 6 7 7.9215 9.71279 14
-3 6 7 21.4599 10.9701 10
-3 6 6 2178.12 95.8073 27
-3 6 6 2051.66 91.7826 61
-3 6 6 2190.46 95.239 41
-3 6 6 2366.25 97.3886 14
-3 6 6 2261.91 96.7248 10
-3 6 5 11.0925 10.3337 14
-3 6 5 -5.56039 18.6235 27
-3 6 5 2.97116 14.7878 41
-3 6 5 -1.50466 10.608 61
-3 6 4 1433.29 64.4234 27
-3 6 4 1340.95 59.6613 61
-3 6 4 1346.02 61.9065 41
-3 6 4 1270.69 62.22 20
-3 6 3 1.10698 17.2787 27
-3 6 3 13.6711 11.1461 61
-3 6 3 9.7552 10.0535 20
-3 6 2 755.591 40.7155 47
-3 6 2 865.815 38.6683 60
-3 6 2 779.394 43.4444 27
-3 6 2 787.594 38.9534 61
-3 6 1 734.867 41.5522 27
-3 6 1 783.192 37.7717 61
-3 6 1 717.204 39.816 47
-3 6 1 787.058 36.8199 60
-3 6 0 34.1473 11.0441 61
-3 6 0 41.1029 16.5548 47
-3 6 0 27.1001 18.1461 27
-3 6 0 47.5105 11.4237 60
-3 6 -1 1800.15 80.4905 47
-3 6 -1 1821.6 77.3724 60
-3 6 -2 3289.53 139.538 47
-3 6 -2 3388.04 136.793 60
-3 6 -3 777.92 42.4389 47
-3 6 -3 800.665 38.8156 60
-3 6 -4 204.948 22.3696 47
-3 6 -4 234.877 18.1288 60
-3 6 -5 142.572 15.3928 60
-3 6 -5 116.096 17.8892 47
-3 6 -5 130.289 14.6342 57
-3 6 -6 730.283 39.2392 47
-3 6 -6 795.221 37.8867 60
-3 6 -6 741.819 36.8241 57
-3 6 -7 39.4762 11.6122 60
-3 6 -7 77.4152 12.2097 57
-3 6 -8 28.1496 9.78798 60
-3 6 -8 18.189 10.0638 57
-3 6 -9 -12.3009 8.65179 60
-3 6 -9 -1.89348 8.79785 57
-3 6 -10 139.191 10.5359 60
-3 6 -10 130.312 10.6652 57
3 -5 -17 22.6632 7.83034 53
-3 5 17 44.3438 7.30186 49
3 -5 -16 37.7019 9.92785 53
-3 5 16 44.089 9.08844 49
3 -5 -15 -1.70559 10.9249 53
-3 5 15 8.74852 9.72692 49
3 -5 -14 72.391 14.881 53
-3 5 14 104.116 14.5199 49
-3 5 13 943.666 44.242 49
3 -5 -13 1018.82 46.0524 53
-3 5 12 324.387 20.5322 49
3 -5 -12 335.275 22.7545 53
3 -5 -11 1077.01 49.9423 53
3 -5 -10 240.558 20.1619 53
-3 5 9 166.964 17.2597 14
-3 5 9 176.23 18.4289 10
3 -5 -9 157.973 16.9538 53
3 -5 -8 130.454 15.5485 53
-3 5 8 116.055 15.8184 10
-3 5 8 155.433 16.4927 14
-3 5 7 146.206 16.7689 14
-3 5 7 172.464 16.7739 10
-3 5 6 1372.6 66.6237 14
-3 5 6 1545.62 67.4258 27
-3 5 6 1456.14 67.6519 10
-3 5 5 42.4795 10.6313 61
-3 5 5 45.7951 11.2687 14
-3 5 5 70.8466 17.3791 27
-3 5 5 68.9767 12.0254 10
-3 5 5 39.2724 12.4288 3
-3 5 4 396.713 24.3484 14
-3 5 4 350.335 25.8406 27
-3 5 4 366.99 25.2626 3
-3 5 4 320.458 21.0405 61
-3 5 4 365.936 24.0498 10
-3 5 3 -0.66669 9.59983 61
-3 5 3 2.07221 8.86088 10
-3 5 3 -15.898 15.4153 27
-3 5 3 -7.01957 11.4966 3
-3 5 2 468.479 24.8627 60
-3 5 2 436.53 27.6053 47
-3 5 2 445.451 30.253 27
-3 5 2 478.618 29.9384 3
-3 5 2 525.96 26.3882 61
-3 5 2 517.333 28.46 10
-3 5 1 403.416 26.1337 47
-3 5 1 385.823 28.042 27
-3 5 1 434.499 27.9703 3
-3 5 1 459.566 23.4586 60
-3 5 1 416.089 23.628 61
-3 5 0 628.63 34.339 47
-3 5 0 624.103 36.3326 27
-3 5 0 635.655 36.4452 3
-3 5 0 620.524 31.7432 61
-3 5 0 688.135 31.7113 60
-3 5 -1 73.234 16.5599 47
-3 5 -1 77.3909 11.5053 60
-3 5 -2 822.904 43.312 47
-3 5 -2 893.106 40.8172 60
-3 5 -3 1858.12 86.3547 47
-3 5 -3 2089.67 84.478 60
-3 5 -4 215.97 21.2502 47
-3 5 -4 171.338 20.5993 8
-3 5 -4 228.091 16.7552 57
-3 5 -4 191.333 17.032 60
-3 5 -5 783.466 38.825 57
-3 5 -5 754.961 39.1833 60
-3 5 -6 287.573 20.5414 26
-3 5 -6 290.632 20.7524 57
-3 5 -7 237.472 18.9645 60
-3 5 -7 239.068 18.0126 26
-3 5 -7 247.198 19.0248 57
-3 5 -8 10.2366 11.2257 60
-3 5 -8 -7.47407 11.0866 57
-3 5 -9 708.866 35.1995 60
-3 5 -9 724.226 34.7371 57
-3 5 -10 174.802 13.847 57
-3 5 -10 156.632 13.7341 60
-3 5 -11 195.716 13.3347 60
-3 5 -11 202.409 13.4774 57
-3 4 17 47.7537 7.89294 49
3 -4 -17 21.9016 8.14508 53
3 -4 -16 -0.99434 9.75484 53
-3 4 16 -8.91824 8.44012 49
3 -4 -15 31.7362 11.8535 53
-3 4 15 60.1543 11.0411 49
3 -4 -14 149.224 16.3217 53
-3 4 14 125.896 13.9363 49
3 -4 -13 23.8011 13.3704 53
-3 4 13 21.5888 11.4317 49
3 -4 -12 1480.56 61.3693 53
-3 4 12 1300.43 59.3007 49
-3 4 12 1345.79 60.5247 45
3 -4 -11 957.765 42.51 53
-3 4 11 803.556 41.2766 45
3 -4 -10 39.7661 13.5631 53
-3 4 10 23.4577 11.57 45
-3 4 10 42.3472 13.3693 10
3 -4 -9 1.38772 13.0085 53
-3 4 9 7.86386 11.6229 45
-3 4 9 2.86531 11.8287 10
3 -4 -8 1067.21 47.9036 53
-3 4 8 1005.01 52.3641 10
-3 4 7 238.995 19.2884 14
-3 4 7 259.85 20.7947 10
-3 4 6 213.441 17.9907 14
-3 4 6 203.532 20.718 27
-3 4 6 197.451 18.5842 10
-3 4 5 601.632 29.5242 61
-3 4 5 614.819 32.8355 14
-3 4 5 614.674 34.2647 27
-3 4 5 649.372 34.0442 3
-3 4 5 572.822 33.335 10
-3 4 4 14.3123 10.0262 3
-3 4 4 14.4435 8.72852 61
-3 4 4 22.0768 9.48519 14
-3 4 4 16.198 14.8897 27
-3 4 4 11.1348 9.04611 10
-3 4 3 1443.92 69.561 27
-3 4 3 1602.78 70.8574 3
-3 4 3 1634.21 69.8842 10
-3 4 3 1583.94 66.4239 61
-3 4 2 140.915 15.6959 3
-3 4 2 120.904 17.966 27
-3 4 2 151.551 12.9446 60
-3 4 2 147.135 13.2333 61
-3 4 2 136.587 13.583 10
-3 4 1 392.839 26.7376 27
-3 4 1 419.339 22.5782 61
-3 4 1 426.098 24.4533 10
-3 4 1 365.25 21.4527 60
-3 4 0 383.919 25.9653 27
-3 4 0 412.037 26.15 3
-3 4 0 428.418 22.5061 61
-3 4 0 421.828 24.9509 10
-3 4 0 422.105 22.3315 60
-3 4 -1 74.0921 10.3513 60
-3 4 -1 82.1259 14.4744 47
-3 4 -1 90.6391 13.1876 3
-3 4 -2 31.183 13.6334 47
-3 4 -2 20.4828 9.36404 60
-3 4 -3 203.156 19.2088 47
-3 4 -3 231.386 16.4179 60
-3 4 -3 223.505 15.5946 57
-3 4 -3 225.216 20.7091 8
-3 4 -4 1757.16 76.3471 47
-3 4 -4 1734.54 74.1258 60
-3 4 -4 1766.68 73.535 57
-3 4 -4 1620.85 79.536 8
-3 4 -5 1021.16 46.043 60
-3 4 -5 1020.68 48.1576 47
-3 4 -5 944.221 44.7897 26
-3 4 -5 998.368 45.062 57
-3 4 -5 870.639 51.1513 8
-3 4 -6 63.7796 12.8063 26
-3 4 -6 59.9253 12.8426 60
-3 4 -6 56.8444 12.4649 57
-3 4 -7 16.9678 11.4005 26
-3 4 -7 3.69552 11.3707 57
-3 4 -7 8.8101 12.0023 60
-3 4 -8 518.569 29.0226 60
-3 4 -8 468.237 28.3209 26
-3 4 -8 555.416 28.4989 57
-3 4 -8 492.021 26.8659 32
-3 4 -9 364.287 23.5941 60
-3 4 -9 413.334 23.7649 57
-3 4 -9 356.703 22.0638 32
-3 4 -10 108.651 13.8786 60
-3 4 -10 107.401 12.4748 32
-3 4 -10 103.333 12.9871 57
-3 4 -11 293.455 18.9084 60
-3 4 -11 261.567 17.3538 32
-3 4 -12 357.623 19.4393 60
3 -3 -17 8.76644 7.55249 53
-3 3 17 8.243 6.61124 49
-3 3 16 233.369 15.2302 49
3 -3 -16 228.416 16.2848 53
3 -3 -15 3.63957 11.5566 53
-3 3 15 8.93266 10.4427 49
3 -3 -14 87.4746 14.0934 53
-3 3 14 86.1381 12.8677 49
-3 3 13 410.582 24.4987 45
3 -3 -13 443.685 26.3849 53
3 -3 -12 531.427 30.3559 53
3 -3 -12 604.287 29.4219 28
-3 3 12 529.055 29.4742 45
3 -3 -11 199.534 18.1133 53
-3 3 11 194.725 17.1329 45
3 -3 -10 190.488 16.3965 53
-3 3 10 159.392 14.9822 45
-3 3 10 145.108 17.9456 10
3 -3 -9 1626.5 74.0315 53
-3 3 9 1817.33 74.1236 45
-3 3 9 1820.71 80.6084 10
3 -3 -8 2032.31 90.9199 53
-3 3 8 2302.95 91.214 45
-3 3 8 2331.56 97.6913 10
-3 3 7 537.2 31.6159 10
-3 3 6 441.549 25.8591 14
-3 3 6 421.581 26.4089 10
-3 3 5 509.091 27.8053 14
-3 3 5 574.767 29.2797 10
-3 3 4 3.38208 8.12307 14
-3 3 4 -4.48714 9.83026 3
-3 3 4 -4.62242 9.6668 10
-3 3 3 3801.2 156.787 14
-3 3 3 3856.04 157.853 3
-3 3 3 3909.8 157.449 10
-3 3 2 184.279 16.5651 3
-3 3 2 192.302 15.7815 10
-3 3 1 0.90625 9.86824 3
-3 3 1 3.30637 8.58721 10
-3 3 0 49.0047 11.5135 3
-3 3 0 59.9583 10.5508 10
-3 3 -1 849.062 42.8141 3
-3 3 -1 909.423 42.4076 10
-3 3 -2 207.394 15.4014 54
-3 3 -2 189.593 14.2278 60
-3 3 -2 193.084 18.9575 18
-3 3 -3 151.212 16.1915 47
-3 3 -3 165.872 13.4162 60
-3 3 -3 154.214 12.8519 57
-3 3 -3 201.8 19.3454 18
-3 3 -3 144.32 13.6164 54
-3 3 -4 499.447 25.7783 60
-3 3 -4 461.801 24.6056 57
-3 3 -4 515.559 31.6068 18
-3 3 -4 441.7 27.6602 47
-3 3 -5 3.35555 9.74554 60
-3 3 -5 -7.46618 10.3401 57
-3 3 -6 534.679 28.8802 26
-3 3 -6 498.762 28.8986 60
-3 3 -6 597.602 29.0913 57
-3 3 -7 23.0508 14.0909 8
-3 3 -7 27.719 12.2294 26
-3 3 -7 11.6326 11.6283 60
-3 3 -7 26.2769 11.7719 57
-3 3 -8 46.8404 12.5862 26
-3 3 -8 58.1066 12.9727 60
-3 3 -8 35.8035 12.0878 57
-3 3 -9 111.928 14.5464 32
-3 3 -9 162.894 16.3347 26
-3 3 -9 117.117 15.6114 60
-3 3 -9 137.292 15.2206 57
-3 3 -10 304.288 20.3385 32
-3 3 -10 309.65 21.6998 60
-3 3 -10 328.742 20.6779 57
-3 3 -11 262.745 19.4326 60
-3 3 -11 250.268 17.9722 57
-3 3 -11 295.531 17.9466 33
-3 3 -11 265.148 18.2883 32
-3 3 -12 177.628 15.3661 60
-3 3 -12 206.24 14.2877 33
-3 3 -12 219.465 15.011 32
-3 3 -13 5.38224 7.37537 60
-3 3 -13 12.4149 7.01792 33
-3 2 17 299.169 15.2533 49
3 -2 -17 237.182 15.9798 53
3 -2 -16 31.2278 9.9103 53
-3 2 16 38.85 9.10469 49
3 -2 -15 28.0873 10.8978 53
-3 2 15 13.512 10.035 49
3 -2 -14 697.545 34.8372 53
3 -2 -13 30.6535 13.6032 53
3 -2 -12 37.4495 13.1931 53
3 -2 -11 828.26 38.3166 28
-3 2 11 787.942 38.565 45
3 -2 -11 795.677 39.2757 53
3 -2 -10 26.798 12.2982 53
-3 2 10 12.1065 11.1308 45
3 -2 -9 190.788 16.2148 53
-3 2 9 204.76 15.5153 45
-3 2 9 193.557 18.9591 10
3 -2 -8 515.487 27.0635 53
-3 2 8 533.356 26.7715 45
-3 2 8 521.581 31.2722 10
-3 2 7 1024.12 44.6614 45
3 -2 -7 972.907 45.1471 53
-3 2 7 1067.41 49.8575 10
-3 2 6 1173.96 55.1102 10
-3 2 5 3318.46 136.309 14
-3 2 5 3352.69 137.587 10
-3 2 4 189.033 14.8716 14
-3 2 4 173.795 15.4617 3
-3 2 4 201.551 15.9056 10
-3 2 3 151.667 13.2057 14
-3 2 3 129.925 13.1265 10
-3 2 2 566.275 30.6186 3
-3 2 2 606.842 30.5652 10
-3 2 1 15.3556 10.0794 3
-3 2 1 -0.74201 8.34379 10
-3 2 0 997.792 44.6491 3
-3 2 0 879.078 42.9462 10
-3 2 -1 696.942 35.3207 3
-3 2 -1 661.303 33.0574 23
-3 2 -1 739.965 34.5656 10
-3 2 -2 11.4968 8.08775 23
-3 2 -2 6.48082 9.53943 3
-3 2 -2 11.5772 11.6168 18
-3 2 -3 277.013 22.454 18
-3 2 -3 289.661 18.2921 23
-3 2 -4 98.2848 11.0799 54
-3 2 -4 70.099 10.5101 23
-3 2 -4 94.5035 11.0452 60
-3 2 -4 89.6392 10.7525 57
-3 2 -4 86.2797 15.2543 18
-3 2 -5 944.931 45.2066 60
-3 2 -5 1032.3 45.1744 57
-3 2 -5 1015.66 51.9477 18
-3 2 -5 1074.69 45.9292 54
-3 2 -6 7.58611 10.0808 26
-3 2 -6 3.265 9.56405 60
-3 2 -6 6.68896 10.0948 57
-3 2 -6 4.35932 12.6668 18
-3 2 -7 748.282 35.6327 26
-3 2 -7 704.905 38.1609 21
-3 2 -7 673.719 35.2766 60
-3 2 -7 720.024 34.6705 57
-3 2 -7 752.666 43.0934 18
-3 2 -8 7.33347 11.4837 26
-3 2 -8 6.13923 11.262 60
-3 2 -8 15.9338 10.9429 57
-3 2 -9 32.776 12.3186 26
-3 2 -9 18.4735 11.8134 60
-3 2 -9 18.445 11.2812 57
-3 2 -10 284.27 21.5694 60
-3 2 -10 303.569 20.4157 57
-3 2 -10 333.262 21.1139 32
-3 2 -11 32.4491 12.5677 60
-3 2 -11 21.9011 10.4245 57
-3 2 -11 31.185 12.0506 32
-3 2 -12 55.3553 11.301 33
-3 2 -12 61.0298 12.3511 32
-3 2 -12 52.6089 12.3302 60
-3 2 -13 122.063 11.873 33
-3 2 -13 138.59 12.4676 32
-3 2 -14 167.918 12.6098 60
-3 2 -14 182.321 12.133 33
-3 1 16 398.337 19.5629 49
3 -1 -16 327.181 19.9476 53
-3 1 15 1053.04 45.4647 49
3 -1 -15 998.772 46.2146 53
3 -1 -14 680.433 33.0305 53
3 -1 -14 620.634 33.3875 37
3 -1 -13 1154.18 52.319 53
3 -1 -12 -4.19919 11.3902 53
3 -1 -11 180.985 16.6362 53
3 -1 -10 907.734 39.8021 28
3 -1 -10 839.944 39.6624 53
3 -1 -9 135.645 13.6493 53
3 -1 -9 89.9467 12.521 7
3 -1 -8 703.124 33.906 53
3 -1 -8 733.387 36.5164 7
3 -1 -7 2176.39 91.1878 53
3 -1 -7 2288.58 94.162 7
-3 1 7 2152.75 90.821 45
-3 1 7 2430.57 96.6691 10
3 -1 -6 30.0687 9.12116 7
-3 1 6 24.1244 9.14398 10
3 -1 -5 78.459 9.86912 7
-3 1 5 76.6477 11.353 10
3 -1 -4 421.331 22.1726 7
-3 1 4 413.7 23.5288 3
-3 1 4 423.927 23.9408 10
-3 1 3 105.412 12.316 3
-3 1 3 108.361 11.5642 10
-3 1 2 5864.57 231.495 3
-3 1 2 5747.69 230.863 10
-3 1 1 179.203 15.4949 3
-3 1 1 197.363 14.8544 10
-3 1 0 61.1648 11.3349 3
-3 1 0 45.3073 9.8388 10
-3 1 -1 10267.2 395.122 10
-3 1 -1 9959.34 394.319 23
-3 1 -1 9944.03 395.751 3
-3 1 -2 4829.3 190.486 23
-3 1 -2 4702.58 191.786 3
-3 1 -3 1796.59 75.7875 23
-3 1 -3 1788.69 78.9024 18
-3 1 -4 1899.48 79.4884 23
-3 1 -4 1957.8 83.3006 18
-3 1 -4 1792.79 79.2334 17
-3 1 -5 1589.36 69.7509 18
-3 1 -5 1383.4 65.1696 17
-3 1 -5 1567.48 65.9044 23
-3 1 -5 1427.62 65.3588 21
-3 1 -5 1506.66 62.651 57
-3 1 -6 102.989 13.0587 17
-3 1 -6 121.849 13.0031 23
-3 1 -6 92.0137 13.0118 21
-3 1 -6 116.146 11.9194 57
-3 1 -6 129.467 17.3587 18
-3 1 -6 131.294 12.9117 54
-3 1 -7 120.553 13.4001 26
-3 1 -7 92.8257 13.0375 23
-3 1 -7 147.038 14.761 21
-3 1 -7 131.235 12.455 57
-3 1 -7 144.653 19.0593 18
-3 1 -7 139.308 13.7703 54
-3 1 -8 -6.14039 10.8619 26
-3 1 -8 -1.12201 10.1382 21
-3 1 -8 5.10072 9.30508 57
-3 1 -8 6.20704 15.1354 18
-3 1 -9 158.888 15.7359 26
-3 1 -9 136.431 14.0461 57
-3 1 -9 120.514 20.0284 18
-3 1 -10 177.293 17.3635 26
-3 1 -10 190.197 15.4686 57
-3 1 -11 315.498 20.3233 32
-3 1 -11 234.765 20.4261 60
-3 1 -12 41.4448 12.4708 60
-3 1 -12 68.012 13.2168 32
-3 1 -13 409.022 24.5976 60
-3 1 -13 441.014 23.6277 33
-3 1 -13 446.926 24.1456 32
-3 1 -14 143.702 13.4613 60
-3 1 -14 191.473 13.3343 33
-3 1 -14 168.201 13.3255 32
-3 1 -15 4.33446 7.10445 60
-3 1 -15 18.4765 6.78867 33
3 0 -16 309.658 17.6729 43
-3 0 15 175.964 13.4114 49
3 0 -14 278.742 19.3845 37
3 0 -14 258.633 18.5588 53
3 0 -13 50.2273 12.4107 53
3 0 -13 64.8748 13.1222 37
3 0 -12 841.072 40.0553 53
3 0 -10 2.56571 8.79807 28
3 0 -10 -2.27638 9.14857 7
3 0 -9 584.509 33.1737 7
3 0 -9 615.565 29.8552 28
3 0 -8 54.89 9.65122 28
3 0 -8 48.3602 10.3342 7
3 0 -7 1703.14 69.7075 28
3 0 -7 1608.97 72.3127 7
3 0 -6 1027.61 47.2207 7
3 0 -5 312.759 19.2768 7
3 0 -4 4632.48 181.441 7
-3 0 4 4437.05 182.23 10
3 0 -3 672.819 32.1305 7
-3 0 3 689.377 33.1855 10
-3 0 3 703.488 33.9784 3
-3 0 2 2254.73 93.8062 13
-3 0 2 2369.69 95.8088 10
-3 0 2 2375.07 96.7167 3
-3 0 1 85.5443 11.9951 3
-3 0 1 78.4997 8.12642 13
-3 0 1 81.1379 9.95367 10
-3 0 0 1251.63 54.2189 13
-3 0 0 1312.86 55.386 23
-3 0 0 1361.91 56.1682 10
-3 0 0 1271.25 56.8722 3
-3 0 -1 27.7582 10.311 3
-3 0 -1 37.2325 7.36664 13
-3 0 -1 42.9805 8.74995 23
-3 0 -1 49.5496 8.83018 10
-3 0 -2 1857.96 78.7197 23
-3 0 -2 1941.16 80.3895 3
-3 0 -3 875.32 42.2238 23
-3 0 -3 1013.71 43.6142 3
-3 0 -4 334.134 20.1476 23
-3 0 -4 341.223 20.5743 21
-3 0 -5 552.523 28.4378 21
-3 0 -5 503.506 27.981 17
-3 0 -6 764.312 41.4113 18
-3 0 -6 786.438 35.4182 54
-3 0 -6 742.734 37.663 21
-3 0 -6 732.09 34.4249 57
-3 0 -6 778.259 38.0594 17
-3 0 -7 645.291 30.194 26
-3 0 -7 665.608 33.2655 21
-3 0 -7 618.87 30.72 54
-3 0 -7 585.259 29.5715 57
-3 0 -7 603.932 36.2956 18
-3 0 -7 596.188 33.186 17
-3 0 -8 962.15 41.6848 54
-3 0 -8 870.362 40.5039 26
-3 0 -8 963.366 44.7996 21
-3 0 -8 823.905 46.8844 18
-3 0 -8 834.026 39.9217 57
-3 0 -8 815.754 43.9804 17
-3 0 -9 10.7646 11.0556 26
-3 0 -9 28.7173 12.1838 21
-3 0 -9 25.9201 10.7551 16
-3 0 -9 2.77712 11.4973 54
-3 0 -9 23.0893 14.4576 18
3 0 10 75.9769 14.6621 30
-3 0 -10 77.8145 13.4835 26
-3 0 -11 15.3636 12.0992 32
-3 0 -12 79.6301 13.7085 32
-3 0 -13 39.4618 12.0822 32
-3 0 -14 19.3162 10.0278 32
-3 0 -14 16.7812 9.7043 33
-3 0 -14 33.458 10.76 60
-3 0 -15 -12.6497 8.86911 60
-3 0 -15 7.20352 7.91214 33
3 1 -16 23.2204 6.65157 43
3 1 -15 57.6535 10.0046 43
3 1 -14 73.9082 12.5946 37
3 1 -14 111.688 11.5921 31
3 1 -13 83.9179 11.7799 31
3 1 -13 61.1858 13.1915 37
3 1 -12 15.9573 10.4356 31
3 1 -12 18.4515 12.1151 37
3 1 -11 1176.38 54.418 37
3 1 -11 1163.27 51.9918 31
3 1 -10 1115.68 54.2962 7
3 1 -10 1112.91 49.6942 31
3 1 -9 24.1282 9.26559 28
3 1 -9 29.6236 9.75083 7
3 1 -8 381.048 23.7455 7
3 1 -8 368.169 20.9208 28
3 1 -7 310.007 17.1502 28
3 1 -7 282.971 19.7053 7
3 1 -7 253.359 18.3094 19
3 1 -6 157.88 13.7978 7
3 1 -6 139.985 12.4067 19
3 1 -5 507.038 27.4747 7
3 1 -5 552.732 26.8801 19
3 1 -4 248.142 16.045 7
3 1 -4 239.632 14.9014 19
3 1 -3 646.139 29.7263 7
-3 -1 3 571.39 28.7007 13
-3 -1 3 615.705 30.4885 3
-3 -1 2 121.206 10.6136 13
-3 -1 2 123.827 12.8358 3
-3 -1 1 3580.76 143.04 3
-3 -1 1 3494.01 140.728 13
-3 -1 1 3519.44 141.302 10
-3 -1 0 23.0308 7.16082 13
-3 -1 0 29.095 8.0893 23
-3 -1 0 27.945 8.18656 10
-3 -1 -1 986.466 44.6508 13
-3 -1 -1 1084.33 45.5524 23
-3 -1 -1 1057.54 45.5674 10
-3 -1 -2 732.173 33.4394 13
-3 -1 -2 751.543 35.719 3
-3 -1 -2 716.026 33.7835 23
-3 -1 -3 556.263 28.3261 23
-3 -1 -3 601.709 29.71 3
-3 -1 -4 3728.11 149.965 21
-3 -1 -5 1638.33 70.0253 21
-3 -1 -6 99.7141 12.1759 21
-3 -1 -6 141.765 13.9233 17
-3 -1 -7 547.458 29.4204 21
-3 -1 -7 550.101 26.2941 57
-3 -1 -7 522.418 26.2454 55
-3 -1 -7 558.841 30.5076 17
-3 -1 -8 8.21753 9.94448 17
-3 -1 -8 4.99556 9.89003 24
-3 -1 -8 -5.77353 8.69544 21
-3 -1 -8 14.7199 12.2487 18
-3 -1 -8 -0.52015 9.25644 55
-3 -1 -9 44.7257 14.2124 18
-3 -1 -9 35.2689 11.4072 24
-3 -1 -9 44.0189 11.7963 21
3 1 10 1267.2 57.2913 30
-3 -1 -10 1289.49 60.0382 16
3 1 11 16.6532 13.4701 30
-3 -1 -11 28.9993 12.1343 54
3 1 12 223.487 19.365 30
-3 -1 -12 213.049 17.1778 32
3 1 13 220.825 18.1814 30
-3 -1 -13 198.585 16.7473 32
-3 -1 -14 17.7164 9.96505 32
-3 -1 -15 31.7253 9.13213 33
-3 -1 -15 20.3735 9.80766 60
-3 -1 -16 8.17292 7.24448 60
-3 -1 -16 20.3429 6.89689 33
3 2 -15 76.3726 9.94221 43
3 2 -15 107.066 9.29944 31
3 2 -14 68.3593 9.82486 31
3 2 -14 49.2649 10.5122 43
3 2 -14 65.2793 11.2111 37
3 2 -13 2.3486 9.14984 31
3 2 -13 3.86797 11.0624 37
3 2 -12 22.599 10.8858 31
3 2 -12 38.701 12.7475 37
3 2 -11 329.619 23.3973 37
3 2 -11 340.767 21.257 31
3 2 -10 7.20493 9.6761 31
3 2 -10 11.5235 11.7908 37
3 2 -9 158.712 15.8376 7
3 2 -9 141.751 16.1076 37
3 2 -9 124.301 14.4045 19
3 2 -9 144.985 13.664 31
3 2 -8 96.5781 11.1382 28
3 2 -8 87.5958 12.4199 7
3 2 -8 66.4102 11.3191 19
3 2 -8 81.0962 11.1846 31
3 2 -7 510.942 24.9807 28
3 2 -7 509.335 27.8789 7
3 2 -7 457.955 26.8281 19
3 2 -7 463.117 24.4651 31
3 2 -6 142.622 11.929 31
3 2 -6 143.534 13.4912 7
3 2 -6 152.845 12.1485 28
3 2 -6 135.15 13.0514 19
3 2 -5 364.398 22.2354 7
3 2 -5 412.279 22.034 19
3 2 -4 703.436 34.8383 7
3 2 -4 744.409 34.4392 19
-3 -2 3 3307.72 134.864 13
3 2 -3 3368.12 135.152 7
-3 -2 2 1942.93 81.9456 13
3 2 -2 2032.27 83.0114 1
-3 -2 1 313.282 17.9398 13
3 2 -1 336.249 19.4312 1
3 2 0 1387.36 58.497 1
-3 -2 0 1319.13 56.9514 13
-3 -2 -1 745.707 35.2138 13
-3 -2 -1 826.632 35.5063 23
-3 -2 -2 413.969 22.3915 13
-3 -2 -2 471.556 22.5431 23
3 2 2 425.363 23.6811 1
3 2 3 3075.84 121.476 1
-3 -2 -3 2959.31 120.472 13
-3 -2 -3 2919.06 120.607 23
3 2 4 239.997 16.0763 1
-3 -2 -5 1787.73 75.0694 21
-3 -2 -6 1365.3 59.4662 24
-3 -2 -6 1289.06 58.3609 21
-3 -2 -6 1376.62 59.8053 17
-3 -2 -7 -4.26007 9.19397 24
-3 -2 -7 -3.16202 9.7933 55
-3 -2 -7 3.88216 8.65486 21
-3 -2 -7 16.8161 11.2113 17
-3 -2 -8 2164.02 92.1863 17
-3 -2 -8 2023.41 87.5272 55
-3 -2 -8 2316.91 92.428 24
-3 -2 -8 2140.02 91.1079 21
-3 -2 -9 1229.44 56.1484 24
-3 -2 -9 1212.08 55.1744 21
-3 -2 -9 1178.51 58.8772 18
-3 -2 -9 1128.25 51.3524 55
-3 -2 -9 1165.19 56.0276 17
-3 -2 -10 297.991 21.808 16
3 2 10 281.483 21.1127 30
-3 -2 -10 296.621 19.7609 55
-3 -2 -10 317.887 23.1186 24
-3 -2 -10 334.172 22.7178 21
3 2 11 924.588 43.331 30
-3 -2 -11 863.071 41.3984 55
3 2 12 147.03 17.2191 30
3 2 13 239.952 19.9446 30
-3 -2 -13 236.514 17.2109 38
-3 -2 -13 188.417 18.0284 54
-3 -2 -14 344.457 20.6197 38
-3 -2 -15 390.301 21.336 38
-3 -2 -16 199.657 13.2581 38
3 3 -15 59.5975 7.84448 43
3 3 -14 249.554 16.7959 43
3 3 -14 292.275 16.3657 31
3 3 -13 10.1086 9.82584 43
3 3 -13 9.2741 9.50584 31
3 3 -12 299.865 21.0016 43
3 3 -12 322.01 21.8317 37
3 3 -12 289.014 19.3347 31
3 3 -11 475.182 29.4418 37
3 3 -11 546.496 28.1047 31
3 3 -10 -3.39788 10.5583 31
3 3 -10 4.52182 12.6824 37
3 3 -9 718.886 36.1587 37
3 3 -9 645.593 33.4164 31
3 3 -8 69.2816 11.1641 31
3 3 -8 53.7712 10.1653 28
3 3 -8 63.411 12.3869 7
3 3 -8 73.6465 13.9421 37
3 3 -8 82.7107 12.1504 19
3 3 -7 2628.32 119.725 29
3 3 -7 3129.63 120.653 28
3 3 -7 3116.1 124.002 7
3 3 -7 3110.09 124.135 19
3 3 -7 3008.79 122.079 37
3 3 -7 2942.13 120.08 31
3 3 -6 -2.06826 7.88067 31
3 3 -6 19.7167 8.88052 29
3 3 -6 4.83586 8.54439 52
3 3 -6 0.55702 7.55574 28
3 3 -6 2.64721 7.54815 7
3 3 -6 17.8183 9.66436 37
3 3 -6 -0.88864 7.78365 19
3 3 -5 111.341 10.9047 31
3 3 -5 111.698 10.9584 28
3 3 -5 120.775 12.5015 7
3 3 -5 101.27 10.6778 52
3 3 -5 102.317 12.145 19
3 3 -4 37.7844 9.07648 7
3 3 -4 44.6664 9.0423 19
-3 -3 3 118.509 11.6891 13
-3 -3 2 4583.46 184.722 13
3 3 -2 4663 185.139 1
-3 -3 1 739.919 35.2817 13
3 3 -1 803.432 36.5908 1
3 3 0 60.8849 9.90799 1
-3 -3 0 30.4543 8.12041 13
3 3 1 1166.77 50.5228 1
-3 -3 -1 1108.39 48.9793 13
3 3 2 2248.16 91.2363 1
-3 -3 -2 2134.2 89.4498 13
3 3 3 91.9082 10.803 1
-3 -3 -3 88.5278 9.75603 13
-3 -3 -3 68.8991 9.05678 23
3 3 4 3899.05 157.26 1
-3 -3 -5 4.34382 6.77778 11
-3 -3 -5 14.2161 8.59732 24
-3 -3 -6 410.63 22.7519 24
-3 -3 -6 344.664 21.9647 17
-3 -3 -7 699.522 35.4196 24
-3 -3 -7 706.293 35.5633 17
-3 -3 -8 45.1889 11.5278 17
-3 -3 -8 36.0404 7.83749 42
-3 -3 -8 33.1517 10.4775 24
-3 -3 -8 34.6381 9.92445 55
-3 -3 -9 125.034 12.269 56
-3 -3 -9 132.97 14.8849 24
-3 -3 -9 111.818 14.2245 17
-3 -3 -9 105.76 12.6909 55
3 3 10 36.9294 13.2739 30
-3 -3 -10 31.9372 11.1827 24
-3 -3 -10 46.5917 11.5577 55
3 3 11 -13.2471 13.0374 30
-3 -3 -11 8.91411 10.7874 16
-3 -3 -11 8.1942 10.7021 55
3 3 12 826.788 39.7759 30
-3 -3 -12 753.002 37.7347 55
3 3 13 317.945 21.5725 30
-3 -3 -13 245.948 19.1182 55
3 3 14 2.88189 12.607 30
-3 -3 -14 12.8212 11.6557 38
-3 -3 -15 472.517 24.8622 38
-3 -3 -16 397.49 20.9352 38
-3 -3 -17 294.334 15.4975 38
3 4 -14 315.99 17.3549 43
3 4 -13 159.378 13.938 43
3 4 -13 201.202 13.729 31
3 4 -12 13.1832 9.83108 31
3 4 -12 16.2665 10.6083 43
3 4 -11 348.82 23.3101 43
3 4 -11 389.034 24.366 37
3 4 -11 360.753 22.0024 31
3 4 -10 171.911 16.8844 43
3 4 -10 139.598 17.0981 37
3 4 -10 171.393 15.4649 31
3 4 -9 458.468 24.4246 29
3 4 -9 383.859 25.7967 37
3 4 -9 378.092 23.4219 31
3 4 -8 676.874 32.6618 29
3 4 -8 630.165 34.2584 37
3 4 -8 588.806 34.8259 19
3 4 -8 677.385 32.654 31
3 4 -7 166.446 14.2866 28
3 4 -7 184.952 20.5341 25
3 4 -7 155.036 14.519 52
3 4 -7 165.906 16.0365 37
3 4 -7 156.372 14.7348 29
3 4 -7 181.433 15.867 19
3 4 -7 159.378 14.1901 31
3 4 -6 34.1901 10.2366 31
3 4 -6 32.2559 11.0378 29
3 4 -6 18.0725 9.80287 52
3 4 -6 45.0308 9.69789 28
3 4 -6 35.2689 11.4122 37
3 4 -6 26.4778 10.1607 19
3 4 -5 1207.16 53.3293 52
3 4 -5 1131.69 53.3954 29
3 4 -5 1292.54 53.9441 28
3 4 -5 1303.14 56.1455 7
3 4 -5 1280.42 54.9161 37
3 4 -5 1272.71 56.584 19
3 4 -5 1239.69 53.3708 31
3 4 -4 236.296 15.2763 52
3 4 -4 252.774 15.7125 28
3 4 -4 238.195 17.191 19
3 4 -4 256.117 15.6764 31
-3 -4 3 68.3324 9.79272 13
-3 -4 2 591.074 29.6409 13
-3 -4 1 388.103 21.5132 13
3 4 -1 396.068 22.849 1
-3 -4 0 529.802 26.7461 13
3 4 0 542.882 28.3385 1
-3 -4 -1 3677.38 150.892 13
3 4 1 3877.86 152.834 1
-3 -4 -2 635.508 29.6666 13
3 4 2 585.846 30.9693 1
-3 -4 -3 610.434 28.951 13
3 4 3 563.806 30.2536 1
3 4 4 20.7392 9.13825 1
-3 -4 -4 27.9361 7.57431 13
3 4 5 69.2859 10.6752 1
-3 -4 -6 31.2469 8.88101 11
-3 -4 -6 39.5748 9.32122 17
-3 -4 -7 906.478 41.799 11
-3 -4 -7 920.645 42.6788 24
-3 -4 -7 873.711 42.6138 17
-3 -4 -8 690.015 32.4114 42
-3 -4 -8 777.691 36.7812 24
-3 -4 -8 703.937 32.8918 55
-3 -4 -8 700.404 36.4118 17
3 4 9 595.169 32.5925 30
-3 -4 -9 677.264 31.5146 42
-3 -4 -9 690.005 35.8523 24
-3 -4 -9 681.479 32.2988 55
-3 -4 -9 732.452 36.0971 17
3 4 10 607.888 33.2409 30
-3 -4 -10 718.375 36.8154 24
-3 -4 -10 690.606 33.009 55
-3 -4 -11 3528.06 151.166 16
3 4 11 3563.35 148.208 30
-3 -4 -11 3813.47 147.824 55
3 4 12 2.98977 12.3792 30
-3 -4 -12 17.0398 12.3537 55
3 4 13 390.344 24.3145 30
-3 -4 -13 332.164 22.3371 55
-3 -4 -14 55.3753 12.7951 55
-3 -4 -15 17.9971 10.9448 38
-3 -4 -16 277.712 17.0316 38
-3 -4 -16 257.461 17.5168 54
-3 -4 -17 326.376 17.3468 38
3 5 -13 59.3883 8.58342 43
3 5 -12 31.1164 8.87508 31
3 5 -12 21.597 9.5263 43
3 5 -11 246.619 18.4688 43
3 5 -11 245.588 17.0862 31
3 5 -10 211.637 18.8286 43
3 5 -10 262.97 17.7076 31
3 5 -9 351.722 24.0725 43
3 5 -9 407.676 23.2038 31
3 5 -8 7.47223 10.5421 31
3 5 -8 14.2316 12.1584 29
3 5 -8 1.83788 12.2702 37
3 5 -8 5.1276 12.1382 43
3 5 -7 808.665 38.7979 52
3 5 -7 860.984 39.5155 29
3 5 -7 840.972 39.2045 28
3 5 -7 801.699 40.4898 43
3 5 -7 800.258 41.2155 37
3 5 -7 807.002 42.2629 19
3 5 -7 846.212 39.1116 31
3 5 -6 750.781 33.9531 52
3 5 -6 677.088 33.9609 29
3 5 -6 703.461 34.0032 28
3 5 -6 696.532 34.8662 43
3 5 -6 702.039 40.4699 25
3 5 -6 656.054 35.1761 37
3 5 -6 641.724 35.8156 19
3 5 -6 688.973 33.3836 31
3 5 -5 2355.55 99.3347 52
3 5 -5 2454.19 99.811 29
3 5 -5 2427.08 99.9369 28
3 5 -5 2437.11 100.527 43
3 5 -5 2344.57 106.232 25
3 5 -5 2500.4 101.288 37
3 5 -5 2408.93 102.905 19
3 5 -5 2410.55 99.3673 31
3 5 -4 258.574 16.448 52
3 5 -4 266.338 17.3545 28
3 5 -4 262.647 17.2248 43
3 5 -4 228.818 21.6955 25
3 5 -4 271.06 16.8262 31
3 5 -3 132.735 12.0474 52
3 5 -3 163.485 12.9046 28
-3 -5 3 158.65 14.1201 13
3 5 -3 160.247 12.3425 31
-3 -5 2 1201.51 53.9968 13
-3 -5 1 -2.09636 7.89969 13
3 5 -1 -0.8373 8.7268 1
3 5 0 102.499 12.6196 1
-3 -5 0 89.6785 10.5104 13
-3 -5 -1 3961.52 157.072 13
3 5 1 3831.09 159.026 1
-3 -5 -2 1041.18 46.2525 13
3 5 2 1040.8 48.5536 1
3 5 3 48.4094 11.2884 1
-3 -5 -3 56.7364 9.08246 13
3 5 4 177.386 15.5386 1
-3 -5 -4 173.053 13.0368 13
-3 -5 -5 437.688 22.9181 11
3 5 5 379.101 24.0091 1
-3 -5 -6 189.687 14.8572 11
-3 -5 -7 669.278 30.6199 42
-3 -5 -7 679.644 33.6186 11
-3 -5 -8 349.634 19.4198 42
-3 -5 -8 347.504 22.4113 11
-3 -5 -8 402.94 20.2919 55
-3 -5 -9 2.62064 7.60236 42
-3 -5 -9 20.2431 8.90281 11
-3 -5 -9 -2.67221 10.4579 55
3 5 10 98.7875 13.6657 30
-3 -5 -10 85.6008 12.7537 55
3 5 11 24.1034 12.6246 30
-3 -5 -11 22.0464 11.6861 55
3 5 12 10.1116 12.7377 30
-3 -5 -12 0.65689 11.5984 55
3 5 13 30.8188 13.2032 30
-3 -5 -13 26.099 10.0976 56
-3 -5 -13 27.8598 12.8879 55
-3 -5 -14 214.696 17.6489 55
-3 -5 -15 89.8037 12.8987 38
-3 -5 -15 58.6318 12.0604 55
-3 -5 -16 5.65619 9.55076 38
-3 -5 -17 37.5345 8.65438 38
-3 -5 -17 29.035 8.40077 54
3 6 -12 297.575 17.0551 43
3 6 -11 548.885 28.0395 43
3 6 -10 371.446 22.5354 43
3 6 -10 339.174 20.4048 31
3 6 -9 51.0245 12.9303 43
3 6 -9 54.4467 11.1227 31
3 6 -8 200.663 18.1475 43
3 6 -8 223.912 17.0537 31
3 6 -7 62.3677 12.2023 31
3 6 -7 36.4995 9.33485 46
3 6 -7 67.8985 13.9543 43
3 6 -7 34.4527 12.0456 59
3 6 -6 5.86457 9.70897 28
3 6 -6 15.4189 10.2314 52
3 6 -6 4.40891 7.72886 46
3 6 -6 4.15166 11.2607 43
3 6 -6 -7.18778 9.98793 31
3 6 -6 4.91562 12.4126 59
3 6 -5 137.804 13.6412 52
3 6 -5 140.701 13.9961 28
3 6 -5 131.776 11.9681 46
-3 -6 5 95.6916 13.5575 13
3 6 -5 157.666 15.1443 43
3 6 -5 142.473 13.3488 31
3 6 -4 645.791 31.6278 52
3 6 -4 677.55 32.6356 28
-3 -6 4 612.829 34.1697 13
3 6 -4 656.844 31.0594 46
3 6 -4 641.512 32.6293 43
3 6 -4 626.634 38.2166 25
3 6 -4 662.097 31.5542 31
3 6 -3 94.0008 11.485 52
3 6 -3 78.5103 11.4611 28
3 6 -3 72.5749 9.27939 46
-3 -6 3 75.5134 10.8655 13
3 6 -3 56.5671 14.6688 25
3 6 -2 2670.08 110.408 52
3 6 -2 2824.22 111.48 28
-3 -6 2 2694.83 113.227 13
3 6 -2 2731.85 110.198 46
3 6 -2 2668.52 116.169 25
3 6 -1 314.65 18.1437 52
3 6 -1 308.81 18.5616 28
-3 -6 1 293.971 19.2595 13
3 6 -1 319.154 17.3172 46
3 6 -1 324.272 17.9066 39
3 6 0 622.867 28.3237 52
3 6 0 564.664 28.4222 28
-3 -6 0 610.815 30.3026 13
3 6 0 581.673 27.6107 46
-3 -6 -1 996.156 43.5562 13
3 6 1 884.311 45.7875 1
3 6 2 298.109 21.8655 1
3 6 2 351.999 20.7651 22
3 6 3 5.87115 10.1676 1
3 6 4 790.632 40.3175 1
-3 -6 -5 804.105 38.8512 11
3 6 5 823.01 41.4986 1
-3 -6 -6 417.589 23.8389 11
-3 -6 -7 1714.47 70.6688 42
-3 -6 -7 1701.8 74.13 11
-3 -6 -8 334.069 18.8547 42
-3 -6 -8 370.295 22.4018 11
-3 -6 -9 1693.19 69.9904 42
-3 -6 -9 1629.53 73.5064 11
-3 -6 -10 40.2423 9.02212 42
-3 -6 -10 14.7955 9.72587 11
-3 -6 -10 34.605 11.1333 55
3 6 11 1139.72 58.4524 12
-3 -6 -11 1205.52 52.8619 55
3 6 12 -15.8946 11.6034 30
-3 -6 -12 8.51727 11.5548 55
-3 -6 -13 161.615 16.3405 55
-3 -6 -14 24.7055 9.77369 56
-3 -6 -14 11.4606 12.0076 55
-3 -6 -15 2093.36 82.8813 38
-3 -6 -15 1880.05 82.7998 55
-3 -6 -16 24.5371 9.63844 38
-3 -6 -16 12.8208 9.96377 55
-3 -6 -17 23.2761 8.19764 38
3 7 -11 302.518 17.0624 43
3 7 -10 94.3117 11.3 43
3 7 -9 229.749 17.6628 43
3 7 -8 375.579 23.3762 59
3 7 -8 436.533 25.1121 43
3 7 -7 408.117 23.7355 59
3 7 -7 349.11 24.0823 43
3 7 -6 222.589 18.3224 28
3 7 -6 282.384 19.4993 59
3 7 -6 240.041 19.5761 43
3 7 -5 215.589 16.5761 52
3 7 -5 195.287 17.309 28
3 7 -5 215.164 18.1028 43
3 7 -5 238.609 19.1542 59
3 7 -4 3414.32 138.544 52
3 7 -4 3464.15 139.416 28
3 7 -4 3351.05 139.589 43
3 7 -3 724.301 35.419 52
3 7 -3 707.659 36.1823 28
3 7 -3 806.433 34.9249 46
3 7 -3 698.968 35.9165 43
3 7 -3 718.122 41.9044 25
3 7 -2 66.0115 10.7952 52
3 7 -2 76.667 11.552 28
3 7 -2 61.4205 9.01182 46
3 7 -1 10.8631 8.73487 52
3 7 -1 22.1071 9.92684 28
3 7 -1 17.43 7.1769 46
3 7 0 808.826 35.9647 52
3 7 0 731.68 36.6991 28
3 7 0 765.114 35.0872 46
3 7 0 787.75 35.8676 39
3 7 1 65.0132 9.26353 52
3 7 1 68.4711 12.4919 50
3 7 1 65.0958 10.1265 28
3 7 1 74.4745 8.86635 46
3 7 1 70.708 9.83897 39
3 7 2 2854.75 111.092 52
3 7 2 2746.01 113.554 50
3 7 2 2575.22 111.566 28
3 7 2 2709.6 111.661 39
3 7 2 2867.9 114.953 22
3 7 3 71.4894 13.6166 50
3 7 3 48.0778 9.04171 48
3 7 3 64.7366 9.56441 39
3 7 3 52.6706 11.3262 22
3 7 4 1398.57 58.6265 50
3 7 4 1315.65 55.3857 48
3 7 4 1404.85 59.7349 22
3 7 5 388.533 23.4253 50
3 7 5 363.559 20.1449 48
-3 -7 -5 411.214 22.6639 11
3 7 5 352.535 20.4794 39
3 7 6 272.1 19.3424 50
3 7 6 250.235 15.7315 48
-3 -7 -6 246.477 17.9703 11
3 7 6 246.821 16.3857 39
3 7 7 1118.13 48.9905 48
-3 -7 -7 1162.73 52.7421 11
-3 -7 -8 809.265 40.7663 11
-3 -7 -9 181.235 16.7049 11
-3 -7 -10 649.17 31.0577 42
-3 -7 -10 647.399 35.046 11
3 7 11 297.872 19.8737 40
-3 -7 -11 299.104 19.8262 55
-3 -7 -12 425.65 24.8375 55
-3 -7 -13 11.6511 12.4928 55
-3 -7 -14 377.583 23.1533 55
-3 -7 -15 943.905 45.1045 56
-3 -7 -15 1069.2 45.7002 55
-3 -7 -16 344.053 20.2898 56
-3 -7 -16 380.155 20.4242 38
-3 -7 -16 413.5 21.459 55
-3 -7 -17 154.305 11.3315 38
3 8 -10 38.4021 7.65457 43
3 8 -9 32.9354 9.41096 43
3 8 -8 54.3001 11.1171 43
3 8 -8 29.644 10.701 59
3 8 -7 222.203 18.1069 43
3 8 -7 243.424 17.8607 59
3 8 -6 129.278 15.2817 43
3 8 -6 142.319 15.5261 59
3 8 -5 17.4267 11.6794 28
3 8 -5 36.3188 12.7297 43
3 8 -5 24.8678 12.6538 59
3 8 -4 34.7925 11.0217 52
3 8 -4 25.402 12.0664 28
3 8 -4 28.4675 11.9792 43
3 8 -4 19.9876 13.1726 59
3 8 -3 1064.86 49.1224 28
3 8 -3 1051.05 48.7005 43
3 8 -3 1020.43 48.3454 59
3 8 -3 1014.18 47.2494 52
3 8 -2 7155.94 279.945 52
3 8 -2 6996.18 281.063 28
3 8 -2 7051.85 280.805 43
3 8 -1 2616.21 107.656 52
3 8 -1 2621.76 108.992 28
3 8 0 1064.08 48.5767 52
3 8 0 1113.89 50.0146 28
3 8 1 2601.45 108.914 52
3 8 1 2731.36 110.321 28
3 8 1 2574.39 109.176 39
3 8 1 2792.79 111.144 5
3 8 2 716.757 33.8379 52
3 8 2 692.337 34.8661 28
3 8 2 761.017 36.5504 5
3 8 2 669.526 34.0522 39
3 8 2 761.231 37.9476 22
3 8 3 921.396 39.507 52
3 8 3 844.289 39.1745 48
3 8 3 843.107 41.6693 5
3 8 3 806.387 39.7759 39
3 8 3 898.146 43.3472 22
3 8 4 45.0028 13.6882 50
3 8 4 39.072 9.31377 48
-3 -8 -4 64.7407 10.2494 11
3 8 4 40.7984 13.1176 5
3 8 4 38.5059 9.99927 39
3 8 4 37.6959 11.1179 22
3 8 5 641.421 33.3864 50
3 8 5 567.665 29.2657 48
-3 -8 -5 594.107 32.034 11
3 8 5 665.953 32.9622 5
3 8 5 584.353 33.1226 22
3 8 6 714.316 36.4432 50
3 8 6 718.793 33.3729 48
-3 -8 -6 752.938 36.5744 11
3 8 6 631.841 34.9898 5
3 8 6 698.332 37.489 22
3 8 7 434.751 23.1509 48
-3 -8 -7 421.279 26.0626 11
3 8 8 92.4235 11.6192 48
-3 -8 -8 119.609 13.5797 11
3 8 9 723.144 34.474 48
-3 -8 -9 743.88 38.4112 11
3 8 9 705.946 35.624 36
3 8 10 230.166 17.7356 36
3 8 11 898.791 42.1219 40
3 8 12 594.423 30.6094 40
-3 -8 -12 603.268 30.6223 55
-3 -8 -13 111.014 14.1762 55
-3 -8 -14 11.7485 11.088 55
-3 -8 -15 891.799 42.2769 56
-3 -8 -15 965.471 42.3311 55
-3 -8 -16 378.598 21.0344 56
-3 -8 -16 409.624 21.3953 55
-3 -8 -17 370.483 19.7592 56
-3 -8 -17 443.772 20.6433 55
3 9 -9 5.94055 6.27665 43
3 9 -8 2.01878 7.96749 43
3 9 -7 139.6 12.8095 43
3 9 -7 83.3644 12.2903 59
3 9 -6 190.05 16.2771 43
3 9 -6 208.118 16.5437 59
3 9 -5 64.1633 12.149 28
3 9 -5 64.5307 12.6201 43
3 9 -5 62.1175 13.5434 59
3 9 -4 264.586 19.0504 52
3 9 -4 291.281 20.7021 28
3 9 -4 297.768 20.8012 43
3 9 -4 317.904 21.239 59
3 9 -3 359.517 21.7487 52
3 9 -3 313.06 22.8381 28
3 9 -3 346.408 22.7744 43
3 9 -3 380.418 23.0813 59
3 9 -2 29.4071 11.1826 52
3 9 -2 30.6797 13.2126 28
3 9 -2 40.0879 11.9333 43
3 9 -2 40.8839 12.7094 59
3 9 -1 2628.26 105.32 52
3 9 -1 2505.23 106.754 28
3 9 -1 2476.89 105.477 59
3 9 0 111.293 13.49 52
3 9 0 95.1655 15.0494 28
3 9 1 824.281 38.2197 52
3 9 1 773.682 39.2536 28
3 9 1 775.155 39.6793 5
3 9 2 214.636 16.1073 52
3 9 2 181.117 17.2404 28
3 9 2 196.594 19.2764 5
3 9 3 48.5533 10.3256 52
3 9 3 52.9879 11.6189 28
3 9 3 56.5902 14.7473 5
3 9 4 -1.21251 9.5158 52
3 9 4 1.77504 9.40675 48
3 9 4 -9.43915 13.7568 5
3 9 5 1620.77 70.4113 48
3 9 5 1731.79 73.5201 5
3 9 6 4.80033 9.7816 48
3 9 6 11.7767 13.4883 5
3 9 7 1107.16 47.9747 48
-3 -9 -7 957.304 50.3416 11
3 9 7 1143.12 50.682 5
3 9 7 1050.69 48.6627 36
3 9 8 36.1704 10.861 48
3 9 8 40.1804 11.8959 36
3 9 9 629.87 30.8268 48
3 9 9 602.266 31.5913 40
3 9 9 591.448 31.4293 36
3 9 10 464.461 24.5153 48
3 9 10 426.95 25.673 40
3 9 10 419.114 24.9884 36
3 9 11 208.77 15.3888 48
3 9 11 161.503 16.2477 40
3 9 11 196.147 15.9632 36
3 9 12 154.243 15.1413 40
3 9 13 88.1927 12.5314 40
-3 -9 -14 48.9839 11.1057 55
-3 -9 -15 3.33041 8.81591 56
-3 -9 -15 10.5342 9.34429 55
-3 -9 -16 278.071 17.3978 56
-3 -9 -16 322.831 17.4536 55
-3 -9 -17 239.488 14.4241 56
-3 -9 -17 285.844 15.0458 55
3 10 -7 10.7125 6.75931 43
3 10 -7 12.4036 8.37643 34
3 10 -6 125.281 11.8235 43
3 10 -5 33.8467 10.9175 59
3 10 -5 31.7062 10.0044 43
3 10 -4 64.7098 12.0585 43
3 10 -4 69.2744 12.9617 59
3 10 -3 41.5662 11.3056 28
3 10 -3 29.1909 11.4231 43
3 10 -3 39.0852 12.4589 59
3 10 -3 24.5182 10.3771 52
3 10 -2 94.3295 12.636 52
3 10 -2 103.09 14.1102 28
3 10 -2 96.3178 13.6231 43
3 10 -2 81.7214 14.1426 59
3 10 -1 15.2967 11.8239 59
3 10 -1 12.8101 12.3913 28
3 10 -1 22.0624 10.9047 52
3 10 -1 40.0032 11.3739 43
3 10 0 760.117 36.7196 52
3 10 0 735.806 38.5758 28
3 10 1 -0.69595 10.2917 52
3 10 1 0.86082 11.8965 28
3 10 1 -7.67505 13.0137 5
3 10 2 936.204 42.225 52
3 10 2 844.012 44.2052 5
3 10 3 142.88 14.2562 52
3 10 3 126.173 17.5336 5
3 10 4 1709.29 72.3463 52
3 10 4 1667.41 75.1688 5
3 10 5 75.42 11.9186 52
3 10 5 48.9484 11.3604 48
3 10 5 62.6958 11.8716 36
3 10 5 63.049 15.6223 5
3 10 6 272.508 18.4258 48
3 10 6 232.481 21.5789 5
3 10 6 282.154 19.3034 36
3 10 7 64.8294 11.6755 48
3 10 7 84.3858 12.9901 40
3 10 7 83.9221 13.1115 36
3 10 7 102.76 15.698 5
3 10 8 1282.81 54.6351 48
3 10 8 1155.61 54.5682 40
3 10 8 1255.78 55.5172 36
3 10 9 105.073 12.7729 48
3 10 9 104.533 13.9612 40
3 10 9 107.354 14.1686 36
3 10 10 -3.72788 10.2052 48
3 10 10 9.02018 12.2914 40
3 10 10 -2.09252 12.2154 36
3 10 11 152.071 14.0561 48
3 10 11 125.314 14.7332 40
3 10 11 139.861 14.2929 36
3 10 12 660.849 32.4886 48
3 10 12 650.296 33.3884 40
3 10 12 713.523 33.5118 36
3 10 13 46.08 11.1507 40
3 10 14 104.539 11.6424 40
-3 -10 -15 62.3081 9.83427 56
3 10 16 -5.69021 7.8694 44
-3 -10 -16 6.74526 6.73659 56
3 11 -5 246.336 14.7202 43
3 11 -4 99.5189 10.8329 43
3 11 -3 -9.02114 9.30566 43
3 11 -3 -2.6304 10.033 59
3 11 -2 256.527 16.6086 52
3 11 -2 231.372 16.8192 43
3 11 -2 224.716 16.9875 59
3 11 -1 206.898 16.0612 52
3 11 -1 190.972 15.8401 43
3 11 0 14.9094 10.5787 52
3 11 1 285.261 18.9694 52
3 11 2 252.63 18.2423 52
3 11 2 233.045 20.1782 5
3 11 2 260.855 19.2943 35
3 11 3 195.071 15.9036 52
3 11 3 170.257 19.0624 5
3 11 4 40.88 15.2672 5
3 11 4 29.4409 10.8769 52
3 11 5 781.323 37.218 52
3 11 5 767.746 40.6252 5
3 11 6 68.5861 11.9036 52
3 11 6 49.0973 12.1005 36
3 11 6 66.0097 15.8986 5
3 11 7 920.159 42.3936 48
3 11 7 918.175 45.3096 5
3 11 7 913.845 42.8957 36
3 11 8 264.364 18.8418 36
3 11 8 284.896 18.4589 48
3 11 8 236.426 18.1178 40
3 11 8 272.713 21.3326 5
3 11 9 26.3391 10.6601 48
3 11 9 20.2917 11.5728 40
3 11 9 17.0513 11.751 36
3 11 10 7.12179 10.1664 48
3 11 10 18.764 10.6733 40
3 11 10 -3.97419 10.7246 36
3 11 11 43.9602 10.9032 48
3 11 11 29.9661 11.4656 40
3 11 11 49.5793 11.9303 36
3 11 12 1.04086 9.35393 48
3 11 12 6.43674 10.3777 40
3 11 12 -12.1111 10.445 36
3 11 13 61.553 9.74667 48
3 11 13 46.6023 10.4191 40
3 11 13 61.4587 10.3188 36
-3 -11 -14 6.08427 7.64018 56
3 11 15 63.264 9.55046 44
-3 -11 -15 53.3714 8.26111 56
3 12 -3 220.519 13.4728 43
3 12 -2 7.06834 7.5593 43
3 12 -1 107.434 10.8174 52
3 12 -1 118.561 11.3566 43
3 12 0 458.939 23.5992 52
3 12 0 439.201 23.5135 43
3 12 0 436.28 26.2685 58
3 12 1 217.849 15.6383 52
3 12 2 145.522 13.7646 52
3 12 3 181.402 15.1269 52
3 12 3 181.784 16.4723 35
3 12 4 155.803 14.2478 52
3 12 4 125.211 15.5738 35
3 12 5 9.17757 9.8206 52
3 12 5 34.2813 12.969 35
3 12 6 369.298 21.3271 52
3 12 6 352.434 23.3873 35
3 12 7 23.6895 9.68223 52
3 12 7 14.2444 12.0602 35
3 12 8 250.891 17.8774 36
3 12 8 271.147 19.4451 35
3 12 9 235.003 16.3554 48
3 12 9 226.527 17.2554 36
3 12 9 242.927 18.0199 35
3 12 10 958.707 41.6042 48
3 12 10 878.108 41.5615 40
3 12 10 922.595 42.0405 36
3 12 11 -9.3224 8.97238 48
3 12 11 -3.70181 9.07744 40
3 12 11 11.9813 9.47131 36
3 12 12 27.1521 9.11163 36
3 12 12 28.9979 8.86633 48
3 12 13 25.3078 7.8277 48
3 12 13 -0.45481 8.18061 44
3 12 13 12.8347 8.04373 36
3 12 14 65.9736 8.06284 48
3 12 14 73.2478 9.33493 44
3 13 0 569.812 26.9909 52
3 13 0 633.34 28.9839 58
3 13 1 248.54 15.0296 52
3 13 1 259.462 17.8694 58
3 13 2 17.6493 8.39327 52
3 13 2 11.2846 12.273 58
3 13 3 246.649 16.0464 52
3 13 3 271.694 19.7192 58
3 13 4 34.0482 9.14038 52
3 13 4 8.08866 10.5122 35
3 13 5 383.249 20.8938 52
3 13 5 371.975 22.2103 35
3 13 6 128.216 12.2569 52
3 13 6 161.411 14.63 35
3 13 7 73.4949 10.0875 52
3 13 7 78.1734 12.3881 35
3 13 8 297.906 19.139 35
3 13 9 7.49967 8.44018 36
3 13 9 9.80442 9.57783 35
3 13 10 275.685 16.7696 36
3 13 11 4.66434 7.69826 36
3 13 12 79.6307 9.31397 36
3 14 3 310.429 18.2952 58
3 14 4 151.496 10.7108 52
3 14 4 158.346 13.7928 58
3 14 5 8.82931 6.50579 52
3 14 5 16.46 9.79757 58
3 14 5 17.1411 7.43302 35
3 14 6 -3.91848 6.63738 52
3 14 6 13.0853 9.81163 58
3 14 6 -1.72312 7.57908 35
3 14 7 198.885 12.9569 52
3 14 7 234.221 14.5112 35
3 14 8 6.18025 6.17026 52
3 14 8 15.027 7.73856 35
3 14 9 562.632 26.4955 35
-4 10 9 7.85565 8.90754 41
-4 10 8 34.977 10.0152 41
-4 10 7 -1.86502 11.0628 27
-4 10 7 2.28359 9.82356 41
-4 10 7 5.64373 7.6751 6
-4 10 6 21.2963 12.7161 27
-4 10 6 43.1185 8.67057 6
-4 10 5 49.1551 13.0321 27
-4 10 5 43.4122 8.97441 6
-4 10 4 202.145 18.2327 27
-4 10 4 226.794 14.0765 6
-4 10 3 320.595 22.2915 27
-4 10 3 374.583 18.6579 6
-4 10 2 78.4842 12.7621 27
-4 10 2 98.2731 8.80452 6
-4 9 12 30.6947 6.04746 52
-4 9 12 27.5251 9.35766 41
4 -9 -12 15.9771 5.69395 39
-4 9 11 61.0807 11.6433 41
-4 9 10 194.035 16.5886 41
-4 9 9 25.6864 12.2522 41
-4 9 8 6.87716 12.636 41
-4 9 7 99.4548 16.8879 27
-4 9 7 76.2544 14.2191 41
-4 9 7 74.0953 11.5634 6
-4 9 6 192.978 20.4709 27
-4 9 6 188.375 14.9333 6
-4 9 5 58.8741 17.0952 27
-4 9 4 440.286 29.0043 27
-4 9 3 243.934 22.7344 27
-4 9 3 266.468 17.5379 6
-4 9 2 28.9153 15.4378 27
-4 9 2 -1.47762 9.2834 6
-4 9 1 27.7809 14.1821 27
-4 9 0 131.914 14.3293 47
-4 9 -1 28.111 10.6483 47
-4 9 -2 -12.2182 9.3208 47
4 -8 -13 26.1239 6.5037 28
-4 8 13 23.7939 10.073 41
4 -8 -13 25.835 6.23399 39
4 -8 -12 125.849 11.2356 53
-4 8 12 114.904 14.3709 41
4 -8 -12 87.2148 9.83378 39
4 -8 -11 127.906 12.3876 53
-4 8 11 112.772 15.7637 41
4 -8 -10 161.819 14.2874 53
-4 8 10 172.273 18.1267 41
4 -8 -9 227.408 17.0267 53
-4 8 9 201.284 19.8687 41
4 -8 -8 98.0628 13.8526 53
-4 8 8 58.6483 16.0576 41
4 -8 -7 60.9658 12.6378 53
-4 8 7 58.8749 18.103 27
-4 8 7 70.3831 15.9633 41
-4 8 6 135.622 21.2027 27
-4 8 5 14.681 18.7759 27
-4 8 4 164.87 22.2912 27
-4 8 3 596.702 36.4184 27
-4 8 2 259.704 24.6955 27
-4 8 1 491.59 29.7573 47
-4 8 1 487.504 31.6118 27
-4 8 0 42.6911 14.4115 47
-4 8 0 42.8727 16.1886 27
-4 8 -1 -0.79472 13.2917 47
-4 8 -2 18.8625 13.3005 47
-4 8 -3 1.28095 11.1124 47
-4 8 -4 123.867 12.9625 47
4 -7 -14 69.4268 8.15844 28
-4 7 14 67.6032 11.9285 41
4 -7 -13 29.7853 9.60101 53
4 -7 -13 51.0679 8.41462 28
-4 7 13 34.6368 12.7476 41
4 -7 -13 32.451 7.47617 39
4 -7 -12 66.2662 11.2202 53
-4 7 12 41.5715 14.5194 41
4 -7 -11 395.847 22.4943 53
-4 7 11 355.036 25.5236 41
4 -7 -10 46.1737 12.7565 53
-4 7 10 59.6182 15.8773 41
4 -7 -9 -14.0771 12.4552 53
-4 7 9 2.05536 15.1996 41
4 -7 -8 364.828 23.7091 53
-4 7 8 399.488 27.3511 41
-4 7 7 1253.46 61.2139 27
-4 7 6 280.291 27.5149 27
-4 7 5 1160.65 59.055 27
-4 7 4 52.0111 20.6249 27
-4 7 3 864.944 48.22 27
-4 7 2 1467.45 65.4671 47
-4 7 2 1359.44 67.6028 27
-4 7 1 88.7649 18.3542 47
-4 7 1 69.7923 19.4787 27
-4 7 0 897.574 44.9162 47
-4 7 0 793.544 44.8008 27
-4 7 -1 508.321 31.528 47
-4 7 -2 58.7759 16.4451 47
-4 7 -2 58.9301 11.7113 60
-4 7 -3 238.217 21.5674 47
-4 7 -3 274.24 18.0144 60
-4 7 -4 42.103 13.751 47
-4 7 -4 34.7692 10.0169 60
-4 7 -5 48.1169 12.0536 47
-4 7 -5 61.1833 9.62074 60
-4 7 -6 39.7564 8.4847 60
-4 6 15 137.422 13.5068 41
4 -6 -15 148.08 11.0045 53
4 -6 -14 24.8297 9.26437 53
4 -6 -14 14.2085 7.0643 28
-4 6 14 24.2423 12.0683 41
4 -6 -13 64.3837 11.6415 53
4 -6 -13 67.7844 9.75751 28
-4 6 13 55.9793 14.4206 41
4 -6 -13 64.8799 8.78457 39
4 -6 -12 300.738 18.9631 53
-4 6 12 246.778 21.9269 41
4 -6 -12 243.083 16.7383 39
4 -6 -11 25.053 12.9339 53
-4 6 11 44.4575 16.4846 41
4 -6 -10 444.014 25.9916 53
-4 6 10 433.015 29.5214 41
4 -6 -9 453.336 27.3438 53
-4 6 9 497.229 31.4913 41
4 -6 -8 40.2244 14.3207 53
-4 6 8 36.0634 16.3324 41
-4 6 7 411.411 30.0773 27
-4 6 6 65.449 12.6531 61
-4 6 6 119.199 22.677 27
-4 6 5 107.618 21.9158 27
-4 6 5 74.0675 13.4198 61
-4 6 4 117.894 21.9916 27
-4 6 4 111.593 15.4672 61
-4 6 3 231.928 25.0569 27
-4 6 3 191.086 17.9414 61
-4 6 2 375.193 27.321 47
-4 6 2 441.488 31.8098 27
-4 6 2 379.106 25.0096 61
-4 6 1 1072.79 52.9169 47
-4 6 1 1100.33 55.0482 27
-4 6 1 1061.15 50.2341 61
-4 6 0 124.158 18.634 47
-4 6 0 116.935 21.2675 27
-4 6 0 137.889 14.7846 60
-4 6 -1 337.847 25.7373 47
-4 6 -1 316.96 21.4178 60
-4 6 -2 45.0963 16.9656 47
-4 6 -2 59.0893 11.9622 60
-4 6 -3 154.296 15.3657 60
-4 6 -3 157.663 19.6903 47
-4 6 -4 211.564 19.7867 47
-4 6 -4 154.527 15.2439 60
-4 6 -5 112.086 13.1697 60
-4 6 -5 96.4938 15.986 47
-4 6 -6 136.922 13.0538 60
-4 6 -7 103.314 11.16 60
-4 6 -8 662.142 30.1252 60
4 -5 -15 266.744 16.087 53
4 -5 -14 446.852 23.2896 28
4 -5 -14 478.793 24.4517 53
4 -5 -13 42.7127 11.9046 53
4 -5 -13 25.2265 8.91197 28
4 -5 -12 64.844 13.9987 53
4 -5 -12 52.0603 9.54267 39
4 -5 -11 524.609 29.4203 53
4 -5 -10 233.821 19.7565 53
4 -5 -9 287.534 21.9068 53
4 -5 -8 529.269 29.6807 53
-4 5 7 1.21785 18.0964 27
-4 5 6 1005.84 53.0555 27
-4 5 6 997.321 46.7082 61
-4 5 5 522.761 34.1293 27
-4 5 5 499.932 28.4211 61
-4 5 4 586.766 38.242 27
-4 5 4 632.114 33.009 61
-4 5 4 635.948 36.1957 10
-4 5 3 642.339 34.9498 10
-4 5 3 548.616 36.7487 27
-4 5 3 573.302 31.7451 61
-4 5 2 1561.54 73.5973 47
-4 5 2 1559.52 75.8258 27
-4 5 2 1729.8 72.3013 61
-4 5 2 1726.44 75.6613 10
-4 5 1 1.0054 15.4588 47
-4 5 1 -3.50582 19.0169 27
-4 5 1 1.63174 12.2203 61
-4 5 0 1568.87 74.4568 47
-4 5 0 1662.15 75.7096 27
-4 5 0 1657.63 72.0587 61
-4 5 0 1697.14 71.3232 60
-4 5 -1 229.691 17.0845 60
-4 5 -1 196.498 22.0645 47
-4 5 -2 351.712 26.3773 47
-4 5 -2 349.143 22.2565 60
-4 5 -3 524.003 31.6295 47
-4 5 -3 429.463 26.2056 26
-4 5 -3 509.458 27.2825 60
-4 5 -4 -11.0036 16.6243 47
-4 5 -4 -1.38494 11.1782 26
-4 5 -4 15.6181 11.5215 60
-4 5 -5 22.5016 15.7011 47
-4 5 -5 4.6577 10.9009 57
-4 5 -5 -0.6748 10.8932 26
-4 5 -5 -4.35804 11.7569 60
-4 5 -6 539.851 28.1663 26
-4 5 -6 518.51 28.429 60
-4 5 -6 523.044 28.004 57
-4 5 -7 460.665 25.7248 26
-4 5 -7 461.792 26.1396 60
-4 5 -8 142.518 12.869 60
-4 5 -9 158.241 12.4497 60
4 -4 -15 59.715 9.84801 53
-4 4 15 53.7117 8.51162 49
4 -4 -14 217.417 14.2855 28
-4 4 14 216.979 14.4627 49
4 -4 -14 193.544 16.0377 53
4 -4 -13 9.88908 11.9493 53
4 -4 -13 8.95849 8.57708 28
4 -4 -12 234.858 18.7316 53
4 -4 -12 241.889 17.3705 28
4 -4 -11 40.7276 13.8685 53
4 -4 -11 33.6825 10.0587 39
4 -4 -10 1322.2 59.2099 53
4 -4 -9 3.06034 13.6453 53
4 -4 -8 336.008 22.9363 53
-4 4 7 67.5944 20.0547 27
-4 4 6 164.343 22.4965 27
-4 4 6 139.996 16.8321 10
-4 4 5 95.8845 20.5517 27
-4 4 5 81.6638 12.5011 61
-4 4 5 91.8406 14.1034 10
-4 4 4 23.3247 18.1994 27
-4 4 4 -2.25384 10.7246 61
-4 4 4 11.5161 10.1718 10
-4 4 4 -9.40098 12.0295 3
-4 4 3 -14.9224 17.8366 27
-4 4 3 4.54344 10.7377 61
-4 4 3 28.3444 11.2357 10
-4 4 3 1.35881 12.228 3
-4 4 2 261.482 24.7861 27
-4 4 2 305.505 24.3315 3
-4 4 2 320.551 20.3886 61
-4 4 2 300.851 21.6948 10
-4 4 1 235.027 17.4461 61
-4 4 1 214.249 23.3595 27
-4 4 1 237.621 21.3566 3
-4 4 1 205.888 16.0818 60
-4 4 1 211.857 18.8731 10
-4 4 1 223.107 16.5134 56
-4 4 0 649.664 37.5117 27
-4 4 0 700.276 38.6219 3
-4 4 0 681.601 33.7878 61
-4 4 0 629.546 32.4195 60
-4 4 -1 305.874 24.9819 47
-4 4 -1 310.194 20.3144 61
-4 4 -1 345.216 20.6149 60
-4 4 -2 48.2369 16.3068 47
-4 4 -2 62.0812 11.7147 60
-4 4 -3 235.563 22.4558 47
-4 4 -3 213.855 17.2763 60
-4 4 -4 224.973 22.0295 47
-4 4 -4 228.117 17.7944 57
-4 4 -4 232.926 18.0496 60
-4 4 -5 199.026 20.7633 47
-4 4 -5 176.851 16.8178 26
-4 4 -5 199.881 16.954 57
-4 4 -5 161.379 16.4216 60
-4 4 -6 5.79957 11.5257 26
-4 4 -6 5.25733 11.1246 60
-4 4 -6 -2.13372 11.9713 57
-4 4 -7 522.762 29.19 26
-4 4 -7 568.965 29.4013 57
-4 4 -7 537.193 29.3979 60
-4 4 -8 711.989 33.1245 26
-4 4 -8 653.835 32.3798 57
-4 4 -9 119.211 13.1241 60
-4 4 -10 15.2234 8.06844 60
-4 4 -11 77.2234 8.51571 60
4 -3 -15 3.9989 8.81184 53
-4 3 15 9.87215 7.91696 49
4 -3 -15 14.9737 8.6285 37
4 -3 -14 51.7099 11.3734 53
-4 3 14 63.5379 10.5726 49
4 -3 -13 84.5554 13.4566 53
4 -3 -13 88.7832 10.9979 28
-4 3 13 78.6813 12.1502 49
4 -3 -12 36.4353 13.7892 53
4 -3 -12 61.2075 11.3593 28
4 -3 -11 79.7245 14.8851 53
4 -3 -11 76.1625 12.3313 28
4 -3 -10 621.103 31.0835 53
4 -3 -10 504.305 28.562 39
4 -3 -9 2043.92 86.7363 53
4 -3 -8 149.07 16.1798 53
-4 3 8 161.855 17.7086 10
-4 3 7 61.6276 12.9857 10
-4 3 6 103.121 15.0753 10
-4 3 5 189.844 17.8907 10
-4 3 4 269.781 24.8131 27
-4 3 4 297.36 22.3504 3
-4 3 4 257.717 21.2223 10
-4 3 3 339.171 25.9875 27
-4 3 3 291.566 23.337 3
-4 3 3 305.922 22.2004 10
-4 3 3 342.684 19.8076 56
-4 3 2 234.216 22.3243 27
-4 3 2 266.621 21.988 3
-4 3 2 287.544 20.3843 10
-4 3 2 266.406 17.2333 56
-4 3 1 158.047 17.285 3
-4 3 1 163.697 19.5535 27
-4 3 1 147.561 15.0964 10
-4 3 1 163.985 13.4676 56
-4 3 0 409.899 28.3548 27
-4 3 0 463.716 28.6952 3
-4 3 0 427.351 26.8117 10
-4 3 0 432.804 23.5408 56
-4 3 -1 2436.25 106.675 3
-4 3 -1 2470.17 101.8 61
-4 3 -2 36.7741 10.4562 60
-4 3 -3 523.039 31.6297 47
-4 3 -3 551.076 28.5301 60
-4 3 -3 553.376 28.318 57
-4 3 -4 514.447 30.7324 47
-4 3 -4 515.586 27.6489 60
-4 3 -4 486.723 26.9016 57
-4 3 -5 270.337 23.0827 47
-4 3 -5 282.121 19.8339 60
-4 3 -5 308.943 20.1105 57
-4 3 -6 41.5777 12.5444 26
-4 3 -6 11.3795 11.3781 60
-4 3 -6 17.5313 11.7102 57
-4 3 -7 98.7394 14.3925 26
-4 3 -7 89.8249 13.3762 60
-4 3 -7 97.8628 14.083 57
-4 3 -8 261.945 19.7586 26
-4 3 -8 225.251 18.7813 60
-4 3 -9 1307.37 55.6428 26
-4 3 -9 1240.85 55.2398 60
-4 3 -9 1176.1 53.7841 32
-4 3 -10 117.45 12.6281 60
-4 3 -10 126.915 12.5656 32
-4 3 -11 2.93299 8.33097 60
-4 3 -11 4.05484 7.92583 32
-4 3 -12 51.4037 7.90203 60
-4 3 -12 47.7393 7.21977 32
4 -2 -15 -3.84935 8.23395 53
-4 2 15 -11.6874 8.716 49
4 -2 -15 13.371 8.63346 37
-4 2 14 316.651 18.6639 49
4 -2 -14 325.53 20.3407 37
4 -2 -14 310.246 19.2551 53
4 -2 -13 51.6505 12.5966 53
4 -2 -13 65.5711 10.1878 28
4 -2 -12 531.686 29.0737 53
4 -2 -12 547.472 28.3075 28
4 -2 -11 524.17 28.5054 53
4 -2 -11 515.128 27.7647 28
4 -2 -10 277.767 20.0876 53
4 -2 -10 268.04 19.0397 28
4 -2 -9 421.475 25.2779 53
4 -2 -9 422.343 23.773 39
4 -2 -8 1624.85 71.4137 53
4 -2 -8 1701.92 71.247 39
4 -2 -7 130.573 15.2882 53
-4 2 7 132.21 16.0959 10
-4 2 6 6.28352 10.4853 10
-4 2 5 120.746 14.6136 10
-4 2 4 270.792 21.1398 3
-4 2 4 266.488 20.2303 10
-4 2 4 256.96 16.7036 56
-4 2 3 1494.52 68.0633 3
-4 2 3 1603.91 67.8756 10
-4 2 3 1403.37 62.635 56
-4 2 2 85.0615 13.8871 3
-4 2 2 78.5167 12.215 10
-4 2 2 81.734 10.6066 56
-4 2 1 1704.29 71.4495 3
-4 2 1 1517.81 68.7659 10
-4 2 1 1479.22 65.0188 56
-4 2 0 3225.46 134.329 3
-4 2 0 3203.92 132.95 10
-4 2 0 3155.22 128.498 56
-4 2 -1 178.159 17.0588 3
-4 2 -1 168.933 13.5441 56
-4 2 -2 299.826 21.3861 3
-4 2 -2 254.404 17.186 56
-4 2 -2 278.901 18.8119 54
-4 2 -3 52.8864 10.7929 57
-4 2 -3 62.9463 11.7983 54
-4 2 -4 17.4623 9.20493 23
-4 2 -4 28.6942 10.8907 57
-4 2 -4 19.5922 13.9982 18
-4 2 -4 31.4848 12.4046 54
-4 2 -5 160.833 14.8398 57
-4 2 -5 171.29 15.9471 54
-4 2 -6 682.095 33.8102 26
-4 2 -6 582.715 32.9284 60
-4 2 -6 653.075 33.3217 57
-4 2 -6 710.009 34.1953 54
-4 2 -7 126.792 15.1152 26
-4 2 -7 106.225 13.9675 60
-4 2 -7 138.235 15.5619 57
-4 2 -7 129.947 15.2063 54
-4 2 -8 -3.05484 12.1249 26
-4 2 -8 9.1367 10.982 60
-4 2 -8 1.45686 11.7746 57
-4 2 -9 223.96 17.9457 26
-4 2 -9 185.325 16.8043 60
-4 2 -10 1373.31 62.3677 60
-4 2 -10 1480.64 61.8879 32
-4 2 -11 330.452 20.5329 60
-4 2 -11 355.404 20.1627 32
-4 2 -12 19.3063 8.71337 60
-4 2 -12 15.5557 7.92006 33
-4 2 -12 20.9272 8.76034 32
-4 2 -13 11.4721 6.53856 60
-4 2 -13 17.1133 5.84067 33
-4 2 -13 4.62347 6.36111 32
-4 1 15 156.981 12.1508 49
4 -1 -15 159.006 12.4714 37
4 -1 -14 8.63716 10.2975 37
4 -1 -13 192.97 16.8943 37
4 -1 -12 9.61603 11.5683 53
4 -1 -12 12.5234 9.25371 28
4 -1 -11 352.531 22.4648 53
4 -1 -11 376.039 22.1072 28
4 -1 -10 720.721 35.5763 28
4 -1 -9 5.73199 10.1405 28
4 -1 -8 364.474 21.9343 28
4 -1 -8 388.298 21.7876 39
4 -1 -7 2352.27 97.1908 39
4 -1 -6 803.458 37.2429 39
4 -1 -5 257.002 16.2727 39
-4 1 5 223.897 18.9064 10
-4 1 4 280.408 21.3879 3
4 -1 -4 278.629 17.335 39
-4 1 4 302.159 18.2051 56
4 -1 -3 145.001 11.6971 39
-4 1 3 174.177 16.0501 3
-4 1 3 167.472 14.9416 10
-4 1 3 157.582 13.0202 56
4 -1 -2 1200.03 52.401 39
-4 1 2 1197.46 57.6768 3
-4 1 2 1231.52 56.5037 10
-4 1 2 1279.95 53.0779 56
-4 1 1 272.279 21.1552 3
-4 1 1 305.379 19.7205 10
-4 1 1 277.511 17.0216 56
-4 1 0 3.23815 10.489 3
-4 1 0 -0.93233 8.85345 10
-4 1 0 4.64874 8.15438 56
-4 1 -1 378.211 25.6311 3
-4 1 -1 391.209 21.1566 56
-4 1 -1 413.585 22.0062 54
-4 1 -2 59.0968 12.4776 3
-4 1 -2 66.6374 10.8031 23
-4 1 -2 42.9374 9.2107 56
-4 1 -2 45.3419 10.8521 54
-4 1 -3 6.49313 8.73875 23
-4 1 -3 -4.96979 8.65511 56
-4 1 -3 2.57842 12.5279 18
-4 1 -3 -10.7017 9.9661 54
-4 1 -4 837.293 40.7669 23
-4 1 -4 858.806 45.4572 18
-4 1 -4 768.892 38.5583 54
-4 1 -5 27.8556 9.53985 23
-4 1 -5 16.5259 10.6055 57
-4 1 -5 7.56195 13.0083 18
-4 1 -5 2.8248 11.2732 54
-4 1 -6 483.336 26.1551 57
-4 1 -6 453.087 32.8961 18
-4 1 -6 494.692 27.5043 54
-4 1 -7 8.83895 11.2958 26
-4 1 -7 9.15564 11.4498 57
-4 1 -7 6.15923 11.9129 54
-4 1 -8 18.1478 11.8346 26
-4 1 -8 22.9977 11.4294 57
-4 1 -8 30.3772 12.9593 54
-4 1 -9 5.28828 12.1694 26
-4 1 -9 17.4899 11.7532 54
-4 1 -10 111.552 14.4244 26
-4 1 -10 90.9576 13.5605 60
-4 1 -11 243.013 18.5406 60
-4 1 -11 295.693 19.1481 32
-4 1 -12 7.46064 9.20554 60
-4 1 -12 8.67259 10.2941 32
-4 1 -13 -13.2017 7.91173 33
-4 1 -13 12.6784 7.84701 60
-4 1 -13 7.29502 8.27369 32
-4 1 -14 20.6767 5.92804 33
-4 0 15 9.10983 7.66821 49
4 0 -15 15.8241 7.75516 37
4 0 -14 6.32764 9.55551 37
4 0 -13 11.386 11.0126 37
4 0 -12 88.222 11.228 28
4 0 -12 91.7768 14.9222 37
4 0 -11 1941.1 82.0287 28
4 0 -10 313.35 20.1639 28
4 0 -9 621.152 31.5376 28
4 0 -8 12.3767 9.72261 28
4 0 -8 11.309 9.4921 7
4 0 -7 336.233 19.4735 28
4 0 -7 279.459 20.8095 7
4 0 -7 303.921 18.7015 39
4 0 -6 634.61 31.5836 28
4 0 -6 673.74 31.5772 39
4 0 -5 228.868 15.5801 28
4 0 -5 249.297 15.9203 39
4 0 -4 21.7159 7.62386 28
4 0 -4 18.6986 7.98983 39
4 0 -3 532.381 26.1546 39
-4 0 3 557.117 30.774 3
-4 0 2 1266.89 59.3839 3
-4 0 2 1292.16 57.8004 10
-4 0 1 11.3298 11.2242 3
-4 0 1 11.801 7.79336 10
-4 0 0 1447.58 61.3601 10
-4 0 0 1278.86 62.4556 3
-4 0 -1 859.288 42.3491 3
-4 0 -1 809.364 36.9633 56
-4 0 -2 3605.25 146.002 23
-4 0 -2 3693.19 148.231 3
-4 0 -2 3555.57 142.994 56
-4 0 -2 3503.07 143.299 54
-4 0 -3 88.0501 13.7471 3
-4 0 -3 76.4494 10.7935 23
-4 0 -3 91.5965 10.3899 56
-4 0 -3 95.2897 11.6326 54
-4 0 -4 75.5834 11.0924 23
-4 0 -4 51.8914 9.23447 56
-4 0 -4 57.3903 10.9937 54
-4 0 -5 -1.96822 8.5782 23
-4 0 -5 -1.70836 8.00105 56
-4 0 -5 11.4593 12.9997 18
-4 0 -5 7.93863 10.8525 54
-4 0 -5 9.26555 9.50324 17
-4 0 -6 157.713 15.8679 23
-4 0 -6 149.782 19.9263 18
-4 0 -6 176.628 16.2552 54
-4 0 -6 196.618 17.1509 17
-4 0 -7 220.653 17.7946 26
-4 0 -7 271.679 24.9591 18
-4 0 -7 272.342 19.4259 54
-4 0 -7 241.736 19.9549 17
-4 0 -8 79.3129 13.3302 26
-4 0 -8 85.6309 13.9071 54
-4 0 -9 315.453 21.1504 26
-4 0 -9 280.012 21.3532 54
4 0 10 90.4478 14.9391 30
-4 0 -10 93.2436 13.7982 26
-4 0 -10 115.922 14.7708 54
4 0 11 -2.84216 12.8964 30
-4 0 -11 -0.70927 11.3708 54
-4 0 -12 63.4364 12.1528 32
-4 0 -13 75.976 11.1737 32
-4 0 -14 1.55486 7.46183 33
-4 0 -14 1.45584 7.28323 32
-4 -1 15 42.0366 7.50065 49
4 1 -15 68.2252 8.24033 43
4 1 -14 18.6963 9.27753 37
4 1 -13 26.6094 11.0891 37
4 1 -12 30.3843 12.3366 37
4 1 -11 17.4653 9.93688 28
4 1 -11 14.1224 12.4382 37
4 1 -10 1253.34 55.7852 28
4 1 -9 272.248 18.6839 28
4 1 -8 2644.74 108.405 28
4 1 -8 2589.77 112.144 7
4 1 -7 303.248 18.8963 28
4 1 -7 291.762 21.2322 7
4 1 -6 133.861 13.1385 28
4 1 -6 165.028 12.9793 39
4 1 -5 2680.2 111.169 28
4 1 -5 2783.68 111.146 39
4 1 -4 478.276 23.4927 28
4 1 -4 436.539 23.2763 39
4 1 -3 735.442 33.6135 39
-4 -1 3 726.62 37.5806 3
-4 -1 2 970.902 47.0478 3
-4 -1 1 25.8091 10.7574 3
-4 -1 1 9.19038 6.86304 13
-4 -1 0 1160.83 53.7486 13
-4 -1 0 1376.91 58.1848 3
-4 -1 -1 184.851 13.835 13
-4 -1 -1 210.654 17.5115 3
-4 -1 -2 704.053 34.8655 23
-4 -1 -2 710.043 37.1856 3
-4 -1 -3 537.054 28.776 23
-4 -1 -3 582.257 31.226 3
-4 -1 -3 526.779 26.3958 56
-4 -1 -3 528.983 26.8438 54
-4 -1 -4 2279.47 100.409 23
-4 -1 -4 2392.22 97.8501 56
-4 -1 -4 2461.65 98.4184 54
-4 -1 -5 37.3151 9.5746 23
-4 -1 -5 40.5089 8.72909 56
-4 -1 -5 33.3513 9.85601 54
-4 -1 -6 168.98 15.4176 23
-4 -1 -6 155.402 13.8295 56
-4 -1 -6 165.682 16.4443 17
-4 -1 -6 165.64 15.2954 54
-4 -1 -7 1856.39 89.2235 23
-4 -1 -7 2122.79 85.4647 56
-4 -1 -7 2030.2 93.7575 18
-4 -1 -7 2099.18 86.6643 54
-4 -1 -7 2053.08 90.1462 17
-4 -1 -8 165.398 18.0266 17
-4 -1 -8 179.136 21.3715 18
-4 -1 -8 203.347 17.5618 54
-4 -1 -9 60.878 13.2479 54
-4 -1 -10 343.252 23.089 54
4 1 11 22.9787 13.1617 30
-4 -1 -11 22.9955 12.5718 54
4 1 12 448.513 25.3713 30
-4 -1 -12 380.696 23.0125 32
-4 -1 -12 399.176 24.307 54
4 1 13 126.398 14.5523 30
-4 -1 -13 137.98 13.1761 32
-4 -1 -14 180.073 13.1849 32
-4 -1 -15 84.6198 8.50562 33
4 2 -14 53.5076 8.9777 43
4 2 -13 54.5309 10.5889 43
4 2 -13 72.1984 11.9646 37
4 2 -12 42.8468 12.6665 37
4 2 -11 28.3337 9.38598 28
4 2 -11 39.433 12.8796 37
4 2 -10 1361.84 58.9672 28
4 2 -10 1307.62 61.07 37
4 2 -9 132.705 13.7557 28
4 2 -9 119.359 15.4674 37
4 2 -8 311.16 20.031 28
4 2 -7 358.528 21.4573 28
4 2 -6 1177.33 52.1007 28
4 2 -5 908.661 39.2522 28
-4 -2 5 779.661 41.0326 13
4 2 -5 834.321 38.2656 39
4 2 -4 701.457 32.921 28
-4 -2 4 667.179 34.6463 13
4 2 -4 716.691 32.5643 39
4 2 -3 557.697 27.3781 28
-4 -2 3 559.508 29.5837 13
4 2 -3 597.148 27.7584 39
4 2 -2 1999.56 84.8964 1
-4 -2 2 1916.88 82.9222 13
4 2 -2 1996.5 80.8822 39
-4 -2 2 1923.69 85.4613 3
-4 -2 1 820.749 39.6634 13
-4 -2 1 870.996 42.8549 3
4 2 -1 883.019 41.7157 1
-4 -2 0 1092.74 48.8399 13
-4 -2 0 1084.83 51.496 3
4 2 0 1080.96 50.7923 1
-4 -2 -1 860.066 40.9634 3
4 2 1 865.66 40.0952 1
-4 -2 -2 119.445 14.2698 3
-4 -2 -2 104.887 11.1161 13
-4 -2 -2 132.285 11.8871 23
4 2 2 114.454 13.0345 1
4 2 3 3658.01 141.047 1
-4 -2 -3 3301.93 138.927 23
-4 -2 -3 3297.6 141.086 3
-4 -2 -4 93.7194 11.7987 23
-4 -2 -4 108.815 10.7919 56
4 2 4 96.1904 12.544 1
-4 -2 -5 457.971 27.1805 23
-4 -2 -5 494.996 25.0222 56
-4 -2 -5 505.52 25.7024 54
-4 -2 -6 98.4077 12.5387 23
-4 -2 -6 98.0263 11.1597 56
-4 -2 -6 100.903 12.801 54
-4 -2 -6 103.506 13.9244 17
-4 -2 -7 7.55063 9.83125 23
-4 -2 -7 0.61339 9.50218 56
-4 -2 -7 -1.37846 10.6613 54
-4 -2 -7 1.13697 10.3627 17
-4 -2 -8 242.277 18.5528 54
-4 -2 -8 188.736 18.7896 23
-4 -2 -8 234.619 16.6547 56
-4 -2 -8 253.704 20.608 17
-4 -2 -9 590.441 39.8649 18
-4 -2 -9 712.1 35.0219 54
-4 -2 -10 233.382 19.5821 54
4 2 11 339.213 23.153 30
-4 -2 -11 364.764 23.778 54
4 2 12 137.133 16.7074 30
-4 -2 -12 114.591 15.092 54
4 2 13 162.403 16.2187 30
-4 -2 -13 152.018 15.155 54
4 2 14 750.794 34.3067 30
-4 -2 -14 659.593 33.2579 54
-4 -2 -15 73.2352 9.13111 33
4 3 -14 34.472 5.77317 46
4 3 -14 33.6858 7.30584 43
4 3 -13 158.447 11.5561 46
4 3 -13 190.535 13.7743 43
4 3 -12 38.5596 9.47293 31
4 3 -12 60.9272 11.7738 37
4 3 -11 -4.20146 9.50348 31
4 3 -11 -1.47824 10.3103 43
4 3 -11 -8.98484 12.4657 37
4 3 -10 20.1674 10.5801 31
4 3 -10 14.9384 9.64873 28
4 3 -10 18.3772 12.51 37
4 3 -9 59.0042 11.6264 31
4 3 -9 79.8227 11.3188 28
4 3 -9 50.8628 13.1311 37
4 3 -8 71.1454 11.9425 31
4 3 -8 99.1781 12.4293 28
4 3 -8 90.9007 14.1371 37
4 3 -7 2139.47 84.5013 28
-4 -3 7 1883.18 87.1524 13
4 3 -7 1957.86 85.2668 37
4 3 -7 1958.85 83.459 31
4 3 -6 45.4929 10.295 31
4 3 -6 42.7848 10.7027 28
-4 -3 6 35.997 10.0611 13
4 3 -5 913.879 42.7084 28
-4 -3 5 961.378 45.8845 13
4 3 -5 991.639 42.5031 39
4 3 -5 908.552 42.2438 31
4 3 -4 12.3276 8.46974 52
4 3 -4 9.31647 8.01308 28
-4 -3 4 12.8884 8.03501 13
4 3 -4 9.80992 7.25861 39
4 3 -3 5.70899 8.46853 52
4 3 -3 5.3639 7.82832 28
4 3 -3 0.96233 6.39776 46
-4 -3 3 6.01065 7.69114 13
4 3 -3 -7.34736 7.59526 39
4 3 -2 10.8565 7.42754 4
4 3 -2 14.0746 9.62803 1
-4 -3 2 8.88434 7.80119 13
4 3 -2 12.0876 7.38762 39
4 3 -1 168.229 15.8694 1
-4 -3 1 152.268 13.569 13
4 3 -1 160.418 12.1817 39
4 3 0 519.9 28.2284 1
-4 -3 0 467.202 25.9679 13
4 3 1 132.234 14.0249 1
-4 -3 -1 121.574 12.1747 13
4 3 2 4.6965 8.92024 1
-4 -3 -2 2.97193 7.64296 13
4 3 3 176.842 15.8199 1
-4 -3 -3 167.53 13.9596 13
4 3 4 1958.43 81.4182 1
-4 -3 -4 1811.27 77.0095 56
-4 -3 -5 2475.67 100.396 42
-4 -3 -5 2449.15 104.341 23
-4 -3 -5 2519.7 101.764 56
-4 -3 -6 1711.92 71.6904 42
-4 -3 -6 1617.28 75.6253 23
-4 -3 -6 1841.66 73.3839 56
-4 -3 -6 1745.59 76.8361 17
-4 -3 -7 3816.44 153.3 42
-4 -3 -7 3819.35 154.633 56
-4 -3 -7 3905.5 159.064 17
-4 -3 -8 83.8368 9.99532 42
-4 -3 -8 86.7369 11.9812 56
-4 -3 -8 77.9861 13.8128 17
-4 -3 -9 1282.23 57.3514 56
-4 -3 -9 1322.36 62.3065 17
4 3 10 958.11 47.1684 30
-4 -3 -10 1049.7 46.5404 56
4 3 11 13.2874 13.5014 30
-4 -3 -11 5.69213 12.2807 54
4 3 12 231.932 19.6239 30
-4 -3 -12 263.69 20.2315 54
4 3 13 676.111 34.6286 30
-4 -3 -13 686.6 34.7064 54
4 3 14 67.4927 12.6569 30
-4 -3 -14 75.8907 10.9446 38
-4 -3 -14 84.3197 12.2035 54
-4 -3 -15 431.27 20.7272 38
-4 -3 -15 379.209 21.7289 54
4 4 -13 105.942 8.72665 46
4 4 -13 121.309 10.4346 43
4 4 -12 162.598 11.7435 46
4 4 -12 161.131 13.4644 43
4 4 -11 117.751 13.3924 43
4 4 -11 141.053 14.9757 37
4 4 -10 506.341 27.562 43
4 4 -10 456.011 28.0352 37
4 4 -10 483.787 25.8196 31
4 4 -9 8.08688 10.7156 31
4 4 -9 19.3953 12.5109 37
4 4 -9 16.8848 9.83089 28
4 4 -9 19.0925 11.3518 43
4 4 -8 471.246 26.5397 28
4 4 -8 485.675 27.5181 43
4 4 -8 507.775 28.9315 37
4 4 -8 485.843 26.655 31
4 4 -7 666.719 32.9058 28
4 4 -7 626.482 34.1164 37
4 4 -7 643.436 32.5188 31
4 4 -6 82.8049 12.0929 31
4 4 -6 84.178 11.9629 28
-4 -4 6 46.6499 11.6259 13
4 4 -5 240.091 16.558 52
4 4 -5 209.579 16.0178 28
-4 -4 5 182.371 17.0693 13
4 4 -4 67.9775 11.2609 52
4 4 -4 57.9248 10.4274 28
-4 -4 4 67.256 11.1307 13
4 4 -4 71.1777 9.41179 39
4 4 -3 1505.41 66.7088 52
4 4 -3 1639.25 67.3261 28
-4 -4 3 1624.35 70.3281 13
4 4 -3 1518.5 66.2863 46
4 4 -3 1658.33 66.9563 39
4 4 -2 9.88655 8.03177 52
4 4 -2 9.7189 8.10708 28
4 4 -2 2.99749 7.12672 46
-4 -4 2 7.05561 8.01075 13
4 4 -2 15.4687 7.59486 39
4 4 -1 16.1837 8.06872 4
4 4 -1 3.30563 6.52085 46
-4 -4 1 18.3801 8.45277 13
4 4 -1 -0.51531 7.7487 39
4 4 -1 5.99567 9.5307 1
4 4 0 4.17344 8.21333 4
4 4 0 4.06471 6.19693 46
-4 -4 0 6.42195 8.34062 13
4 4 0 1.99975 9.68078 1
4 4 0 3.98639 7.13951 39
-4 -4 -1 136.301 13.1028 13
4 4 1 148.257 15.362 1
4 4 1 135.914 11.6718 39
4 4 1 150.148 12.4401 4
-4 -4 -2 207.021 15.6971 13
4 4 2 223.697 18.5398 1
4 4 2 198.89 13.577 39
4 4 2 223.414 14.8257 4
-4 -4 -3 680.304 34.092 13
4 4 3 647.881 35.5577 1
4 4 3 695.941 31.8786 4
4 4 4 37.3757 8.8469 4
4 4 4 32.171 10.9543 1
-4 -4 -4 46.1208 8.99531 56
4 4 5 269.009 19.8983 1
-4 -4 -5 247.994 16.3669 56
-4 -4 -6 549.654 27.2631 42
-4 -4 -6 606.366 28.9987 56
-4 -4 -7 7.91119 7.43131 42
-4 -4 -7 6.25285 8.64842 56
-4 -4 -7 15.9848 10.4388 17
-4 -4 -8 901.594 40.6247 42
-4 -4 -8 975.296 42.2155 56
-4 -4 -8 810.223 40.8209 55
-4 -4 -8 945.671 46.1229 17
-4 -4 -9 119.885 15.6442 17
-4 -4 -9 108.497 11.625 42
-4 -4 -9 118.945 13.6802 56
-4 -4 -9 118.235 14.1471 55
4 4 10 240.51 19.6068 30
-4 -4 -10 266.036 18.1802 56
-4 -4 -10 242.586 18.1405 55
4 4 11 356.409 24.1509 30
-4 -4 -11 383.416 22.9528 56
4 4 12 330.351 23.0462 30
-4 -4 -12 342.752 20.949 56
4 4 13 291.772 20.9628 30
-4 -4 -13 319.002 21.8666 54
4 4 14 41.1734 12.4502 30
-4 -4 -14 43.096 10.7494 38
-4 -4 -14 25.8965 11.6085 54
-4 -4 -15 61.2763 9.84817 38
-4 -4 -15 34.7846 10.4532 54
-4 -4 -16 462.536 20.2161 38
-4 -4 -16 349.68 20.571 54
4 5 -12 138.517 9.63257 46
4 5 -12 128.147 11.0409 43
4 5 -11 14.537 6.77758 46
4 5 -11 5.8892 8.88744 43
4 5 -10 10.0864 8.05245 46
4 5 -10 28.4556 10.6428 43
4 5 -9 48.6853 10.9732 28
4 5 -9 29.4457 9.31067 46
4 5 -9 42.7775 12.1346 43
4 5 -8 61.2243 11.6632 28
4 5 -8 67.1227 11.0535 46
4 5 -8 70.0022 12.8459 43
4 5 -8 41.2854 13.3246 37
4 5 -7 -12.8029 9.99957 28
4 5 -7 -6.76314 9.4051 46
4 5 -7 -8.77195 11.8313 37
4 5 -6 23.1397 11.2369 52
4 5 -6 2.2469 9.91066 28
4 5 -6 15.3451 9.14773 46
4 5 -5 531.12 27.9514 52
4 5 -5 551.307 28.2301 28
-4 -5 5 477.154 29.9996 13
4 5 -5 520.577 26.9913 46
4 5 -4 2318.18 97.5872 52
4 5 -4 2447.84 98.283 28
-4 -5 4 2353.62 101.516 13
4 5 -4 2325.3 97.2378 46
4 5 -3 142.177 13.0072 52
4 5 -3 122.994 12.5846 28
4 5 -3 112.258 11.2567 46
-4 -5 3 119.945 13.4507 13
4 5 -3 120.391 11.8662 39
4 5 -2 204.211 15.092 52
4 5 -2 169.987 14.7402 28
4 5 -2 203.85 13.9607 46
4 5 -2 209.696 14.7348 39
4 5 -1 179.934 13.4751 52
4 5 -1 180.04 13.4535 4
4 5 -1 203.523 13.8526 28
-4 -5 1 194.749 15.892 13
4 5 -1 177.449 13.0108 46
4 5 -1 173.523 13.4039 39
4 5 -1 182.353 16.9604 1
4 5 0 224.405 15.4597 4
-4 -5 0 227.514 17.2093 13
4 5 0 234.685 14.6888 46
4 5 0 265.458 15.4487 39
4 5 0 222.866 18.7875 1
4 5 1 269.167 16.6348 4
4 5 1 209.017 18.0503 50
-4 -5 -1 255.535 17.6532 13
4 5 1 252.355 15.1308 46
4 5 1 239.508 15.7985 39
4 5 1 276.691 20.6121 1
4 5 2 170.28 14.1942 4
-4 -5 -2 191.805 14.9984 13
4 5 2 209.616 13.6473 39
4 5 2 180.097 17.7242 1
4 5 3 660.126 30.3708 4
-4 -5 -3 586.031 31.6226 13
4 5 3 617.271 29.7545 39
4 5 3 624.938 34.5968 1
4 5 4 1609.52 67.4864 4
-4 -5 -4 1598.78 69.8201 13
4 5 4 1576.18 72.1816 1
4 5 5 101.618 14.2864 1
-4 -5 -5 124.777 11.4109 56
-4 -5 -6 276.171 19.0353 11
-4 -5 -6 287.452 16.6236 42
-4 -5 -6 269.616 17.8187 56
-4 -5 -7 -4.92199 7.83535 42
-4 -5 -7 -3.17609 9.36413 56
-4 -5 -8 19.5994 8.49908 42
-4 -5 -8 5.41305 10.1003 56
-4 -5 -9 312.849 18.412 42
-4 -5 -9 288.967 19.9199 56
-4 -5 -9 292.624 19.9217 55
4 5 10 532.776 29.434 30
-4 -5 -10 591.545 30.0757 56
-4 -5 -10 535.288 29.1056 55
4 5 11 632.285 34.4776 30
-4 -5 -11 718.818 34.8671 56
-4 -5 -11 692.922 34.3647 55
4 5 12 379.535 23.7254 30
-4 -5 -12 373.301 22.596 56
-4 -5 -12 364.591 23.0965 55
4 5 13 186.621 16.7301 30
-4 -5 -13 172.45 14.7529 56
-4 -5 -14 7.53418 11.4154 54
-4 -5 -15 268.264 16.1157 38
-4 -5 -15 206.611 16.7903 54
-4 -5 -16 41.0525 8.04111 38
-4 -5 -16 15.0325 8.52737 54
4 6 -11 33.0112 6.12196 46
4 6 -11 41.2294 8.10362 43
4 6 -10 -1.83572 6.52864 46
4 6 -10 -2.94971 8.94782 43
4 6 -9 19.7576 8.08872 46
4 6 -9 22.0064 10.6827 43
4 6 -8 210.854 16.5355 28
4 6 -8 198.2 15.0042 46
4 6 -8 221.756 17.3368 43
4 6 -7 5.2585 10.8202 28
4 6 -7 13.1048 8.99247 46
4 6 -7 3.14818 10.4687 43
4 6 -6 239.567 18.2586 52
4 6 -6 244.223 18.362 28
4 6 -6 220.029 16.6323 46
4 6 -6 248.277 18.5837 59
4 6 -5 403.649 23.7606 52
4 6 -5 383.823 23.9527 28
4 6 -5 386.982 22.2566 46
4 6 -4 58.8291 11.856 52
4 6 -4 71.0353 12.4758 28
4 6 -4 77.2808 10.5855 46
4 6 -3 424.432 23.2472 52
4 6 -3 407.445 23.4907 28
-4 -6 3 361.242 24.7292 13
4 6 -3 395.478 21.9909 46
4 6 -2 536.072 28.924 52
4 6 -2 558.187 29.4164 28
-4 -6 2 580.165 31.5331 13
4 6 -2 615.019 28.6033 46
4 6 -2 579.879 28.9041 39
4 6 -1 442.361 24.0261 52
4 6 -1 427.375 24.1854 28
-4 -6 1 469.905 26.3089 13
4 6 -1 427.988 23.1756 46
4 6 -1 472.779 24.0581 39
4 6 0 421.652 22.1065 52
4 6 0 395.162 22.3761 4
-4 -6 0 451.588 24.7984 13
4 6 0 408.087 21.626 46
4 6 0 353.513 26.1372 1
4 6 0 396.167 22.2055 39
4 6 1 696.555 33.7906 4
4 6 1 641.052 35.4816 50
4 6 1 696.896 38.6524 1
-4 -6 -1 756.646 36.1193 13
4 6 1 709.857 32.7674 46
4 6 1 705.504 33.4732 39
4 6 2 256.498 17.3518 4
4 6 2 221.225 18.5555 50
4 6 2 238.432 20.5211 1
-4 -6 -2 258.491 17.395 13
4 6 2 217.519 15.5388 39
4 6 3 4.81299 12.2628 50
4 6 3 6.18534 9.35615 4
-4 -6 -3 13.9863 8.33764 13
4 6 3 -1.21204 10.9552 1
4 6 3 7.47885 8.7027 39
4 6 4 453.391 25.6093 4
4 6 4 477.506 28.2075 50
4 6 4 496.138 30.5016 1
-4 -6 -4 548.748 27.7502 13
4 6 4 484.642 25.0859 39
4 6 5 1962.22 81.6868 4
4 6 5 2033.03 84.0378 50
4 6 5 1756.49 86.2043 1
-4 -6 -5 1993.87 84.0027 11
4 6 6 330.939 22.1128 50
-4 -6 -6 280.602 19.8749 11
4 6 7 21.9233 12.9631 50
-4 -6 -7 35.5737 9.12047 42
-4 -6 -7 37.3402 10.736 11
-4 -6 -7 26.4385 10.0915 56
-4 -6 -8 6.48226 8.13027 42
-4 -6 -8 2.04221 8.98403 11
-4 -6 -8 3.43528 10.4697 56
-4 -6 -9 6.73875 8.5299 42
-4 -6 -9 -0.72297 10.1943 56
-4 -6 -10 61.0981 10.3204 42
-4 -6 -10 60.4815 11.9118 56
-4 -6 -10 80.1406 12.7802 55
-4 -6 -11 66.7708 12.351 56
-4 -6 -11 58.4034 13.041 55
-4 -6 -12 154.939 15.6206 56
-4 -6 -12 166.325 15.7758 55
-4 -6 -13 378.83 23.0193 56
-4 -6 -13 366.595 23.4063 55
-4 -6 -14 332.634 19.9642 56
-4 -6 -15 97.227 11.5004 38
-4 -6 -15 91.3294 12.4344 54
-4 -6 -16 9.27837 7.80939 38
-4 -6 -16 1.3737 8.74148 54
4 7 -10 23.2342 7.56582 43
4 7 -9 36.6314 9.62874 43
4 7 -8 250.107 17.1473 28
4 7 -8 265.857 15.9209 46
4 7 -8 250.989 17.7687 43
4 7 -7 321.596 21.2651 28
4 7 -7 371.504 20.1147 46
4 7 -7 333.518 21.7717 43
4 7 -7 357.09 21.8668 59
4 7 -6 1440.31 65.4637 52
4 7 -6 1525.35 66.5988 28
4 7 -6 1550.94 65.105 46
4 7 -6 1547.81 66.251 59
4 7 -5 2322.48 98.6606 52
4 7 -5 2446.87 99.8271 28
4 7 -5 2398.82 98.0246 46
4 7 -5 2302.68 98.9625 59
4 7 -4 2304.06 96.4398 52
4 7 -4 2310.37 97.371 28
4 7 -4 2303.82 95.7655 46
4 7 -3 3416.29 144.65 52
4 7 -3 3622.73 145.866 28
4 7 -3 3672.4 144.493 46
4 7 -2 2252.97 93.4024 52
4 7 -2 2151.95 94.0305 28
4 7 -2 2290.42 92.8618 46
4 7 -1 319.106 20.2322 52
4 7 -1 291.899 20.3969 28
4 7 -1 306.556 18.7991 46
4 7 -1 340.612 20.146 39
4 7 0 138.762 12.7811 52
4 7 0 125.642 12.7299 28
4 7 0 116.963 11.4507 46
4 7 0 104.882 12.7239 39
4 7 1 265.305 17.3911 52
4 7 1 232.714 19.9822 50
4 7 1 293.957 18.0548 39
4 7 2 624.168 34.6001 50
4 7 2 640.351 31.4973 39
4 7 3 115.288 16.0309 50
4 7 3 124.806 12.8124 39
4 7 4 186.353 18.6901 50
4 7 4 232.271 15.8172 39
4 7 5 112.197 16.3052 50
-4 -7 -5 103.047 13.0897 11
4 7 5 115.925 12.6259 39
4 7 6 1728.96 78.6802 50
-4 -7 -6 1869.9 79.3545 11
4 7 7 519.437 29.8193 50
-4 -7 -7 478.522 25.3104 42
-4 -7 -7 505.886 29.2712 11
-4 -7 -8 838.229 38.5761 42
-4 -7 -8 825.71 42.549 11
-4 -7 -8 843.034 40.3254 56
-4 -7 -9 11.0225 8.69102 42
-4 -7 -9 27.5338 10.7879 56
-4 -7 -10 173.196 14.4038 42
-4 -7 -10 178.495 16.2293 56
-4 -7 -11 153.836 15.7368 56
-4 -7 -12 5.09838 10.996 56
-4 -7 -12 -11.8916 12.2326 55
-4 -7 -13 826.395 39.5065 56
-4 -7 -13 828.276 39.0321 55
-4 -7 -14 656.324 32.0238 56
-4 -7 -15 62.9718 9.66369 56
-4 -7 -16 333.011 18.3769 56
-4 -7 -16 342.363 19.963 54
4 8 -9 -4.22224 6.94612 43
4 8 -8 7.49368 8.72689 43
4 8 -7 29.2905 9.58123 28
4 8 -7 28.9434 10.0022 43
4 8 -7 33.9206 11.0612 59
4 8 -6 20.1468 10.3788 52
4 8 -6 32.6188 10.8585 28
4 8 -6 22.2492 10.3873 43
4 8 -6 17.8542 11.891 59
4 8 -5 720.648 35.7057 52
4 8 -5 707.728 36.364 28
4 8 -5 748.018 34.4871 46
4 8 -5 744.029 36.9123 59
4 8 -4 29.0047 12.0807 52
4 8 -4 23.0042 12.2921 28
4 8 -4 13.8356 8.62965 46
4 8 -4 22.8005 13.5438 59
4 8 -3 857.806 40.6516 52
4 8 -3 817.061 41.7741 28
4 8 -3 867.161 39.4874 46
4 8 -2 123.795 14.2554 52
4 8 -2 141.358 15.6518 28
4 8 -2 133.32 12.4949 46
4 8 -1 319.722 21.0353 52
4 8 -1 332.175 22.003 28
4 8 0 231.53 16.85 52
4 8 0 220.333 16.7284 39
4 8 1 1641.44 65.9038 52
4 8 1 1416.23 66.5964 28
4 8 1 1503.6 66.2678 39
4 8 2 41.3118 10.2837 52
4 8 2 21.4209 14.8532 50
4 8 2 39.4108 10.9429 39
4 8 3 231.88 20.1442 50
4 8 3 213.31 17.0156 39
4 8 4 1906.64 83.1799 50
-4 -8 -4 1925.64 83.0155 11
4 8 4 1856.03 80.4804 39
4 8 5 21.9078 14.3796 50
-4 -8 -5 54.4112 11.3987 11
4 8 5 52.8812 10.8109 39
4 8 6 1654.56 75.5261 50
-4 -8 -6 1767.1 76.5237 11
4 8 7 718.551 37.4448 50
4 8 7 649.159 32.5875 48
-4 -8 -7 682.251 32.2779 42
-4 -8 -8 771.467 35.9465 42
-4 -8 -9 14.9537 8.73362 42
-4 -8 -9 26.2692 10.2333 56
-4 -8 -10 11.4018 8.57117 42
4 8 10 17.442 10.6962 36
-4 -8 -10 18.9507 10.7416 56
-4 -8 -11 172.108 16.6952 56
-4 -8 -12 162.96 15.9306 56
-4 -8 -13 63.66 11.9475 56
-4 -8 -14 304.579 18.6171 56
-4 -8 -14 284.97 18.4083 55
-4 -8 -15 584.05 28.2134 56
-4 -8 -16 15.8438 6.91043 38
-4 -8 -16 0.36448 6.15276 56
-4 -8 -16 -1.22755 7.46896 54
4 9 -8 13.5629 6.11426 43
4 9 -7 13.7683 7.7118 43
4 9 -7 12.5157 8.59745 59
4 9 -6 3.48537 8.93332 28
4 9 -6 6.22666 8.52038 43
4 9 -6 2.64079 10.4095 59
4 9 -5 167.47 14.3707 52
4 9 -5 180.646 15.6588 28
4 9 -5 198.672 16.261 59
4 9 -4 75.8278 12.6115 52
4 9 -4 81.4403 13.2835 28
4 9 -4 100.908 14.7237 59
4 9 -3 204.974 16.9516 52
4 9 -3 187.728 17.355 28
4 9 -3 205.803 17.6406 59
4 9 -2 -9.17523 11.3305 52
4 9 -2 7.53007 11.6269 28
4 9 -2 -1.46831 13.3106 59
4 9 -1 58.3759 12.2757 52
4 9 -1 32.0297 13.1012 28
4 9 0 2259.51 92.9383 52
4 9 0 2167.07 94.3265 28
4 9 1 1001.9 44.5521 52
4 9 1 940.746 44.7196 39
4 9 1 1044.39 47.488 5
4 9 2 45.6795 11.0006 52
4 9 2 30.7086 11.802 28
4 9 2 20.2903 10.2252 39
4 9 2 32.6245 14.7591 5
4 9 3 3.90613 9.59579 52
4 9 3 -0.7571 9.67476 39
4 9 3 0.91999 14.1458 5
4 9 4 343.217 25.0363 5
4 9 5 707.283 37.368 5
4 9 6 148.899 17.3829 5
4 9 7 1583.25 70.3871 5
4 9 8 234.746 16.9297 48
4 9 9 664.108 33.9798 36
4 9 10 538.415 28.2463 36
-4 -9 -10 481.746 27.5715 56
4 9 11 357.164 21.9961 40
4 9 11 328.026 21.2994 36
-4 -9 -11 361.586 22.1017 56
4 9 12 -3.05277 10.1074 40
-4 -9 -12 5.24001 10.041 56
-4 -9 -13 117.653 12.8482 56
-4 -9 -14 0.53448 8.61564 56
-4 -9 -15 223.131 14.6221 56
-4 -9 -16 595.605 27.0382 56
4 10 -6 20.1015 6.664 43
4 10 -6 11.0905 7.91194 59
4 10 -5 418.95 22.2693 59
4 10 -4 31.6989 9.65856 52
4 10 -4 2.5092 9.96967 28
4 10 -4 19.7182 10.436 59
4 10 -3 37.1792 10.3787 52
4 10 -3 19.8915 10.5767 28
4 10 -3 25.4895 11.2778 59
4 10 -2 575.227 29.7426 52
4 10 -2 581.481 31.2388 28
4 10 -2 588.347 30.5293 59
4 10 -1 122.207 14.2181 52
4 10 -1 118.291 15.4445 28
4 10 -1 103.972 14.6103 59
4 10 0 756.741 35.7678 52
4 10 0 683.572 36.9233 28
4 10 0 725.883 36.0372 59
4 10 1 173.796 15.8811 52
4 10 1 173.22 16.8289 28
4 10 1 210.342 18.7384 5
4 10 2 6.8097 10.6127 52
4 10 2 -13.7142 11.0668 28
4 10 2 -8.9073 14.2414 5
4 10 3 891.32 42.7499 52
4 10 3 980.184 46.3786 5
4 10 4 744.821 39.6035 5
4 10 5 23.1739 15.2916 5
4 10 6 100.934 14.3625 36
4 10 6 133.691 17.0018 5
4 10 7 -6.40115 11.2465 36
4 10 7 -7.02536 13.8058 5
4 10 8 22.588 12.278 36
4 10 9 152.906 16.1134 40
4 10 9 164.468 15.8691 36
4 10 10 203.743 15.7436 48
4 10 10 230.224 17.7718 40
4 10 10 248.16 17.5857 36
4 10 11 33.0214 11.5044 40
4 10 11 29.2186 11.2895 36
4 10 12 22.2503 10.2846 40
4 10 12 28.2251 10.0836 36
-4 -10 -12 21.7758 9.33388 56
4 10 13 197.131 14.08 40
-4 -10 -13 135.77 13.1371 56
-4 -10 -14 71.8288 9.5206 56
-4 -10 -15 7.54973 6.37597 56
4 11 -4 347.428 18.4201 59
4 11 -3 19.4544 8.0741 52
4 11 -3 36.5089 9.31023 59
4 11 -2 70.9414 10.7624 52
4 11 -2 86.0296 11.5273 59
4 11 -1 145.401 13.6969 52
4 11 -1 168.626 14.5456 59
4 11 0 208.977 16.1837 52
4 11 1 106.278 12.9973 52
4 11 2 35.563 11.0114 52
4 11 2 27.9526 13.074 5
4 11 3 1383.01 59.3141 52
4 11 3 1325.6 61.7742 5
4 11 4 651.286 32.3857 52
4 11 4 663.261 35.7855 5
4 11 5 657.506 35.782 5
4 11 6 17.3819 11.6372 36
4 11 6 38.8382 15.1465 5
4 11 7 122.914 13.9015 36
4 11 7 100.694 16.4649 5
4 11 8 50.4101 11.6418 40
4 11 8 35.089 11.6411 36
4 11 8 42.279 13.5398 5
4 11 9 5.47847 10.3347 40
4 11 9 -6.94578 11.6078 36
4 11 10 28.2378 10.6489 40
4 11 10 32.3104 11.2997 36
4 11 11 -2.21003 9.56388 40
4 11 11 -2.74848 9.82579 36
4 11 12 139.302 12.7062 40
4 11 12 132.568 12.4891 36
4 11 13 14.3418 8.0336 40
-4 -11 -14 7.88128 6.37482 56
4 12 -2 15.8035 6.40422 52
4 12 -1 104.306 10.0454 52
4 12 0 113.739 11.2538 52
4 12 1 140.083 12.4482 52
4 12 2 756.829 35.2203 52
4 12 3 46.6472 10.2664 52
4 12 3 43.3321 11.5191 35
4 12 4 -0.54283 8.92794 52
4 12 4 5.34921 11.5876 35
4 12 5 281.486 17.7536 52
4 12 5 317.13 21.7402 5
4 12 5 286.175 20.0035 35
4 12 6 225.969 18.9272 5
4 12 6 225.266 18.0611 35
4 12 7 111.181 12.5184 36
4 12 7 129.928 14.3594 35
4 12 8 32.6778 10.3892 36
4 12 8 4.45598 10.6582 35
4 12 9 104.23 11.6133 40
4 12 9 118.337 12.3385 36
4 12 9 122.591 13.0198 35
4 12 10 11.9642 8.92653 40
4 12 10 25.583 9.627 36
4 12 11 119.532 11.5902 40
4 12 11 125.932 11.6657 36
4 12 12 66.3697 8.84889 40
4 12 12 43.538 8.5489 36
4 12 13 42.3801 7.26002 36
4 13 1 134.028 10.6938 52
4 13 1 159.308 12.607 58
4 13 2 121.378 10.5076 52
4 13 2 125.367 13.4873 58
4 13 3 89.8116 9.53153 52
4 13 4 61.271 9.16467 52
4 13 4 81.0905 10.4852 35
4 13 5 105.915 9.99406 52
4 13 5 84.2884 11.3616 35
4 13 6 61.6638 10.7621 35
4 13 7 399.128 22.1392 35
4 13 8 446.14 23.4057 35
4 13 9 35.2986 8.21706 36
4 13 9 38.0304 9.04011 35
4 13 10 254.513 15.0048 36
4 13 11 12.4589 6.59243 36
5 -8 -9 153.073 11.2615 53
5 -8 -8 9.58982 8.26763 53
5 -8 -7 39.2896 9.52338 53
-5 8 7 47.8643 13.3767 27
5 -8 -6 222.114 14.9613 53
-5 8 6 233.385 19.5669 27
5 -8 -5 143.21 12.194 53
-5 8 5 108.035 16.574 27
-5 8 4 101.874 16.1522 27
-5 8 3 454.452 27.188 27
-5 8 2 32.3831 13.1465 27
-5 8 1 574.672 26.4957 6
-5 8 0 4.40046 8.88544 47
-5 8 -1 204.256 14.2241 47
5 -7 -11 13.958 7.6351 53
5 -7 -11 11.8283 5.87198 28
5 -7 -11 8.74137 5.83868 39
5 -7 -10 236.673 14.7654 53
5 -7 -10 218.101 13.3628 28
5 -7 -10 201.811 13.4316 39
5 -7 -9 15.9868 9.79311 53
5 -7 -9 -8.29925 7.03595 39
5 -7 -8 25.0933 10.8736 53
-5 7 8 63.3505 14.8357 27
5 -7 -8 47.6139 8.43645 39
5 -7 -7 14.6056 11.4238 53
-5 7 7 22.3645 15.4622 27
5 -7 -6 105.15 13.1657 53
-5 7 6 88.3022 17.926 27
-5 7 5 458.554 30.0987 27
-5 7 4 121.16 19.1202 27
-5 7 3 66.8598 17.3975 27
-5 7 2 62.5416 17.0777 27
-5 7 1 14.0135 12.768 47
-5 7 1 35.7412 14.7184 27
-5 7 0 12.1499 11.8865 47
-5 7 -1 13.3822 11.797 47
-5 7 -2 36.7626 11.3755 47
-5 7 -3 230.183 15.9026 47
5 -6 -12 335.398 17.8179 28
5 -6 -12 314.253 17.5797 39
5 -6 -11 177.913 13.4073 53
5 -6 -11 180.315 12.2768 28
5 -6 -10 226.203 16.359 53
5 -6 -10 226.344 14.8677 28
5 -6 -10 229.499 14.9292 39
5 -6 -9 271.093 19.066 53
5 -6 -9 303.524 17.9528 39
5 -6 -8 113.309 14.3729 53
5 -6 -8 116.686 11.9693 39
5 -6 -7 144.56 15.5407 53
5 -6 -7 124.646 11.9867 39
-5 6 6 43.2977 18.9459 27
-5 6 5 18.1835 17.5668 27
-5 6 4 203.311 24.1114 27
-5 6 3 1228.53 60.0417 27
-5 6 2 17.8809 14.8259 47
-5 6 2 3.24072 16.2626 27
-5 6 1 567.749 32.8643 47
-5 6 1 561.049 34.7787 27
-5 6 0 54.4553 15.6851 47
-5 6 -1 63.5644 15.8821 47
-5 6 -2 380.819 25.1122 47
-5 6 -3 -10.8449 13.2695 47
-5 6 -4 158.427 15.1343 47
-5 6 -5 242.161 16.152 47
5 -5 -13 112.731 9.97373 53
5 -5 -13 114.25 9.39754 28
5 -5 -12 47.1178 10.128 53
5 -5 -12 35.1339 8.09429 28
5 -5 -12 35.3349 7.24667 39
5 -5 -11 277.766 17.0067 28
5 -5 -11 259.073 16.6895 39
5 -5 -10 7.57038 11.3859 53
5 -5 -10 10.3416 8.4193 28
5 -5 -10 7.48381 8.16676 39
5 -5 -9 42.6033 12.6423 53
5 -5 -9 21.3993 9.41505 28
5 -5 -9 14.4194 9.2081 39
5 -5 -8 27.0731 13.5 53
5 -5 -8 11.873 9.52153 39
5 -5 -7 151.595 16.1795 53
-5 5 7 109.157 21.8567 27
5 -5 -7 108.759 12.2333 39
5 -5 -6 62.0069 10.7873 39
-5 5 6 60.9379 12.7677 61
-5 5 5 696.812 37.5611 27
-5 5 5 461.218 28.9311 61
-5 5 4 47.1603 20.5747 27
-5 5 4 21.7372 12.591 61
-5 5 3 300.74 28.3543 27
-5 5 3 303.138 21.7373 61
-5 5 2 389.245 26.8277 47
-5 5 2 403.532 30.4248 27
-5 5 2 350.506 24.2095 61
-5 5 1 -20.1348 16.2743 47
-5 5 1 5.67281 17.3939 27
-5 5 1 -3.29075 11.6841 61
-5 5 0 429.573 29.5254 47
-5 5 0 458.316 26.6076 61
-5 5 -1 69.0655 17.9522 47
-5 5 -2 15.1578 15.6939 47
-5 5 -3 140.538 18.1388 47
-5 5 -3 115.491 13.406 26
-5 5 -3 146.125 13.8365 60
-5 5 -4 68.8792 14.7535 47
-5 5 -4 56.8153 10.7083 26
-5 5 -4 46.7266 10.3831 60
-5 5 -5 181.049 17.0346 47
-5 5 -5 192.286 14.091 26
-5 5 -5 201.055 14.312 60
-5 5 -6 121.159 11.0934 26
-5 5 -6 129.854 11.2497 60
-5 5 -7 13.971 6.57911 60
5 -4 -13 94.1428 10.1899 53
5 -4 -13 81.7833 8.88672 28
5 -4 -12 469.09 23.6587 53
5 -4 -12 456.014 22.8675 28
5 -4 -12 416.913 22.1488 39
5 -4 -11 2.8031 10.7407 53
5 -4 -11 3.99676 8.33278 28
5 -4 -11 -3.25035 8.10127 39
5 -4 -10 -1.24805 12.1745 53
5 -4 -10 1.25049 8.73823 28
5 -4 -10 -11.0478 9.33922 39
5 -4 -9 0.67503 12.7947 53
5 -4 -9 -4.62363 9.37984 28
5 -4 -9 -3.33026 9.11934 39
5 -4 -8 -2.84004 13.8505 53
-5 4 8 -17.2472 17.0303 27
5 -4 -8 9.09058 9.66368 39
5 -4 -7 -5.82268 13.9591 53
-5 4 7 18.3123 19.9473 27
5 -4 -7 7.14031 9.70309 39
-5 4 6 17.698 20.0794 27
5 -4 -6 16.3996 9.63415 39
-5 4 5 111.713 22.8489 27
5 -4 -5 101.93 11.9273 39
-5 4 5 129.198 15.1548 61
-5 4 4 62.8001 20.1443 27
-5 4 4 52.7159 13.1017 61
-5 4 3 113.67 22.0091 27
-5 4 3 107.25 14.744 61
-5 4 2 518.114 35.3663 27
-5 4 2 561.284 30.7548 61
-5 4 1 153.357 20.6682 47
-5 4 1 183.812 22.9662 27
-5 4 1 216.49 17.8388 61
-5 4 0 1819.26 83.1939 47
-5 4 0 1923.2 80.9386 61
-5 4 -1 52.8831 12.3894 61
-5 4 -1 39.8343 18.1566 47
-5 4 -2 290.85 24.6537 47
-5 4 -3 41.5258 16.6972 47
-5 4 -4 283.611 23.5003 47
-5 4 -4 293.522 19.6371 26
-5 4 -4 311.492 19.3854 60
-5 4 -5 110.18 16.1737 47
-5 4 -5 75.56 12.1665 26
-5 4 -5 72.084 11.306 60
-5 4 -6 220.944 16.3253 26
-5 4 -6 230.975 15.8442 60
-5 4 -7 264.82 17.0925 26
-5 4 -7 276.596 16.7117 60
-5 4 -8 26.2467 7.41439 60
5 -3 -14 85.1721 7.55672 28
5 -3 -14 60.0454 8.50682 37
5 -3 -13 52.0477 9.41846 53
5 -3 -13 50.4102 8.51793 28
5 -3 -12 180.365 14.0951 53
5 -3 -12 155.239 12.8309 28
5 -3 -11 27.0885 11.3357 53
5 -3 -11 47.0277 10.2375 28
5 -3 -11 36.5514 8.67489 39
5 -3 -10 437.853 24.2271 53
5 -3 -10 406.682 22.9662 28
5 -3 -10 364.567 22.2002 39
5 -3 -9 10.9227 12.5635 53
5 -3 -9 3.44733 10.2128 28
5 -3 -9 -0.6816 9.24355 39
5 -3 -8 126.086 15.7532 53
5 -3 -8 127.128 13.8364 28
-5 3 8 115.931 20.7923 27
5 -3 -8 122.777 13.7487 39
5 -3 -7 14.5728 12.6723 53
5 -3 -7 12.5604 9.87426 28
-5 3 7 -3.7352 18.5012 27
5 -3 -7 -8.73577 10.1356 39
-5 3 6 317.048 29.0286 27
5 -3 -6 360.19 21.5559 39
5 -3 -5 217.185 17.2132 39
-5 3 5 260.791 18.9836 61
-5 3 4 143.621 23.4475 27
5 -3 -4 151.312 13.9996 39
-5 3 4 151.872 15.6066 61
-5 3 3 1691.48 80.5873 27
-5 3 3 1780.42 75.9878 61
-5 3 2 226.461 25.3086 27
-5 3 2 198.7 17.7476 61
-5 3 1 -7.12186 18.3071 27
-5 3 1 2.50081 11.1968 61
-5 3 1 16.0553 11.5229 56
-5 3 0 24.6909 11.5384 61
-5 3 0 8.66749 11.1738 56
-5 3 -1 674.601 34.1791 61
-5 3 -1 646.205 33.2584 56
-5 3 -2 38.7191 15.6464 47
-5 3 -3 331.086 25.8921 47
-5 3 -4 82.0414 17.3206 47
-5 3 -5 393.783 26.6826 47
-5 3 -5 373.474 23.3729 26
-5 3 -6 328.822 21.1729 26
-5 3 -7 597.796 30.4331 26
-5 3 -8 500.206 25.1647 26
-5 3 -8 446.789 23.6275 32
-5 3 -9 147.282 11.338 32
-5 3 -10 -1.13439 5.68516 32
5 -2 -14 9.43383 5.40337 28
5 -2 -14 8.28136 6.89904 37
5 -2 -13 191.742 12.8666 28
5 -2 -13 189.252 14.2546 37
5 -2 -12 121.885 11.7397 28
5 -2 -11 244.411 16.9848 28
5 -2 -10 189.848 15.3572 28
5 -2 -10 169.792 13.9069 39
5 -2 -9 445.924 25.6121 53
5 -2 -9 470.581 25.4069 28
5 -2 -9 437.947 24.5875 39
5 -2 -8 110.903 15.0744 53
5 -2 -8 127.836 13.6223 28
5 -2 -8 122.396 13.3389 39
5 -2 -7 34.6389 13.3666 53
5 -2 -7 25.4335 10.2863 28
5 -2 -7 40.5536 10.9726 39
5 -2 -6 29.5253 12.2832 53
5 -2 -6 24.5684 10.5082 39
5 -2 -5 433.77 24.0156 39
5 -2 -4 71.3816 10.862 39
-5 2 3 144.37 22.9632 27
-5 2 2 33.6297 19.1425 27
-5 2 2 28.5014 10.6698 10
-5 2 2 44.0318 11.8799 56
-5 2 1 139.446 21.3061 27
-5 2 1 101.971 13.2285 56
-5 2 0 236.176 17.4291 56
-5 2 -1 954.209 44.2536 56
-5 2 -2 1.40567 10.3256 56
-5 2 -3 690.343 33.8695 56
-5 2 -4 589.483 34.0452 47
-5 2 -6 60.0043 12.578 26
-5 2 -7 20.8712 11.7663 26
-5 2 -8 4.47892 11.0896 26
-5 2 -9 283.677 18.3413 26
-5 2 -9 277.2 17.5846 32
-5 2 -10 162.026 12.4643 32
-5 2 -11 26.6189 6.96665 32
-5 1 14 4.34584 6.36163 49
5 -1 -14 -9.44592 6.8932 37
5 -1 -13 13.0564 7.13016 28
5 -1 -13 14.5622 9.26274 37
5 -1 -12 34.454 8.78357 28
5 -1 -12 59.7274 11.3231 37
5 -1 -11 31.0629 10.1133 28
5 -1 -10 15.591 9.7787 28
5 -1 -9 -2.84211 10.4556 28
5 -1 -9 0.66193 8.7122 39
5 -1 -8 28.8098 10.4691 28
5 -1 -8 30.6765 10.2229 39
5 -1 -7 1735.78 73.4726 28
5 -1 -7 1688.34 73.2711 39
5 -1 -6 313.737 20.0235 28
5 -1 -6 326.908 20.5582 39
5 -1 -5 20.968 9.88769 39
5 -1 -4 946.647 43.5055 39
5 -1 -3 583.643 29.5235 39
-5 1 3 596.998 30.1788 56
-5 1 2 752.398 39.7068 10
-5 1 2 743.154 36.2808 56
-5 1 1 419.198 26.8045 10
-5 1 1 396.416 23.2316 56
-5 1 0 89.6497 12.0943 56
-5 1 -1 -0.6845 10.6348 56
-5 1 -2 8.97397 10.2303 56
-5 1 -3 81.2371 12.0865 56
-5 1 -4 576.942 29.8944 56
-5 1 -5 134.008 16.0532 54
-5 1 -6 267.834 20.4593 54
-5 1 -7 32.1467 12.1458 26
-5 1 -7 33.7972 13.2069 54
-5 1 -8 105.531 13.5905 26
-5 1 -8 86.514 14.3557 54
-5 1 -9 15.8304 10.8076 26
-5 1 -10 279.18 17.687 32
-5 1 -11 251.486 15.5658 32
-5 1 -12 15.6748 5.83796 33
-5 1 -12 8.64559 6.5998 32
-5 0 14 197.798 11.0162 49
5 0 -14 140.846 11.3595 37
5 0 -13 29.3086 7.06875 28
5 0 -13 34.4847 9.19362 37
5 0 -12 96.0225 10.4603 28
5 0 -12 105.928 13.0378 37
5 0 -11 479.952 25.0943 28
5 0 -11 467.481 26.7656 37
5 0 -10 60.6128 11.0626 28
5 0 -9 520.079 27.707 28
5 0 -9 504.596 26.5649 39
5 0 -8 20.948 10.4935 28
5 0 -8 41.8584 9.51659 39
5 0 -7 411.295 23.2693 28
5 0 -7 385.881 23.0096 39
5 0 -6 2841.03 117.33 28
5 0 -6 2875 117.516 39
5 0 -5 46.0452 10.0371 39
5 0 -4 208.586 15.6091 39
-5 0 3 379.623 27.2272 3
5 0 -3 432.639 23.0488 39
5 0 -2 628.774 31.5314 39
-5 0 2 686.835 38.209 3
-5 0 2 673.41 32.4903 56
-5 0 1 590.332 36.2148 3
-5 0 1 633.638 30.937 56
-5 0 0 1.39345 11.3239 3
-5 0 0 6.48106 9.86127 56
-5 0 -1 35.7529 12.7862 3
-5 0 -1 21.023 9.72137 56
-5 0 -2 790.495 37.5619 56
-5 0 -3 814.706 38.8595 56
-5 0 -3 816.149 39.2905 54
-5 0 -4 49.0277 10.7121 56
-5 0 -4 51.1457 13.4609 54
-5 0 -5 10.424 10.6284 56
-5 0 -5 10.2752 12.2867 54
-5 0 -6 200.9 16.2276 56
-5 0 -6 247.414 19.472 54
-5 0 -7 45.1353 11.9674 26
-5 0 -7 48.6674 13.7364 54
-5 0 -8 332.45 21.2835 26
-5 0 -8 325.127 22.9295 54
-5 0 -9 4.66383 10.8889 26
-5 0 -9 9.65536 12.3616 54
5 0 10 86.983 13.552 30
-5 0 -10 81.5148 12.0534 26
5 0 11 179.184 15.4033 30
-5 0 -11 203.883 15.0282 32
-5 0 -11 223.78 15.7445 54
-5 0 -12 533.94 25.5602 32
5 1 -13 216.784 14.7146 37
5 1 -12 44.7595 8.59228 28
5 1 -12 32.8784 10.212 37
5 1 -11 78.0369 10.9936 28
5 1 -11 81.0654 12.5016 37
5 1 -10 196.904 15.5365 28
5 1 -10 202.667 17.1021 37
5 1 -9 100.704 13.0411 28
5 1 -8 318.957 20.0995 28
5 1 -8 292.867 18.75 39
5 1 -7 949.574 45.1493 28
5 1 -7 1007.39 44.9189 39
5 1 -6 625.219 32.4881 28
5 1 -6 685.757 32.6191 39
5 1 -5 2228.22 92.7156 28
5 1 -5 2221.67 92.7851 39
5 1 -4 685.342 33.4949 39
5 1 -3 172.513 13.9374 39
5 1 -2 371.619 20.9914 39
-5 -1 2 357.718 26.1763 3
5 1 -2 379.962 25.4135 1
5 1 -1 689.889 32.9473 39
-5 -1 1 626.906 38.3313 3
-5 -1 1 723.393 33.5949 56
5 1 -1 721.371 38.2838 1
-5 -1 0 389.54 27.1347 3
-5 -1 0 390.923 22.1097 56
5 1 0 374.698 25.993 1
-5 -1 -1 30.0373 13.124 3
5 1 1 7.39721 10.1344 1
-5 -1 -1 5.03832 9.64975 56
-5 -1 -2 2.71965 11.2851 3
5 1 2 4.91894 9.99296 1
-5 -1 -2 0.64369 9.77825 56
-5 -1 -3 -1.34749 10.655 3
5 1 3 1.22019 10.234 1
-5 -1 -3 24.4558 9.73086 56
-5 -1 -3 5.51029 10.4347 54
-5 -1 -4 4.07507 10.4747 56
-5 -1 -4 0.72519 11.6903 54
-5 -1 -5 30.5249 10.7227 56
-5 -1 -5 -6.64051 14.5543 18
-5 -1 -5 29.6738 12.697 54
-5 -1 -5 13.6763 10.7072 17
-5 -1 -6 623.883 31.1804 56
-5 -1 -6 570.899 32.1189 54
-5 -1 -7 441.74 23.9272 56
-5 -1 -7 387.202 25.2474 54
-5 -1 -8 51.2333 14.0152 54
-5 -1 -9 297.47 21.5952 54
5 1 10 38.2289 13.84 30
-5 -1 -10 49.9277 12.8397 54
5 1 11 123.03 15.0053 30
-5 -1 -11 171.099 15.2003 54
5 1 12 329.566 20.1013 30
-5 -1 -12 351.12 19.3414 32
-5 -1 -12 351.297 20.3419 54
5 1 13 601.644 27.3229 30
-5 -1 -13 595.595 26.7225 32
-5 -1 -13 544.504 26.9733 54
5 2 -13 97.8086 7.68219 46
5 2 -13 107.461 10.0249 37
5 2 -12 45.3527 8.29227 28
5 2 -12 31.5092 6.69356 46
5 2 -12 37.6081 9.69692 37
5 2 -11 122.067 11.5578 28
5 2 -11 102.679 10.1307 46
5 2 -11 114.202 13.3461 37
5 2 -10 75.8974 9.67659 46
5 2 -10 90.4445 13.1188 37
5 2 -9 188.074 16.0144 28
5 2 -9 239.358 18.1294 37
5 2 -8 386.55 23.1258 28
5 2 -7 512.209 27.3616 28
5 2 -7 493.142 26.4859 39
5 2 -6 1036.95 48.2527 28
5 2 -6 1093.29 48.2553 39
5 2 -5 232.922 16.9303 28
5 2 -5 234.439 16.4697 39
5 2 -4 626.485 32.1601 28
5 2 -4 702.703 32.9612 39
5 2 -3 162.484 13.9426 39
5 2 -2 605.253 36.0324 1
5 2 -2 695.799 32.3876 39
-5 -2 2 663.371 37.6177 3
5 2 -1 125.953 15.7773 1
-5 -2 1 126.91 16.524 3
5 2 -1 138.116 12.5934 39
5 2 0 1722.8 75.9361 1
5 2 0 1660.51 69.7786 39
-5 -2 0 1576.45 76.2153 3
5 2 1 2263.86 98.7737 1
-5 -2 -1 2219.66 99.7566 3
-5 -2 -1 2271.11 93.4328 56
5 2 2 1664.23 71.9819 1
-5 -2 -2 1497.23 71.8578 3
-5 -2 -2 1500.78 65.8152 56
5 2 3 2371.42 103.364 1
-5 -2 -3 2324.29 104.228 3
-5 -2 -3 2406.64 98.4612 56
-5 -2 -4 2805.42 121.658 23
-5 -2 -4 2937.49 118.245 56
-5 -2 -5 1038.33 44.8504 56
-5 -2 -5 890.08 44.5767 54
-5 -2 -6 576.967 30.3379 56
-5 -2 -6 599.502 31.5463 54
-5 -2 -7 182.766 15.2481 56
-5 -2 -7 171.032 17.3385 54
-5 -2 -8 703.92 35.1752 56
-5 -2 -8 734.014 37.0197 54
-5 -2 -9 311.958 20.3327 56
-5 -2 -9 314.356 22.5689 54
5 2 10 -5.92356 13.2937 30
-5 -2 -10 10.0699 12.9884 54
5 2 11 392.331 25.4157 30
-5 -2 -11 471.725 25.9132 54
5 2 12 82.6419 13.0621 30
-5 -2 -12 101.831 12.712 54
5 2 13 27.2562 9.62855 30
-5 -2 -13 20.1565 9.13968 54
-5 -2 -14 303.39 16.3051 54
5 3 -12 47.8652 6.69649 46
5 3 -11 147.512 12.0586 28
5 3 -11 143.618 11.1138 46
5 3 -11 147.133 13.7143 37
5 3 -10 4.81403 8.54521 28
5 3 -10 8.62058 7.43254 46
5 3 -10 -12.0252 10.3066 37
5 3 -9 199.397 15.6132 28
5 3 -9 182.236 14.188 46
5 3 -9 182.889 16.7571 37
5 3 -8 161.023 15.1914 28
5 3 -8 172.409 13.5809 46
5 3 -7 296.712 19.8777 28
5 3 -7 287.229 18.3883 46
5 3 -6 328.805 21.0748 28
5 3 -6 323.645 19.9644 39
5 3 -5 293.586 19.4246 28
5 3 -5 296.364 18.7054 39
5 3 -4 21.4288 9.73628 28
5 3 -4 26.6276 9.00576 39
-5 -3 3 5.24856 8.53472 13
5 3 -3 10.4762 9.15362 39
5 3 -2 74.6459 11.283 4
-5 -3 2 64.951 10.9203 13
5 3 -2 71.4991 10.4786 39
5 3 -1 4.51034 8.93059 4
-5 -3 1 36.3639 12.3982 3
-5 -3 1 20.8267 9.73326 13
5 3 -1 14.9248 10.3438 1
5 3 -1 20.431 8.45545 39
5 3 0 95.8252 11.7812 4
-5 -3 0 94.0457 15.0025 3
5 3 0 89.9139 14.2074 1
-5 -3 0 72.2197 11.09 13
5 3 0 90.3506 10.9753 39
5 3 1 415.736 28.4873 1
-5 -3 -1 480.8 26.8638 13
5 3 1 480.609 24.2574 39
-5 -3 -1 442.505 30.0552 3
5 3 1 464.167 24.9777 4
5 3 2 750.036 39.7267 1
-5 -3 -2 740.466 41.0429 3
-5 -3 -2 690.083 34.2826 56
5 3 2 751.091 35.1754 4
5 3 3 748.037 39.3549 1
-5 -3 -3 679.189 39.3516 3
-5 -3 -3 642.601 33.6012 56
5 3 3 768.163 34.5578 4
5 3 4 789.207 42.1809 1
-5 -3 -4 741.395 42.715 3
-5 -3 -4 777.735 37.9038 56
5 3 4 846.445 37.7357 4
-5 -3 -5 729.535 35.3731 56
-5 -3 -6 13.385 10.4975 56
-5 -3 -7 1048.77 47.1266 56
-5 -3 -7 989.006 47.459 54
-5 -3 -8 150.553 14.6622 56
-5 -3 -8 143.427 16.2668 54
-5 -3 -9 1366.84 58.3716 56
-5 -3 -9 1242.44 58.9416 54
5 3 10 356.966 24.2567 30
-5 -3 -10 377.453 22.3825 56
-5 -3 -10 409.913 24.8613 54
5 3 11 -7.0303 12.7191 30
-5 -3 -11 1.4872 11.6718 54
5 3 12 200.938 16.9282 30
-5 -3 -12 230.631 17.561 54
5 3 13 320.153 19.6932 30
-5 -3 -13 312.09 19.5416 54
-5 -3 -14 67.7325 9.60791 54
5 4 -12 32.2963 5.43141 46
5 4 -11 94.486 9.72831 28
5 4 -11 100.856 8.84861 46
5 4 -10 96.6252 10.6492 28
5 4 -10 85.7116 9.47467 46
5 4 -10 65.1547 11.6082 37
5 4 -9 46.3429 10.3648 28
5 4 -9 40.3646 8.70918 46
5 4 -9 33.014 11.1771 37
5 4 -8 417.493 23.9126 28
5 4 -8 393.233 22.2191 46
5 4 -7 386.586 22.8009 28
5 4 -7 365.374 21.2946 46
5 4 -6 47.2915 11.4551 28
5 4 -6 42.0146 9.39535 46
5 4 -5 570.415 28.7702 28
5 4 -5 474.561 26.7222 46
5 4 -5 553.661 27.7848 39
5 4 -4 1062.55 47.6904 28
5 4 -4 987.444 46.2169 46
5 4 -4 1072.38 47.0013 39
5 4 -3 2275.82 93.6612 28
-5 -4 3 2294.47 97.4064 13
5 4 -3 2135.42 92.5499 46
5 4 -3 2313.82 93.6868 39
5 4 -2 277.236 17.8105 4
-5 -4 2 254.583 19.5631 13
5 4 -2 250.6 17.6077 39
-5 -4 1 53.8184 13.2815 3
5 4 -1 80.6255 12.04 4
-5 -4 1 64.1926 11.6523 13
5 4 -1 70.2921 10.2449 39
5 4 -1 43.5646 12.5529 1
5 4 0 77.2197 11.3594 4
-5 -4 0 68.3766 14.0243 3
-5 -4 0 71.1197 11.5756 13
5 4 0 67.9161 10.1221 39
5 4 0 61.9295 13.8007 1
5 4 1 70.8017 11.4293 4
-5 -4 -1 77.3285 15.111 3
-5 -4 -1 65.1379 11.4757 13
5 4 1 29.8223 12.4257 1
5 4 1 56.2719 10.0276 39
5 4 2 160.167 14.346 4
-5 -4 -2 155.121 17.8102 3
-5 -4 -2 195.106 16.2863 13
5 4 2 170.067 18.0257 1
5 4 2 191.253 13.9428 39
5 4 3 421.65 23.6682 4
5 4 3 419.69 27.6124 1
-5 -4 -3 391.113 28.3127 3
5 4 4 24.3582 9.80767 4
-5 -4 -4 5.13343 9.39041 56
5 4 4 2.58168 11.5188 1
-5 -4 -5 16.2891 8.12859 42
-5 -4 -5 6.72275 9.2851 56
-5 -4 -6 43.0615 9.10285 42
-5 -4 -6 48.4063 10.9912 56
-5 -4 -7 1013.06 46.6117 42
-5 -4 -7 1114.18 48.9682 56
-5 -4 -8 884.162 41.041 42
-5 -4 -8 900.987 42.8327 56
-5 -4 -8 935.573 43.629 54
-5 -4 -9 239.534 18.3275 56
-5 -4 -9 229.969 19.2777 54
5 4 10 10.1748 12.6104 30
-5 -4 -10 3.54028 10.0375 56
-5 -4 -10 -1.57181 12.354 54
5 4 11 304.921 21.5478 30
-5 -4 -11 328.316 20.3125 56
-5 -4 -11 315.819 21.8111 54
5 4 12 -7.6056 11.6417 30
-5 -4 -12 15.4354 9.0408 56
-5 -4 -12 6.90099 11.7046 54
5 4 13 379.259 21.9283 30
-5 -4 -13 358.966 21.772 54
-5 -4 -14 450.09 23.4391 54
5 5 -11 33.8801 5.81481 46
5 5 -10 40.038 8.46538 28
5 5 -10 29.7831 7.02883 46
5 5 -9 74.4493 10.457 28
5 5 -9 61.9187 8.84857 46
5 5 -8 -1.32109 9.79972 28
5 5 -8 -2.3184 8.25934 46
5 5 -7 76.7246 12.4466 28
5 5 -7 72.1094 10.3435 46
5 5 -6 384.842 23.1667 28
5 5 -6 367.497 21.4676 46
5 5 -5 15.1033 11.2595 28
5 5 -5 0.66286 8.47337 46
5 5 -4 347.427 22.2636 28
5 5 -4 375.12 21.5036 46
5 5 -4 386.011 21.767 39
5 5 -3 453.968 24.7655 52
5 5 -3 423.278 24.6798 28
5 5 -3 421.237 23.5924 46
5 5 -3 465.348 24.5818 39
5 5 -2 81.1451 10.3122 46
5 5 -2 69.7309 11.8641 39
5 5 -1 18.4565 10.2743 4
5 5 -1 16.3448 8.45561 46
-5 -5 1 27.6489 10.2861 13
5 5 -1 27.7273 9.5392 39
5 5 0 44.4355 11.1945 4
-5 -5 0 48.6609 10.3868 13
5 5 0 41.8692 12.7688 1
5 5 0 29.2282 9.83613 39
5 5 1 928.429 42.1152 4
5 5 1 825.342 43.3266 50
-5 -5 -1 960.367 44.8457 13
5 5 1 891.785 41.0884 39
5 5 1 839.218 46.7441 1
5 5 2 104.075 13.116 4
5 5 2 84.6255 15.1665 1
-5 -5 -2 103.282 12.6613 13
5 5 2 97.3908 11.6295 39
5 5 3 70.2692 11.2461 4
-5 -5 -3 54.5475 10.2625 13
5 5 3 57.2645 13.1095 1
5 5 3 88.2354 10.8709 39
5 5 4 129.887 13.4393 4
5 5 4 128.997 16.6646 1
5 5 5 51.5974 10.9037 4
-5 -5 -5 43.7291 10.59 56
-5 -5 -6 71.3705 10.2581 42
-5 -5 -6 63.3238 12.0176 56
-5 -5 -7 55.5253 9.98506 42
-5 -5 -7 38.3446 11.7003 56
-5 -5 -8 30.8226 9.31887 42
-5 -5 -8 11.1238 11.2298 56
-5 -5 -9 12.9051 8.41668 42
-5 -5 -9 -2.97782 10.6848 56
-5 -5 -10 326.801 21.2511 56
-5 -5 -10 331.783 22.3968 54
5 5 11 31.1902 12.2695 30
-5 -5 -11 34.7503 11.2241 56
-5 -5 -11 35.614 12.6646 54
5 5 12 725.544 35.6585 30
-5 -5 -12 739.201 35.0839 56
-5 -5 -12 724.355 36.376 54
5 5 13 22.5727 10.4288 30
-5 -5 -13 11.7958 8.65868 56
-5 -5 -13 7.28731 10.3994 54
-5 -5 -14 3.2847 7.7743 38
-5 -5 -14 2.00909 8.84768 54
-5 -5 -15 44.6637 7.07008 38
-5 -5 -15 43.3864 8.06564 54
5 6 -10 424.937 20.0911 46
5 6 -9 388.404 20.9428 28
5 6 -9 404.896 20.2346 46
5 6 -8 1524.03 66.7066 28
5 6 -8 1614.21 66.0119 46
5 6 -7 1160.5 51.1181 28
5 6 -7 1117.26 49.8001 46
5 6 -6 1918.46 81.8005 28
5 6 -6 1927.11 80.6551 46
5 6 -5 1694.85 73.228 28
5 6 -5 1688.29 71.9278 46
5 6 -4 327.876 21.7453 52
5 6 -4 376.473 22.432 28
5 6 -4 353.944 20.7599 46
5 6 -3 16.7329 10.823 52
5 6 -3 15.1024 10.6507 28
5 6 -3 17.8851 9.06149 46
5 6 -3 21.9322 9.53261 39
5 6 -2 156.607 15.0507 52
5 6 -2 163.643 15.2692 28
5 6 -2 185.783 14.2626 46
5 6 -2 185.057 15.1565 39
5 6 -1 118.197 11.9056 46
5 6 -1 136.762 13.7791 39
5 6 0 1819.47 81.754 4
5 6 0 2053.31 82.2064 39
5 6 1 439.159 25.4887 4
5 6 1 500.383 28.6264 50
5 6 1 473.347 25.1851 39
5 6 2 601.119 32.5379 4
5 6 2 604.48 37.9725 1
5 6 2 696.343 35.8659 50
-5 -6 -2 653.364 34.9514 13
5 6 2 651.395 32.127 39
5 6 3 243.548 18.9195 4
5 6 3 239.433 22.6115 1
5 6 3 273.653 22.5102 50
-5 -6 -3 277.916 19.5937 13
5 6 3 281.966 18.2514 39
5 6 4 631.732 33.3956 4
5 6 4 706.178 36.8104 50
5 6 4 673.452 32.7946 39
5 6 5 576.533 30.2357 4
5 6 5 573.711 33.7721 50
5 6 6 21.3075 14.9412 50
-5 -6 -6 11.1255 8.7536 42
-5 -6 -6 3.40943 9.44827 56
5 6 7 197.318 19.2534 50
-5 -6 -7 193.039 14.3731 42
-5 -6 -7 165.971 15.7339 56
5 6 8 -4.65391 14.7788 50
-5 -6 -8 13.2019 9.13208 42
-5 -6 -8 3.6654 10.4853 56
-5 -6 -9 41.1912 9.68711 42
-5 -6 -9 53.2487 12.2124 56
-5 -6 -10 86.4426 13.4765 56
-5 -6 -11 117.167 13.8556 56
-5 -6 -11 163.616 15.7428 54
-5 -6 -12 427.229 23.8315 56
-5 -6 -12 417.994 24.5153 54
-5 -6 -13 439.66 23.3715 56
-5 -6 -13 432.383 24.2119 54
-5 -6 -14 32.9623 7.92867 56
-5 -6 -14 35.2975 9.75016 54
-5 -6 -15 7.55541 6.44528 38
-5 -6 -15 4.2178 7.42048 54
5 7 -8 235.793 15.6739 28
5 7 -8 262.09 14.5814 46
5 7 -7 275.884 17.8113 28
5 7 -7 274.823 16.0951 46
5 7 -6 283.951 18.7744 28
5 7 -6 258.252 16.6336 46
5 7 -6 262.46 18.4259 59
5 7 -5 221.727 17.2961 28
5 7 -5 208.665 15.0391 46
5 7 -4 545.471 29.3559 52
5 7 -4 558.333 30.1679 28
5 7 -4 561.577 28.4195 46
5 7 -3 168.874 16.0978 52
5 7 -3 179.909 16.3041 28
5 7 -3 191.496 14.6957 46
5 7 -2 457.435 25.8063 52
5 7 -2 447.811 25.935 28
5 7 -2 483.974 24.9965 46
5 7 -2 434.945 25.1303 39
5 7 -1 333.477 20.4909 52
5 7 -1 279.011 20.1617 28
5 7 -1 332.322 20.3496 39
5 7 0 73.1198 12.0737 39
5 7 1 447.304 27.8223 50
5 7 1 405.072 24.0622 39
5 7 2 515.318 31.3724 50
5 7 2 538.179 28.4877 39
5 7 3 915.014 46.7511 50
5 7 3 960.665 44.0606 39
5 7 4 142.501 18.8181 50
5 7 4 132.05 13.2546 39
5 7 5 519.31 32.9534 50
5 7 5 583.824 29.6039 39
5 7 6 277.26 22.9815 50
-5 -7 -6 268.156 17.5134 42
5 7 7 3.88996 15.204 50
-5 -7 -7 13.7994 9.04158 42
5 7 8 20.6282 14.901 50
-5 -7 -8 15.0378 9.01595 42
-5 -7 -8 19.1306 10.3108 56
-5 -7 -9 331.731 19.7616 42
-5 -7 -9 323.92 21.4396 56
-5 -7 -10 186.808 14.7759 42
-5 -7 -10 187.836 16.2943 56
-5 -7 -11 244.95 18.1249 56
-5 -7 -12 38.1943 10.4343 56
-5 -7 -13 125.875 12.1119 56
-5 -7 -13 121.151 12.9352 54
-5 -7 -14 37.0054 7.99968 56
-5 -7 -14 48.8745 9.36473 54
-5 -7 -15 9.50577 6.56793 38
-5 -7 -15 1.27671 5.45369 56
-5 -7 -15 -0.36113 7.02617 54
5 8 -7 114.149 10.7769 28
5 8 -6 162.757 13.8367 28
5 8 -6 166.844 13.8951 59
5 8 -5 33.2809 10.4498 28
5 8 -5 17.5255 10.9967 59
5 8 -4 37.6469 10.9679 52
5 8 -4 57.0986 12.024 28
5 8 -4 38.4754 12.3798 59
5 8 -3 103.511 13.4592 52
5 8 -3 104.185 13.551 28
5 8 -2 10.2252 10.8373 52
5 8 -2 -8.53756 10.9626 28
5 8 -1 135.023 14.1865 52
5 8 -1 115.138 13.7666 28
5 8 -1 119.131 13.1991 39
5 8 0 5.41846 10.4627 52
5 8 0 4.41673 8.94734 39
5 8 1 1088.98 50.0911 39
5 8 2 459.035 30.3697 50
5 8 2 519.986 27.8345 39
5 8 3 1893.09 85.4984 50
5 8 3 1995.26 83.3723 39
5 8 4 301.22 23.5082 50
5 8 4 285 19.9406 39
5 8 5 938.612 45.577 50
5 8 5 839.529 41.5769 39
5 8 6 1178.5 56.7121 50
-5 -8 -6 1212.11 52.15 42
5 8 6 1152.73 52.8432 39
5 8 7 1103.46 53.3089 50
-5 -8 -7 1118.39 49.4957 42
5 8 8 96.5264 16.044 50
-5 -8 -8 96.9339 11.5023 42
-5 -8 -9 8.28583 8.43525 42
-5 -8 -9 -0.66969 9.87227 56
-5 -8 -10 150.648 12.8572 42
-5 -8 -10 122.927 13.6104 56
-5 -8 -11 67.5202 11.7227 56
-5 -8 -12 686.832 33.1722 56
-5 -8 -13 122.654 11.8828 56
-5 -8 -14 218.683 14.0173 56
5 9 -6 214.634 13.904 28
5 9 -6 223.959 13.7827 59
5 9 -5 117.753 11.7829 28
5 9 -5 134.803 12.3195 59
5 9 -4 49.8938 10.3212 28
5 9 -4 42.7589 11.174 59
5 9 -3 216.277 15.5597 52
5 9 -3 170.085 15.6259 28
5 9 -3 197.21 16.4583 59
5 9 -2 15.6384 10.4902 52
5 9 -2 13.0729 11.1138 28
5 9 -1 279.036 18.4833 52
5 9 -1 251.308 18.8695 28
5 9 0 45.2597 11.5929 52
5 9 0 59.6983 12.169 28
5 9 0 61.0439 11.2336 39
5 9 1 254.868 17.6941 52
5 9 1 233.786 18.094 39
5 9 1 276.469 21.4778 5
5 9 2 2.23208 9.60348 39
5 9 2 40.8682 15.2401 5
5 9 3 43.4936 11.3691 39
5 9 3 67.2754 16.4942 5
5 9 4 93.1905 13.6459 39
5 9 4 118.742 17.4753 5
5 9 5 235.644 22.4154 50
5 9 5 237.18 21.5547 5
5 9 6 90.4786 17.2399 50
-5 -9 -6 87.3179 10.8399 42
5 9 6 88.3019 16.413 5
5 9 7 48.0613 15.5443 50
-5 -9 -7 16.0071 8.3021 42
5 9 7 58.1274 13.762 5
5 9 8 482.599 28.368 50
-5 -9 -8 436.932 23.5212 42
-5 -9 -9 43.369 9.07218 42
5 9 10 140.891 14.1246 36
5 9 11 128.099 12.8088 40
-5 -9 -11 109.33 12.4255 56
5 9 12 276.448 17.2172 40
-5 -9 -12 283.89 17.8215 56
-5 -9 -13 105.444 10.5646 56
-5 -9 -14 11.4433 6.6347 56
5 10 -5 536.643 24.7064 59
5 10 -4 6.66931 7.52352 28
5 10 -4 18.5565 8.42368 59
5 10 -3 -0.46816 8.28856 52
5 10 -3 10.5535 8.45481 28
5 10 -3 13.528 9.26052 59
5 10 -2 9.43458 9.52326 52
5 10 -2 12.3259 9.62724 28
5 10 -2 12.4663 10.6805 59
5 10 -1 44.5864 10.2003 52
5 10 -1 23.6633 9.97269 28
5 10 -1 29.9101 11.3717 59
5 10 0 18.2885 10.0221 52
5 10 0 22.393 10.2898 28
5 10 1 76.3964 11.8758 52
5 10 1 97.5268 14.233 5
5 10 2 121.656 15.5244 5
5 10 3 1438.25 64.8067 5
5 10 4 35.8697 14.5124 5
5 10 5 86.6728 16.3565 5
5 10 6 81.8189 15.4872 5
5 10 7 20.4193 13.2912 5
5 10 8 -13.0912 11.6145 36
5 10 9 164.403 14.2505 36
5 10 10 20.3262 9.81611 40
5 10 10 11.3449 9.49135 36
5 10 11 6.95807 8.95499 40
5 10 11 4.27984 9.1484 36
5 10 12 38.2445 8.92543 40
5 10 13 81.6281 8.83494 40
-5 -10 -13 81.6484 8.62493 56
5 11 -3 299.052 15.8591 59
5 11 -2 39.0032 8.1929 52
5 11 -2 57.8589 8.9104 59
5 11 -1 251.38 15.4494 52
5 11 -1 254.206 16.1373 59
5 11 0 61.808 9.77111 52
5 11 0 70.8566 10.7397 59
5 11 1 19.6775 9.08029 52
5 11 2 43.8781 9.5332 52
5 11 2 29.1967 11.5655 5
5 11 3 23.5079 12.4508 5
5 11 4 1007.5 47.2324 5
5 11 5 6.70531 12.2882 5
5 11 6 4.41161 9.1707 36
5 11 6 16.7851 12.195 5
5 11 7 91.2322 11.6191 36
5 11 7 124.243 14.5852 5
5 11 8 54.6532 10.3711 40
5 11 8 77.0791 11.1643 36
5 11 8 63.719 12.7692 5
5 11 9 14.33 9.06017 40
5 11 9 12.2442 9.224 36
5 11 10 428.809 22.4644 40
5 11 10 423.179 22.2091 36
5 11 11 24.1997 8.53819 40
5 11 11 55.918 8.85992 36
5 11 12 35.0848 7.5875 40
5 11 12 37.4755 7.30751 36
5 12 0 143.431 10.1738 52
5 12 1 362.118 18.5297 52
5 12 2 7.06677 7.19201 52
5 12 3 39.6307 9.47916 35
5 12 3 14.9735 9.65973 5
5 12 4 211.577 15.9468 5
5 12 5 561.9 28.909 5
5 12 6 614.608 30.9456 5
5 12 7 205.666 15.6859 5
5 12 7 187.508 13.5528 36
5 12 8 28.1382 8.19761 36
5 12 8 21.7557 9.25142 35
5 12 9 62.3473 8.25422 40
5 12 9 51.9715 8.7356 36
5 12 10 36.4809 7.21686 40
5 12 10 33.9147 7.82019 36
5 12 11 4.66811 6.02227 40
5 12 11 -13.5608 6.48962 36
5 13 5 27.8212 7.3521 35
5 13 6 113.535 10.2493 35
5 13 7 162.073 11.7179 35
6 -6 -8 144.945 10.5979 53
6 -6 -7 -9.42638 8.04277 53
-6 6 7 -6.68588 10.869 27
6 -6 -6 280.295 16.5809 53
-6 6 6 324.466 20.791 27
6 -6 -5 6.56363 8.42465 53
-6 6 5 -18.78 12.7329 27
6 -6 -4 144.371 12.1131 53
-6 6 4 150.032 15.946 27
-6 6 3 8.09143 12.3211 27
-6 6 2 9.37646 11.5091 27
-6 6 1 49.6024 10.261 47
-6 6 0 -1.5022 9.12755 47
-6 6 -1 1.83061 8.31563 47
6 -5 -10 10.7389 5.12238 39
6 -5 -9 7.10123 7.22989 53
6 -5 -9 -5.40553 5.91919 39
6 -5 -8 41.0766 9.25985 53
-6 5 8 55.8031 13.2184 27
6 -5 -8 49.7685 7.45966 39
6 -5 -7 18.8835 9.32267 53
-6 5 7 39.3261 13.984 27
6 -5 -6 19.7383 9.9109 53
-6 5 6 23.3773 14.7113 27
6 -5 -5 164.873 14.0179 53
-6 5 5 158.712 18.767 27
-6 5 4 264.834 22.8097 27
-6 5 3 251.695 22.4648 27
-6 5 2 95.3915 14.0267 47
-6 5 2 92.8652 16.1316 27
-6 5 1 16.1876 12.6512 47
-6 5 0 87.2221 13.6689 47
-6 5 -1 153.14 15.4762 47
-6 5 -2 40.1629 11.6258 47
-6 5 -3 35.1977 9.94182 47
6 -4 -10 20.0234 7.69079 53
6 -4 -10 4.97088 5.52385 28
6 -4 -10 11.8253 6.01167 39
6 -4 -9 22.4591 8.73295 53
6 -4 -9 15.5267 7.05399 39
6 -4 -8 4.63569 9.31447 53
-6 4 8 12.908 13.818 27
6 -4 -8 9.0682 7.11044 39
6 -4 -7 672.425 31.6331 53
-6 4 7 656.411 36.1539 27
6 -4 -7 651.338 31.0461 39
6 -4 -6 221.123 16.4175 53
6 -4 -6 209.821 14.6714 39
6 -4 -5 50.232 11.5163 53
-6 4 5 38.9282 10.6865 61
-6 4 4 186.213 21.5469 27
-6 4 4 150.46 15.1093 61
-6 4 3 82.2187 17.9955 27
-6 4 3 72.6413 12.5673 61
-6 4 2 46.7556 15.0994 47
-6 4 2 53.7529 17.2764 27
-6 4 2 36.7692 11.5362 61
-6 4 1 643.383 34.5848 47
-6 4 1 638.042 32.4 61
-6 4 0 131.131 17.1938 47
-6 4 0 123.217 13.1475 61
-6 4 -1 154.375 17.4936 47
-6 4 -1 137.342 13.2933 61
-6 4 -2 572.583 30.524 47
-6 4 -2 530.447 27.0479 26
-6 4 -3 128.665 15.1734 47
-6 4 -3 142.565 12.1352 26
-6 4 -4 460.659 25.374 47
-6 4 -4 467.328 23.246 26
-6 4 -5 127.815 10.4492 26
6 -3 -11 4.17667 5.6898 28
6 -3 -11 18.9208 5.52309 39
6 -3 -10 6.17381 6.51517 28
6 -3 -10 11.0606 6.36405 39
6 -3 -9 -6.89705 6.89881 28
6 -3 -9 1.43531 6.9248 39
-6 3 8 151.372 18.8229 27
6 -3 -8 175.636 12.9836 39
-6 3 7 19.0142 16.6773 27
6 -3 -7 35.8212 8.86936 39
-6 3 6 56.83 18.4142 27
6 -3 -6 53.6868 9.45585 39
6 -3 -5 7.17179 11.2423 53
-6 3 5 14.51 17.7475 27
6 -3 -5 9.45217 8.04807 39
-6 3 5 5.51852 9.67891 61
-6 3 4 57.8209 19.7326 27
-6 3 4 51.927 11.9056 61
-6 3 3 261.827 25.1596 27
-6 3 3 280.493 19.7587 61
-6 3 2 21.812 17.5833 27
-6 3 2 3.07376 11.405 61
-6 3 1 277.097 23.9464 47
-6 3 1 361.2 21.6961 61
-6 3 0 179.696 20.0112 47
-6 3 0 197.06 16.325 61
-6 3 -1 85.5594 16.8457 47
-6 3 -1 85.7546 12.6101 61
-6 3 -2 95.5803 15.9326 47
-6 3 -3 17.9443 13.2913 47
-6 3 -4 171.725 17.6039 47
-6 3 -4 196.753 14.9304 26
-6 3 -5 17.2636 9.0443 26
-6 3 -6 90.7339 10.0817 26
-6 3 -7 22.4508 7.19544 26
6 -2 -11 4.94655 6.08116 28
6 -2 -11 9.12253 5.47587 39
6 -2 -10 2.24731 6.9843 28
6 -2 -10 4.29087 6.18998 39
6 -2 -9 3.0144 7.54971 28
6 -2 -9 20.1696 7.75388 39
-6 2 8 128.047 18.2372 27
6 -2 -8 128.503 11.8168 39
-6 2 7 40.5506 18.4715 27
6 -2 -7 55.7956 10.4173 39
6 -2 -6 576.113 29.0241 39
-6 2 5 71.0349 20.29 27
6 -2 -5 88.1982 11.1243 39
-6 2 4 92.5533 21.7834 27
6 -2 -4 119.385 11.8371 39
-6 2 4 128.405 13.9456 61
-6 2 3 121.701 22.1927 27
-6 2 3 149.28 15.3215 61
-6 2 2 48.8387 19.3086 27
-6 2 2 35.1284 12.0714 61
-6 2 1 32.0254 12.1872 61
-6 2 0 7.08935 10.8703 61
-6 2 0 9.84392 11.2302 56
-6 2 -1 391.695 23.5764 61
-6 2 -1 388.009 22.8241 56
-6 2 -2 34.4674 15.1395 47
-6 2 -2 57.6694 11.019 61
-6 2 -2 44.3877 10.7643 56
-6 2 -3 -3.63701 14.8757 47
-6 2 -3 -1.24825 9.63988 56
-6 2 -4 481.023 29.1416 47
-6 2 -5 201.083 15.5829 26
-6 2 -6 -4.22028 9.34642 26
-6 2 -7 164.795 12.987 26
-6 2 -8 13.1288 7.08424 26
-6 2 -8 31.8535 7.30392 32
6 -1 -11 357.425 18.4147 28
6 -1 -10 42.2891 7.97494 28
6 -1 -10 41.5918 7.38745 39
6 -1 -9 105.048 11.3983 28
6 -1 -9 130.216 10.8848 39
6 -1 -8 1.1352 8.18961 28
-6 1 8 12.9748 15.5765 27
6 -1 -8 8.63274 7.89732 39
-6 1 7 53.9786 19.3193 27
6 -1 -7 88.4921 10.9896 39
-6 1 6 -5.87676 18.0178 27
6 -1 -6 -0.65231 9.11488 39
-6 1 5 106.097 22.5898 27
6 -1 -5 156.295 13.71 39
-6 1 4 -14.8388 19.1602 27
6 -1 -4 18.5642 9.71753 39
-6 1 3 67.7055 20.0422 27
-6 1 2 24.0795 17.5076 27
-6 1 1 355.686 21.8881 56
-6 1 0 85.2782 13.2896 56
-6 1 -1 37.3332 11.6784 56
-6 1 -2 131.282 14.3694 56
-6 1 -3 11.6275 10.883 56
-6 1 -4 26.2467 14.8385 47
-6 1 -4 11.0357 9.38153 56
-6 1 -5 23.1035 10.7481 26
-6 1 -5 25.7296 9.93795 56
-6 1 -6 -1.19236 9.71481 26
-6 1 -7 300.34 18.4299 26
-6 1 -8 -2.75688 7.89714 26
-6 1 -9 260.135 14.8089 32
6 0 -11 490.442 23.4171 28
6 0 -10 417.916 21.4298 28
6 0 -9 416.41 22.1632 28
6 0 -9 415.118 21.526 39
6 0 -8 418.652 23.116 28
6 0 -8 450.368 23.1946 39
6 0 -7 48.0906 10.0956 28
6 0 -7 34.2725 9.39198 39
6 0 -6 122.475 12.7583 39
6 0 -5 20.9632 9.6026 39
6 0 -4 95.7779 11.6574 39
6 0 -3 789.495 37.4556 39
-6 0 2 183.327 15.7181 56
-6 0 1 131.277 14.4933 56
-6 0 0 35.3138 11.3614 56
-6 0 -1 176.803 15.5452 56
-6 0 -2 67.241 12.3085 56
-6 0 -3 460.253 25.7581 56
-6 0 -4 323.709 20.6549 56
-6 0 -5 23.2331 10.3523 56
-6 0 -6 30.905 11.4202 26
-6 0 -6 29.4934 9.95934 56
-6 0 -7 -13.3442 10.1503 26
-6 0 -8 1011.81 44.8029 26
6 0 9 8.62913 9.71699 30
6 0 10 196.52 13.0349 30
-6 0 -10 196.492 12.5175 32
6 1 -11 134.096 10.2355 28
6 1 -10 518.327 25.2071 28
6 1 -9 66.0928 9.68769 28
6 1 -8 91.5861 11.1701 28
6 1 -8 82.4989 10.4272 39
6 1 -7 201.108 15.0026 28
6 1 -7 210.611 15.2416 39
6 1 -6 28.6956 9.67636 39
6 1 -5 116.988 12.6895 39
6 1 -4 13.0176 9.30423 39
6 1 -3 -4.76913 8.59374 39
6 1 -2 3959.91 159.532 39
-6 -1 1 1346.01 59.2535 56
-6 -1 0 966.328 44.7689 56
-6 -1 -1 756.805 36.8267 56
-6 -1 -2 922.646 43.2291 56
-6 -1 -3 813.682 39.2848 56
-6 -1 -4 123.643 14.1305 56
-6 -1 -5 18.9548 11.1379 56
-6 -1 -6 65.0047 11.6791 56
-6 -1 -7 68.1893 11.2204 56
-6 -1 -8 62.6207 10.0057 56
6 1 9 64.6096 11.7824 30
6 1 10 140.977 12.7898 30
6 1 11 26.9169 7.70361 30
-6 -1 -11 18.3292 6.86431 32
6 2 -11 23.3755 6.3317 28
6 2 -10 5.80162 6.90664 28
6 2 -9 343.141 19.3551 28
6 2 -8 4.0659 8.40765 28
6 2 -8 4.64072 7.66383 39
6 2 -7 29.0691 9.39574 28
6 2 -7 18.729 8.84127 39
6 2 -6 61.0439 10.3256 28
6 2 -6 54.6822 10.2273 39
6 2 -5 0.66866 9.11956 39
6 2 -4 306.914 19.1476 39
6 2 -3 43.396 10.3283 4
6 2 -3 39.217 10.1835 39
6 2 -2 4.22964 9.67358 4
6 2 -2 10.8747 9.84043 39
6 2 -1 1696.6 72.0516 39
6 2 -1 1685.09 72.7512 4
6 2 0 3053.57 125.456 4
-6 -2 -1 143.336 14.5912 56
6 2 1 177.202 15.2067 4
-6 -2 -2 407.25 23.781 56
6 2 2 408.562 24.1277 4
-6 -2 -3 688.173 35.458 56
6 2 3 756.896 35.7699 4
-6 -2 -4 802.878 38.8247 56
-6 -2 -5 811.519 39.5209 56
-6 -2 -6 397.708 23.2459 56
-6 -2 -6 371.528 23.725 54
-6 -2 -7 84.7463 12.1456 56
-6 -2 -7 86.6965 13.5922 54
-6 -2 -8 12.8932 9.7228 56
-6 -2 -8 32.4475 12.8076 54
-6 -2 -9 389.555 22.2584 56
-6 -2 -9 464.065 24.4871 54
6 2 10 45.3499 11.2224 30
-6 -2 -10 59.7985 11.1597 54
6 2 11 297.269 17.2308 30
-6 -2 -11 286.485 15.982 32
6 3 -10 68.3833 8.29987 28
6 3 -9 -7.39937 7.62424 28
6 3 -8 12.9106 8.56735 28
6 3 -7 104.754 12.1239 28
6 3 -7 117.504 10.7936 39
6 3 -6 9.53825 8.55806 28
6 3 -6 1.21744 8.73658 39
6 3 -5 7.82899 8.45038 39
6 3 -4 424.925 23.6218 39
6 3 -3 51.6949 11.1688 39
6 3 -2 -7.68225 10.1754 4
6 3 -2 5.51025 9.5364 39
6 3 -1 45.2981 11.3599 4
6 3 -1 41.4621 10.3168 39
6 3 0 829.091 39.7954 39
6 3 0 902.002 41.4236 4
6 3 1 1519.88 66.2319 4
6 3 2 121.762 13.8652 4
-6 -3 -2 133.293 13.924 56
-6 -3 -3 452.185 25.7467 56
6 3 3 497.729 26.427 4
6 3 4 328.708 19.9879 4
-6 -3 -4 291.308 20.4285 56
-6 -3 -5 4.32 10.9044 56
-6 -3 -6 104.254 13.5856 56
-6 -3 -7 -7.62438 10.5973 56
-6 -3 -8 328.753 19.934 56
-6 -3 -8 286.779 20.5172 54
6 3 9 455.836 27.057 30
-6 -3 -9 530.893 26.7049 56
-6 -3 -9 531.932 27.6435 54
6 3 10 403.421 23.8674 30
-6 -3 -10 458.427 23.3027 56
-6 -3 -10 466.373 24.7737 54
6 3 11 247.704 16.3577 30
-6 -3 -11 247.202 16.3368 54
6 3 12 509.716 24.5168 30
-6 -3 -12 518.195 24.9633 54
6 4 -10 10.5598 5.87882 28
6 4 -9 156.109 11.8134 28
6 4 -8 54.5468 9.53747 28
6 4 -7 152.609 13.232 28
6 4 -6 28.2818 9.745 28
6 4 -6 9.63476 8.39462 39
6 4 -5 16.8203 9.34753 28
6 4 -5 12.4688 8.8392 39
6 4 -4 84.1492 11.5762 39
6 4 -3 51.3374 11.4313 39
6 4 -2 64.6433 11.593 4
6 4 -2 42.3073 10.6493 39
6 4 -1 226.406 17.1786 4
6 4 -1 209.111 15.8532 39
6 4 0 85.6823 12.1508 4
6 4 0 79.7297 11.7239 39
6 4 1 40.6937 11.3889 4
6 4 1 37.1919 9.49861 39
6 4 2 463.768 26.0513 4
6 4 3 160.169 15.0617 4
6 4 4 321.217 20.5418 4
-6 -4 -4 330.432 20.7597 56
-6 -4 -5 20.5252 11.3898 56
-6 -4 -6 105.055 13.2271 56
-6 -4 -7 73.4239 12.6945 56
-6 -4 -8 124.228 13.7318 56
6 4 9 187.549 16.9906 30
-6 -4 -9 246.99 16.7549 56
-6 -4 -9 232.57 17.4836 54
6 4 10 35.3254 10.6216 30
-6 -4 -10 35.5555 9.16662 56
-6 -4 -10 41.938 11.1074 54
6 4 11 218.477 15.1259 30
-6 -4 -11 218.064 14.2892 56
-6 -4 -11 198.912 15.2954 54
6 4 12 0.39248 8.03265 30
-6 -4 -12 -4.67823 6.29502 56
-6 -4 -12 10.4753 8.17407 54
6 5 -9 1028.88 43.7861 28
6 5 -8 292.598 16.96 28
6 5 -8 294.621 15.6292 46
6 5 -7 44.1426 9.72467 28
6 5 -7 55.4433 7.78418 46
6 5 -6 53.8614 10.3942 28
6 5 -6 58.498 8.37634 46
6 5 -5 195.349 15.4366 28
6 5 -5 228.712 14.6539 46
6 5 -5 195.273 14.8327 39
6 5 -4 2.61519 9.00159 28
6 5 -4 -0.63099 8.83283 39
6 5 -3 335.964 20.5657 39
6 5 -2 133.718 13.4232 39
6 5 -1 419.878 24.4967 4
6 5 -1 439.446 24.3863 39
6 5 0 240.035 18.6939 4
6 5 0 294.711 18.8643 39
6 5 1 902.479 44.482 4
6 5 1 990.464 44.0045 39
6 5 2 73.3895 15.2108 50
6 5 2 59.7147 11.7647 4
6 5 2 60.2226 10.7649 39
6 5 3 476.985 26.7455 4
6 5 4 42.7125 11.6008 4
-6 -5 -4 34.7154 8.86333 42
6 5 5 125.323 13.9547 4
-6 -5 -5 128.281 11.7963 42
-6 -5 -5 113.685 13.7885 56
-6 -5 -6 2.84699 8.12789 42
-6 -5 -6 -2.07239 9.54654 56
-6 -5 -7 57.4062 9.38722 42
-6 -5 -7 49.5088 11.5605 56
-6 -5 -8 67.2938 9.61461 42
-6 -5 -8 81.6386 12.3497 56
6 5 9 124.977 15.6589 50
-6 -5 -9 140.891 13.6437 56
-6 -5 -10 471.754 25.0002 56
-6 -5 -11 95.3874 10.5222 56
-6 -5 -11 73.6025 11.1587 54
-6 -5 -12 2.81248 6.67245 56
-6 -5 -12 10.5273 7.99033 54
6 6 -8 180.985 11.8772 28
6 6 -7 353.089 19.3045 28
6 6 -6 689.539 32.6254 28
6 6 -5 6.59129 8.73404 28
6 6 -4 15.8205 9.7938 28
6 6 -4 2.90279 8.42229 39
6 6 -3 108.489 11.8878 39
6 6 -2 444.331 24.4659 39
6 6 -1 -0.68948 9.65155 39
6 6 0 752.984 36.6207 39
6 6 1 22.1464 10.9291 4
6 6 1 20.2507 9.98385 39
6 6 2 243.613 18.6878 4
6 6 2 267.051 21.8306 50
6 6 2 256.4 17.6503 39
6 6 3 2.83426 14.507 50
6 6 3 -3.72371 11.0161 4
6 6 3 14.7677 8.48816 39
6 6 4 80.2968 17.0537 50
6 6 4 59.909 12.4135 4
6 6 5 206.719 21.1983 50
-6 -6 -5 262.898 16.3321 42
6 6 6 74.6753 16.8742 50
-6 -6 -6 53.5213 9.68469 42
6 6 7 -2.68624 14.0542 50
-6 -6 -7 0.56505 8.09379 42
-6 -6 -7 -1.3132 10.2761 56
6 6 8 140.456 16.7955 50
-6 -6 -8 134.834 12.0047 42
-6 -6 -8 130.29 13.6245 56
6 6 9 5.26615 12.1794 50
-6 -6 -9 26.5007 9.75293 56
-6 -6 -10 107.502 12.1638 56
-6 -6 -11 68.6724 10.0525 56
-6 -6 -12 78.7037 9.08324 56
6 7 -7 -3.49869 6.5196 28
6 7 -6 85.2224 9.85429 28
6 7 -5 8.59722 8.33028 28
6 7 -4 14.688 8.9562 28
6 7 -3 15.4527 9.26915 28
6 7 -3 8.60533 8.32869 39
6 7 -2 156.212 13.7646 39
6 7 -1 1416.47 61.6902 39
6 7 0 1714.99 73.2987 39
6 7 1 134.318 14.1244 39
6 7 2 1285.09 61.2535 50
6 7 2 1391.19 59.5177 39
6 7 3 333.142 23.8123 50
6 7 3 296.735 19.7946 39
6 7 4 2012.37 84.2927 50
6 7 4 1852.34 80.5929 39
6 7 5 91.2764 16.8966 50
-6 -7 -5 58.0805 9.66911 42
6 7 6 297.197 23.9923 50
-6 -7 -6 360.845 19.6508 42
6 7 7 8.72642 13.5991 50
-6 -7 -7 3.34476 8.1243 42
6 7 8 142.973 16.9294 50
-6 -7 -8 140.936 12.3025 42
-6 -7 -8 140.985 13.58 56
6 7 9 327.059 22.3526 50
-6 -7 -9 336.838 18.7719 42
-6 -7 -9 350.436 20.4047 56
-6 -7 -10 102.03 11.3746 56
-6 -7 -11 404.43 21.4485 56
-6 -7 -12 214.713 13.7139 56
6 8 -6 350.584 17.7976 28
6 8 -5 58.4958 8.6333 28
6 8 -5 53.4685 8.66347 59
6 8 -4 52.3401 9.36229 28
6 8 -4 71.6777 10.5304 59
6 8 -3 110.421 11.7008 28
6 8 -2 3.29084 8.12466 39
6 8 -1 78.9587 10.6301 39
6 8 0 224.726 16.4004 39
6 8 1 227.828 16.8432 39
6 8 2 27.4785 9.95139 39
6 8 3 300.633 22.9713 50
6 8 3 325.65 20.1437 39
6 8 4 21.2657 13.6955 50
6 8 4 10.4138 8.95989 39
6 8 5 143.434 18.0785 50
-6 -8 -5 167.448 12.8142 42
6 8 6 58.0334 15.4315 50
-6 -8 -6 79.486 10.0622 42
6 8 7 444.963 28.0382 50
-6 -8 -7 464.412 23.5624 42
6 8 8 45.9984 13.283 50
-6 -8 -8 47.1526 8.92925 42
6 8 9 239.927 19.1053 50
-6 -8 -9 282.706 16.1177 42
-6 -8 -10 90.9384 10.3524 56
-6 -8 -11 -1.29306 7.10763 56
-6 -8 -12 16.8471 6.66481 56
6 9 -4 11.352 6.58348 28
6 9 -4 8.64576 7.25452 59
6 9 -3 28.9032 7.91697 28
6 9 -3 13.4605 8.43667 59
6 9 -2 -0.48258 9.48383 59
6 9 -1 16.5132 7.84613 39
6 9 0 75.2773 9.99103 39
6 9 1 14.7442 8.55367 39
6 9 1 14.2684 11.7183 5
6 9 2 359.351 24.1229 5
6 9 2 423.731 22.4163 39
6 9 3 4.31411 9.12403 39
6 9 3 26.9462 13.1158 5
-6 -9 -4 32.7662 8.13794 42
6 9 4 46.6791 13.0776 5
-6 -9 -5 307.556 17.8783 42
6 9 5 337.747 21.991 5
-6 -9 -6 -0.97802 7.34786 42
6 9 6 7.72855 12.0018 5
-6 -9 -7 93.0255 9.894 42
6 9 7 104.278 13.5554 5
-6 -9 -8 28.6482 7.42568 42
6 9 9 18.9005 9.04737 36
6 9 10 30.34 8.68197 40
6 9 11 230.146 13.9202 40
6 10 -2 20.8097 7.95954 59
6 10 -1 48.5973 9.2718 59
6 10 0 147.454 12.6487 59
6 10 1 56.6891 10.7863 5
6 10 2 5.37274 10.7432 5
-6 -10 -3 163.783 11.2483 42
6 10 3 159.55 15.2724 5
-6 -10 -4 159.237 11.038 42
6 10 4 137.173 15.1064 5
-6 -10 -5 14.0905 6.75376 42
6 10 5 30.7691 11.6559 5
-6 -10 -6 137.111 10.5712 42
6 10 6 156.257 14.6031 5
-6 -10 -7 4.30881 6.2281 42
6 10 7 -2.3743 8.60991 36
6 10 7 3.97169 9.90245 5
-6 -10 -8 318.355 16.9292 42
6 10 8 346.086 18.7051 36
6 10 9 359.305 18.7784 40
6 10 9 335.315 18.5158 36
6 10 10 -1.43912 6.62233 40
6 10 10 8.60611 6.55835 36
6 11 2 271.693 16.4424 5
6 11 3 38.9998 9.50395 5
6 11 4 33.4748 9.6432 5
6 11 5 99.233 11.3965 5
6 11 6 56.1308 8.44719 36
6 11 6 56.8765 10.2788 5
6 11 7 114.425 9.87828 36
6 11 7 98.5524 11.149 5
6 11 8 16.5437 6.69565 40
6 11 8 2.82766 6.67664 36
6 11 9 29.0439 6.34755 40
6 11 9 23.627 6.69046 36
-7 3 6 145.609 13.7109 27
-7 3 5 60.1299 12.8108 27
7 -3 -4 44.5491 7.22991 4
-7 3 4 48.3842 11.7805 27
-7 3 4 51.1998 8.19476 61
-7 3 3 134.653 14.5209 27
-7 3 3 139.082 11.3103 61
-7 3 2 30.0399 10.0777 47
-7 3 2 41.0763 8.61096 61
-7 3 1 43.8134 10.7205 47
-7 3 1 37.0261 8.44343 61
7 -3 0 6.9821 5.96864 4
-7 3 0 -3.33199 6.65351 61
-7 3 -1 3.5039 9.26957 47
-7 3 -1 -4.65124 6.46627 26
-7 2 7 1.163 10.3938 27
7 -2 -7 15.7894 5.35003 39
-7 2 6 13.9162 11.454 27
7 -2 -6 20.7372 5.72278 39
-7 2 5 94.0387 14.7802 27
-7 2 4 311.328 21.7292 27
-7 2 4 281.43 17.1572 61
7 -2 -4 298.579 16.5748 4
7 -2 -3 39.1776 8.1812 4
-7 2 3 42.5236 13.6704 27
-7 2 3 29.8108 8.99533 61
-7 2 2 56.383 12.0426 47
-7 2 2 24.4899 8.9779 61
-7 2 1 22.3772 11.5955 47
-7 2 1 20.7521 8.70975 61
7 -2 0 -10.9117 7.58829 4
-7 2 0 -4.57227 11.742 47
-7 2 0 -0.5126 7.75382 61
7 -2 1 -2.52188 6.73997 4
-7 2 -1 12.5433 11.1985 47
-7 2 -1 8.54359 7.74617 61
-7 2 -2 2.32407 10.947 47
-7 2 -2 0.83589 7.26011 26
-7 2 -3 0.51269 9.56378 47
-7 2 -3 18.2366 7.06503 26
-7 2 -4 57.0313 7.16799 26
7 -1 -8 11.7884 5.1424 39
-7 1 7 20.0263 11.4007 27
7 -1 -7 29.0017 6.09924 39
-7 1 6 64.0677 14.3279 27
7 -1 -6 76.8895 8.24238 39
-7 1 5 177.448 18.42 27
7 -1 -5 181.192 12.099 39
7 -1 -4 13.7495 7.33281 4
-7 1 4 9.7767 7.98801 61
7 -1 -3 62.214 9.48696 4
-7 1 3 76.646 15.782 27
-7 1 3 70.3669 10.6245 61
7 -1 -2 8.85555 8.14306 4
-7 1 2 0.58544 9.20426 61
7 -1 -1 42.7996 9.63437 4
-7 1 1 93.7745 11.1126 61
7 -1 0 19.2288 8.34551 4
-7 1 0 5.26599 8.80492 61
7 -1 1 53.4142 8.80908 4
-7 1 -1 39.8594 13.1115 47
-7 1 -1 65.6867 10.2269 61
-7 1 -2 118.415 14.4887 47
-7 1 -2 119.676 11.5304 61
7 -1 2 139.4 11.0212 4
-7 1 -3 10.5766 11.1641 47
-7 1 -3 34.218 8.51485 26
-7 1 -4 15.6845 9.7565 47
-7 1 -4 2.44302 7.63793 26
-7 1 -5 289.11 15.5141 26
-7 0 8 -6.14883 10.2232 27
7 0 -8 -3.86533 5.07312 39
-7 0 7 58.7235 13.2887 27
7 0 -7 74.6348 8.11057 39
-7 0 6 221.849 20.3857 27
7 0 -6 244.7 14.3626 39
7 0 -5 407.665 20.7614 39
-7 0 4 228.229 21.0401 27
7 0 -4 250.066 15.1113 39
7 0 -4 242.31 15.0494 4
-7 0 3 794.966 42.1568 27
-7 0 3 844.129 38.472 61
7 0 -3 841.216 37.8603 4
-7 0 2 164.691 14.2323 61
7 0 -2 181.961 13.7576 4
-7 0 1 675.145 31.682 61
7 0 -1 595.833 30.3348 4
7 0 0 64.3881 10.3376 4
-7 0 0 41.8852 10.6131 61
7 0 1 -1.09738 8.60203 4
-7 0 -1 13.5615 9.46607 61
7 0 2 5.67069 8.25348 4
-7 0 -2 -6.9542 9.08322 61
-7 0 -2 -5.97292 8.89562 56
-7 0 -3 40.0857 12.837 47
-7 0 -3 46.534 9.29196 61
-7 0 -3 51.1313 9.97385 56
-7 0 -4 -1.88167 11.0111 47
-7 0 -4 0.90911 8.08108 26
-7 0 -4 11.4332 8.23756 56
-7 0 -5 10.1192 7.10715 56
-7 0 -6 21.3986 6.77791 56
-7 -1 8 5.61178 9.86505 27
7 1 -8 6.60067 4.9891 39
-7 -1 7 15.2245 12.0619 27
7 1 -7 28.7771 6.52608 39
-7 -1 6 83.6669 16.2158 27
7 1 -6 113.571 9.91588 39
-7 -1 5 229.236 21.1529 27
7 1 -5 250.426 15.1454 39
7 1 -4 930.339 41.1964 39
7 1 -3 295.543 17.2567 4
-7 -1 3 247.538 23.2002 27
7 1 -3 272.713 16.3654 39
7 1 -2 735.333 34.5261 4
7 1 -1 887.79 40.5911 4
-7 -1 0 337.869 19.718 56
7 1 0 320.862 19.6412 4
-7 -1 -1 897.522 39.589 56
7 1 1 822.214 39.3515 4
7 1 2 85.7035 10.9854 4
-7 -1 -2 122.195 12.5263 56
7 1 3 65.0201 9.71931 4
-7 -1 -3 64.779 10.7137 56
-7 -1 -4 246.741 16.1078 56
-7 -1 -5 -7.33275 8.52618 56
-7 -1 -6 6.48161 7.50126 56
-7 -1 -7 75.8272 8.37335 56
-7 -2 7 132.622 17.5141 27
7 2 -7 270.835 13.5541 39
7 2 -6 45.5193 7.65548 39
7 2 -5 10.9978 7.12929 39
7 2 -4 197.885 13.8751 39
7 2 -3 446.78 23.2807 4
7 2 -3 447.961 23.0747 39
7 2 -2 123.446 12.1923 4
7 2 -2 125.671 11.5434 39
7 2 -1 65.4797 10.8907 4
7 2 0 12.766 9.032 4
7 2 1 608.862 30.1903 4
-7 -2 -1 605.973 29.7947 56
7 2 2 168.417 14.1243 4
-7 -2 -2 179.272 14.1754 56
7 2 3 16.7256 8.90075 4
-7 -2 -3 7.48641 8.99888 56
-7 -2 -4 26.8652 9.82278 56
-7 -2 -5 319.061 18.6257 56
-7 -2 -6 422.142 22.0535 56
-7 -2 -7 385.311 19.9395 56
7 2 8 275.594 16.6071 30
-7 -2 -8 336.515 16.4641 56
7 3 -7 302.513 15.4872 39
7 3 -6 120.942 9.73513 39
7 3 -5 112.764 10.0405 39
7 3 -4 0.50333 7.09657 39
7 3 -3 119.056 11.1653 39
7 3 -2 33.4761 8.67505 4
7 3 -2 23.9778 8.40154 39
7 3 -1 21.275 9.51401 4
7 3 -1 23.4428 8.23776 39
7 3 0 245.377 16.8944 4
7 3 1 83.0406 11.6165 4
7 3 2 143.423 13.0419 4
7 3 3 12.7637 9.38694 4
-7 -3 -3 20.5378 9.45374 56
7 3 4 246.095 16.0584 4
-7 -3 -4 237.732 16.5357 56
-7 -3 -5 126.209 12.5255 56
-7 -3 -6 186.058 14.3485 56
-7 -3 -7 112.871 10.9491 56
7 3 8 96.3234 10.0557 30
7 3 8 80.5268 11.0495 50
-7 -3 -8 85.8911 9.32416 56
7 4 -6 7.55579 5.78343 39
7 4 -5 143.482 10.8036 39
7 4 -4 5.26095 6.94789 39
7 4 -3 96.5673 10.5741 39
7 4 -2 37.2545 8.9472 4
7 4 -2 56.6755 9.30557 39
7 4 -1 119.931 12.1783 4
7 4 -1 144.851 11.9841 39
7 4 0 156.174 13.7613 4
7 4 0 161.024 12.438 39
7 4 1 97.3681 11.609 4
7 4 2 -7.31083 9.45576 4
7 4 3 206.293 15.5099 4
7 4 3 255.402 19.0539 50
7 4 4 71.6958 14.4228 50
7 4 4 107.245 11.1587 4
-7 -4 -4 100.579 11.3187 56
7 4 5 684.483 35.1299 50
-7 -4 -5 690.009 32.5718 56
7 4 6 189.893 16.5527 50
-7 -4 -6 182.729 13.7659 56
7 4 7 64.4969 12.0541 50
-7 -4 -7 63.0702 9.52006 56
7 4 8 31.0903 10.0285 50
-7 -4 -8 40.8313 8.19886 56
7 4 9 38.9821 8.65634 50
-7 -4 -9 32.63 6.99799 56
7 5 -5 11.9312 6.07681 39
7 5 -4 94.9434 9.38455 39
7 5 -3 5.32857 7.39504 39
7 5 -2 56.5023 9.28594 39
7 5 -1 38.1713 8.95295 39
7 5 0 -0.54252 7.7845 39
7 5 1 -6.53784 9.52919 4
7 5 1 11.2492 7.93528 39
7 5 2 332.041 19.943 4
7 5 3 235.354 16.1953 4
7 5 3 221.102 18.3267 50
7 5 4 141.767 15.5272 50
7 5 5 144.271 15.5255 50
7 5 6 226.768 17.9232 50
-7 -5 -6 233.333 15.2083 56
7 5 7 404.146 24.4792 50
-7 -5 -7 472.959 22.936 56
7 5 8 22.362 9.66687 50
-7 -5 -8 16.358 7.70258 56
7 5 9 4.886 8.17901 50
-7 -5 -9 16.8479 6.52808 56
7 6 -4 372.785 18.5678 39
7 6 -3 286.758 16.1164 39
7 6 -2 864.962 38.3791 39
7 6 -1 349.426 19.3281 39
7 6 0 243.686 15.7664 39
7 6 1 296.774 17.6961 39
-7 -6 -2 33.5545 7.92811 42
7 6 2 28.8126 8.37041 39
7 6 3 265.524 19.7916 50
-7 -6 -3 283.795 15.9016 42
7 6 4 -7.0314 11.5796 50
-7 -6 -4 0.86139 6.68186 42
7 6 5 43.5427 12.6862 50
-7 -6 -5 56.921 7.84272 42
7 6 6 -11.8671 11.6614 50
7 6 7 338.744 20.1242 50
-7 -6 -7 293.706 17.2545 56
7 6 8 901.8 40.5029 50
-7 -6 -8 878.768 38.7368 56
7 6 9 74.0396 9.9845 50
-7 -6 -9 84.4894 8.42145 56
7 7 -3 30.9718 6.29866 39
7 7 -2 308.844 16.7438 39
7 7 -1 332.348 18.0834 39
7 7 0 22.9959 7.33134 39
7 7 1 -3.94353 7.72743 39
-7 -7 -2 239.259 14.1869 42
7 7 2 234.987 15.2439 39
7 7 3 -2.54633 10.6338 50
-7 -7 -3 -2.54749 6.45015 42
7 7 4 731.921 37.8062 50
-7 -7 -4 830.056 35.1802 42
7 7 5 77.8302 13.382 50
-7 -7 -5 106.241 9.18216 42
7 7 6 48.0428 11.5669 50
-7 -7 -6 45.2529 7.22756 42
7 7 7 116.68 13.0582 50
-7 -7 -7 134.054 9.61089 42
7 7 8 23.5527 9.46656 50
7 8 -2 75.8152 8.35752 59
7 8 -1 176.754 11.6021 39
7 8 0 290.755 16.115 39
-7 -8 -1 26.1272 6.65484 42
7 8 1 32.5038 7.44507 39
7 8 1 17.1338 8.94387 5
-7 -8 -2 11.7434 6.36931 42
7 8 2 19.3796 7.21168 39
7 8 2 1.07524 9.53534 5
-7 -8 -3 82.9499 8.21216 42
-7 -8 -4 147.35 10.3891 42
7 8 4 142.614 13.4726 5
-7 -8 -5 3.31286 6.00827 42
7 8 5 6.21124 9.35529 5
7 8 6 52.782 11.2786 50
-7 -8 -6 71.6823 7.56551 42
7 8 6 79.5118 10.4588 5
7 8 7 24.3846 9.75826 50
-7 -8 -7 11.3401 5.52926 42
-7 -9 -1 277.402 14.1424 42
-7 -9 -2 17.8617 5.36775 42
7 9 2 8.15296 8.06472 5
-7 -9 -3 37.3112 6.08899 42
7 9 3 35.27 9.023 5
-7 -9 -4 9.195 5.36334 42
7 9 4 11.382 8.37812 5
-7 -9 -5 594.877 25.6365 42
7 9 5 539.872 27.137 5
-7 -9 -6 31.0835 5.80878 42
7 9 6 38.7957 7.96749 5
7 9 7 334.947 16.8978 36

_iucr_refine_fcf_details         
;
data_SASO_504_try4_CCDC1
_computing_structure_refinement   'olex2.refine 1.5-dev (Bourhis et al., 2015)'
_shelx_refln_list_code            4
loop_
  _space_group_symop_id
  _space_group_symop_operation_xyz
  1  x,y,z
  2  -x,-y,-z

_space_group_crystal_system       triclinic
_space_group_IT_number            2
_space_group_name_H-M_alt         'P -1'
_space_group_name_Hall            '-P 1'
_symmetry_space_group_name_H-M    'P -1'
_symmetry_space_group_name_Hall   '-P 1'
_symmetry_Int_Tables_number       2
_cell_length_a                    6.5661(2)
_cell_length_b                    11.9787(3)
_cell_length_c                    15.7030(6)
_cell_angle_alpha                 68.636(3)
_cell_angle_beta                  87.690(3)
_cell_angle_gamma                 77.073(3)
_cell_volume                      1119.92(7)
loop_
  _refln_index_h
  _refln_index_k
  _refln_index_l
  _refln_F_squared_calc
  _refln_F_squared_meas
  _refln_F_squared_sigma
  _refln_F_squared_weight
  _refln_observed_status
-7 -8 1 94.790 92.347 6.062 36.295 o
-7 -8 2 24.799 39.611 4.367 107.024 o
-7 -7 1 180.161 173.640 9.448 15.866 o
-7 -7 2 160.831 161.360 8.748 18.213 o
-7 -7 3 18.790 16.182 3.291 185.178 o
-7 -6 1 192.681 182.562 10.098 14.401 o
-7 -6 2 468.778 451.911 20.052 3.861 o
-7 -6 3 170.491 149.820 8.420 18.316 o
-7 -6 4 192.554 194.766 9.701 14.444 o
-7 -5 1 23.326 19.943 4.678 118.440 o
-7 -5 2 25.351 29.520 4.852 103.552 o
-7 -5 3 4.620 2.784 3.864 269.643 o
-7 -5 4 40.188 49.604 4.903 76.167 o
-7 -5 5 2.955 6.234 3.175 365.462 o
-7 -4 1 72.106 69.886 6.510 43.278 o
-7 -4 2 22.098 25.394 5.073 106.222 o
-7 -4 3 54.676 50.453 5.525 60.315 o
-7 -4 4 3.457 2.749 3.630 310.782 o
-7 -4 5 62.004 74.964 5.644 50.505 o
-7 -4 6 0.369 3.948 3.022 473.306 o
-7 -3 1 16.886 11.722 3.254 206.700 o
-7 -3 2 11.648 15.280 3.153 233.440 o
-7 -3 3 57.830 62.202 5.833 53.680 o
-7 -3 4 0.082 0.263 3.708 356.936 o
-7 -3 5 54.363 58.915 5.246 60.420 o
-7 -3 6 43.112 63.188 5.086 67.189 o
-7 -3 7 147.156 158.052 8.091 20.218 o
-7 -2 1 33.109 34.211 5.690 78.243 o
-7 -2 2 60.538 65.114 4.380 61.506 o
-7 -2 3 254.482 233.738 8.562 11.722 o
-7 -2 4 99.540 103.388 7.249 30.741 o
-7 -2 5 2.180 5.746 3.725 295.484 o
-7 -2 6 23.618 23.782 4.000 132.662 o
-7 -2 7 124.474 125.126 36.106 3.427 o
-7 -1 1 504.876 463.837 21.207 3.500 o
-7 -1 2 397.265 384.184 18.039 4.906 o
-7 -1 3 149.809 144.826 6.464 22.800 o
-7 -1 4 516.198 486.068 21.524 3.357 o
-7 -1 5 143.864 127.302 6.434 24.501 o
-7 -1 6 59.985 55.962 7.812 41.774 o
-7 -1 7 17.281 13.130 3.540 186.320 o
-7 -1 8 6.749 3.275 2.326 484.574 o
-7 0 1 357.360 332.414 20.719 4.941 o
-7 0 2 92.293 90.933 5.168 40.036 o
-7 0 3 481.157 433.309 11.874 4.820 o
-7 0 4 126.085 126.839 4.969 29.474 o
-7 0 5 240.969 212.990 10.847 11.359 o
-7 0 6 132.119 124.141 6.134 26.708 o
-7 0 7 35.597 37.110 4.157 97.435 o
-7 0 8 3.416 -2.415 2.374 653.291 o
-7 1 1 38.484 38.932 13.316 23.193 o
-7 1 2 0.834 2.598 3.186 435.653 o
-7 1 3 48.384 35.572 3.374 93.131 o
-7 1 4 1.976 6.190 2.822 456.079 o
-7 1 5 96.719 94.085 5.283 38.095 o
-7 1 6 50.195 38.724 3.733 85.227 o
-7 1 7 12.187 13.969 2.810 259.341 o
-7 1 8 0.202 6.159 2.687 545.070 o
-7 2 1 11.388 11.206 3.638 214.102 o
-7 2 2 30.626 21.756 8.331 52.337 o
-7 2 3 18.284 19.279 2.891 198.730 o
-7 2 4 162.634 154.452 5.460 22.164 o
-7 2 5 36.825 49.132 7.722 50.465 o
-7 2 6 6.157 9.792 2.675 366.251 o
-7 2 7 0.462 5.653 3.821 300.618 o
-7 3 1 15.327 20.846 3.466 181.896 o
-7 3 2 35.193 19.445 3.420 126.639 o
-7 3 3 72.524 71.809 4.662 52.209 o
-7 3 4 22.258 24.980 2.573 180.312 o
-7 3 5 4.144 31.416 6.693 87.764 o
-7 3 6 69.939 76.075 7.163 39.907 o
-6 -10 1 22.397 25.390 4.844 111.195 o
-6 -10 2 12.674 10.872 4.159 177.761 o
-6 -9 1 3.888 8.628 4.099 230.213 o
-6 -9 2 2.126 -0.252 4.955 192.183 o
-6 -9 3 5.726 11.588 4.034 216.063 o
-6 -9 4 10.974 5.258 2.547 344.897 o
-6 -8 1 29.890 41.253 5.554 79.922 o
-6 -8 2 2.424 1.719 4.245 248.952 o
-6 -8 3 74.668 57.691 6.113 46.426 o
-6 -8 4 27.706 32.597 5.052 94.626 o
-6 -8 5 29.095 29.312 3.195 134.382 o
-6 -8 6 172.900 183.167 9.299 16.154 o
-6 -7 1 781.290 740.053 32.231 1.635 o
-6 -7 2 90.435 81.615 7.191 34.568 o
-6 -7 3 5.598 6.189 3.237 320.202 o
-6 -7 4 3.419 7.674 4.679 190.058 o
-6 -7 5 1.408 4.492 4.352 235.512 o
-6 -7 6 31.303 44.526 5.149 83.000 o
-6 -7 7 0.361 -1.828 3.406 419.248 o
-6 -6 1 0.716 -0.360 5.043 191.617 o
-6 -6 2 244.009 232.147 12.783 9.947 o
-6 -6 3 59.098 56.681 6.211 51.750 o
-6 -6 4 9.369 4.637 3.375 273.155 o
-6 -6 5 9.299 3.444 4.563 182.214 o
-6 -6 6 389.688 360.259 17.046 5.264 o
-6 -6 7 190.380 184.476 10.086 14.476 o
-6 -6 8 116.410 94.558 6.205 31.335 o
-6 -5 1 212.394 224.622 9.030 13.330 o
-6 -5 2 70.098 69.863 7.013 41.385 o
-6 -5 3 188.034 175.529 10.745 14.225 o
-6 -5 4 1.599 0.510 3.294 415.968 o
-6 -5 5 121.677 108.746 5.693 30.350 o
-6 -5 6 28.682 29.657 3.408 129.985 o
-6 -5 7 32.523 26.973 3.175 129.624 o
-6 -5 8 169.944 153.445 6.005 20.907 o
-6 -5 9 553.484 537.552 22.877 2.963 o
-6 -4 1 109.479 113.588 6.087 31.165 o
-6 -4 2 29.683 28.676 5.835 81.349 o
-6 -4 3 22.742 26.822 5.972 86.244 o
-6 -4 4 37.137 43.965 6.048 67.366 o
-6 -4 5 5.115 7.619 3.355 302.255 o
-6 -4 6 5.631 9.542 4.871 166.614 o
-6 -4 7 70.661 79.733 6.913 40.402 o
-6 -4 8 35.076 28.499 4.983 89.791 o
-6 -4 9 75.921 81.561 6.172 42.048 o
-6 -4 10 7.318 5.517 3.071 325.147 o
-6 -3 1 26.460 22.612 3.990 127.980 o
-6 -3 2 2.855 -0.456 3.635 333.656 o
-6 -3 3 28.551 27.009 5.835 83.090 o
-6 -3 4 212.229 222.008 12.341 11.242 o
-6 -3 5 2.754 4.090 4.415 222.725 o
-6 -3 6 1.434 2.832 3.194 418.811 o
-6 -3 7 56.217 58.633 4.212 67.431 o
-6 -3 8 6.907 6.745 4.476 190.792 o
-6 -3 9 0.149 -3.866 3.983 310.315 o
-6 -3 10 33.610 35.728 4.336 97.956 o
-6 -2 1 835.832 883.443 26.747 1.604 o
-6 -2 2 0.681 3.931 3.604 341.584 o
-6 -2 3 22.235 21.621 3.789 145.127 o
-6 -2 4 164.422 160.351 10.004 16.578 o
-6 -2 5 0.144 0.349 4.765 216.327 o
-6 -2 6 27.546 30.307 3.796 122.664 o
-6 -2 7 13.678 12.446 3.364 215.695 o
-6 -2 8 1.367 2.281 2.959 486.318 o
-6 -2 9 170.156 179.278 10.112 15.610 o
-6 -2 10 1.669 3.031 3.608 333.815 o
-6 -2 11 14.589 12.213 3.308 214.692 o
-6 -1 1 675.128 703.241 30.958 1.901 o
-6 -1 2 2206.520 2068.910 83.350 0.255 o
-6 -1 3 0.641 -2.492 4.490 241.205 o
-6 -1 4 11.277 6.801 4.861 154.049 o
-6 -1 5 46.962 61.122 6.630 52.782 o
-6 -1 6 13.914 14.992 5.056 129.902 o
-6 -1 7 122.211 107.572 5.586 30.586 o
-6 -1 8 41.502 45.437 3.982 87.965 o
-6 -1 9 28.900 34.531 5.061 91.960 o
-6 -1 10 248.703 270.807 13.170 9.178 o
-6 -1 11 63.452 70.060 5.348 52.670 o
-6 0 1 57.651 68.587 7.572 42.029 o
-6 0 2 110.510 95.782 8.212 27.169 o
-6 0 3 423.124 412.482 19.569 4.348 o
-6 0 4 56.617 50.040 6.091 55.058 o
-6 0 5 10.085 10.953 5.017 144.746 o
-6 0 6 61.398 63.989 6.666 46.717 o
-6 0 7 18.115 21.865 3.610 163.492 o
-6 0 8 206.182 227.290 8.554 13.863 o
-6 0 9 231.502 217.212 8.068 13.237 o
-6 0 10 229.562 218.346 11.196 11.445 o
-6 0 11 254.092 256.238 12.235 9.648 o
-6 1 1 184.535 185.833 11.436 13.556 o
-6 1 2 4.954 12.581 9.147 54.912 o
-6 1 3 63.501 35.374 10.471 30.531 o
-6 1 4 1.432 3.826 8.726 63.427 o
-6 1 5 90.646 76.412 13.113 18.932 o
-6 1 6 1.151 -1.258 4.249 264.581 o
-6 1 7 62.130 43.081 9.016 36.508 o
-6 1 8 7.088 3.447 2.790 385.627 o
-6 1 9 71.957 62.460 6.575 44.108 o
-6 1 10 22.748 21.900 2.832 175.634 o
-6 1 11 163.873 186.741 9.621 16.249 o
-6 2 1 11.213 16.732 6.367 95.226 o
-6 2 2 16.356 21.109 5.348 111.189 o
-6 2 3 68.825 73.961 7.205 40.266 o
-6 2 4 68.011 62.595 4.467 57.578 o
-6 2 5 51.661 44.333 5.096 67.671 o
-6 2 6 283.953 300.998 15.164 7.434 o
-6 2 7 26.087 27.239 4.741 106.502 o
-6 2 8 73.948 67.068 5.181 49.908 o
-6 2 9 0.998 5.997 4.481 221.422 o
-6 2 10 3.395 1.740 2.420 597.587 o
-6 2 11 0.056 3.732 2.126 882.593 o
-6 3 1 198.957 171.735 21.970 6.823 o
-6 3 2 4.457 5.458 4.999 170.105 o
-6 3 3 129.493 142.984 8.119 22.482 o
-6 3 4 33.471 28.033 5.326 86.168 o
-6 3 5 1.136 4.484 2.709 534.786 o
-6 3 6 19.881 28.408 4.395 124.606 o
-6 3 7 16.185 16.229 4.391 147.375 o
-6 3 8 94.402 88.077 6.339 35.953 o
-6 3 9 0.061 -1.431 2.553 755.201 o
-6 3 10 5.912 4.517 2.379 478.887 o
-6 3 11 2.135 6.346 3.852 277.163 o
-6 4 1 377.303 334.663 12.354 6.515 o
-6 4 2 21.016 23.244 4.231 132.366 o
-6 4 3 24.967 39.732 5.383 87.901 o
-6 4 4 95.999 85.677 9.340 26.746 o
-6 4 5 25.907 23.447 4.093 125.573 o
-6 4 6 106.146 112.322 5.716 32.804 o
-6 4 7 335.041 345.022 9.870 7.684 o
-6 4 8 2.353 4.415 2.733 491.818 o
-6 4 9 15.571 9.730 2.867 245.347 o
-6 4 10 5.767 5.987 1.899 573.771 o
-6 5 1 11.475 8.457 6.610 93.746 o
-6 5 2 44.114 49.279 5.530 66.744 o
-6 5 3 167.677 131.501 11.737 15.251 o
-6 5 4 159.850 138.366 11.917 15.264 o
-6 5 5 86.448 85.015 5.868 39.914 o
-6 5 6 3.275 11.078 4.294 210.679 o
-6 5 7 7.766 14.138 5.340 133.374 o
-6 5 8 23.789 25.312 2.779 167.049 o
-6 5 9 8.545 0.117 3.267 317.200 o
-6 5 10 1.128 5.611 2.676 526.699 o
-6 6 1 20.160 25.915 5.361 101.978 o
-6 6 2 1.599 4.899 6.013 128.709 o
-6 6 3 0.551 4.227 6.437 115.247 o
-6 6 4 73.658 76.537 5.040 48.900 o
-6 6 5 0.680 -1.843 6.621 111.949 o
-6 6 6 152.143 156.230 11.539 15.631 o
-6 6 7 0.433 -4.316 3.378 424.734 o
-6 6 8 75.636 75.728 5.537 45.946 o
-5 -11 1 130.002 132.047 5.830 26.981 o
-5 -11 2 23.201 25.859 4.926 107.671 o
-5 -11 3 138.074 156.244 8.286 20.806 o
-5 -10 1 14.473 17.947 3.156 208.411 o
-5 -10 2 1.602 5.938 2.988 429.425 o
-5 -10 3 0.351 3.995 2.606 609.575 o
-5 -10 4 8.029 6.414 3.105 307.220 o
-5 -10 5 241.781 280.376 12.908 9.346 o
-5 -9 1 135.601 139.070 7.243 23.485 o
-5 -9 2 8.797 7.520 3.986 213.989 o
-5 -9 3 87.135 102.615 5.787 37.787 o
-5 -9 4 25.624 24.493 3.961 128.525 o
-5 -9 5 60.472 66.078 4.454 60.772 o
-5 -9 6 111.689 114.647 5.114 32.910 o
-5 -8 1 69.329 64.434 4.132 58.367 o
-5 -8 2 0.122 0.469 4.901 204.328 o
-5 -8 3 56.830 54.256 4.989 62.342 o
-5 -8 4 21.313 23.968 3.542 152.492 o
-5 -8 5 15.461 13.500 4.116 165.143 o
-5 -8 6 98.102 86.111 5.123 39.272 o
-5 -8 7 42.763 59.639 5.631 63.468 o
-5 -7 1 165.086 165.462 8.631 17.907 o
-5 -7 2 228.623 238.744 6.650 13.636 o
-5 -7 3 85.446 94.723 4.720 43.021 o
-5 -7 4 298.531 290.125 8.835 9.388 o
-5 -7 5 102.717 112.060 5.929 32.952 o
-5 -7 6 129.312 139.910 5.390 27.252 o
-5 -7 7 153.240 143.835 6.239 22.786 o
-5 -7 8 110.266 130.918 6.870 27.875 o
-5 -6 1 62.446 66.249 4.850 57.100 o
-5 -6 2 91.914 90.971 3.897 44.270 o
-5 -6 3 11.848 9.418 2.595 302.647 o
-5 -6 4 176.232 184.641 6.519 18.542 o
-5 -6 5 938.804 883.755 26.810 1.445 o
-5 -6 6 970.449 1004.620 30.006 1.262 o
-5 -6 7 607.431 594.942 18.637 2.937 o
-5 -6 8 808.485 820.731 24.515 1.774 o
-5 -6 9 226.276 207.473 7.603 13.978 o
-5 -6 10 218.945 222.014 10.497 12.179 o
-5 -5 1 2.975 11.664 2.494 439.343 o
-5 -5 2 42.588 40.048 4.066 88.655 o
-5 -5 3 255.040 230.596 6.372 12.751 o
-5 -5 4 165.629 193.620 6.587 18.957 o
-5 -5 5 0.695 3.586 3.772 316.479 o
-5 -5 6 201.343 196.294 8.227 15.121 o
-5 -5 7 54.763 38.696 4.156 76.563 o
-5 -5 8 1.184 -0.973 3.300 428.309 o
-5 -5 9 35.688 35.379 3.529 108.887 o
-5 -5 10 14.293 18.138 2.825 227.912 o
-5 -5 11 9.430 17.701 3.038 248.936 o
-5 -4 1 35.497 34.536 2.897 120.776 o
-5 -4 2 129.274 136.700 5.510 27.293 o
-5 -4 3 1239.360 1178.480 24.627 0.986 o
-5 -4 4 519.726 544.084 14.165 3.864 o
-5 -4 5 255.966 278.918 14.243 8.475 o
-5 -4 6 29.125 23.139 3.795 126.774 o
-5 -4 7 211.750 196.213 8.131 14.644 o
-5 -4 8 249.349 211.512 8.504 12.370 o
-5 -4 9 18.599 21.346 2.992 187.947 o
-5 -4 10 44.921 44.635 3.910 85.633 o
-5 -4 11 66.097 51.240 3.420 68.787 o
-5 -4 12 11.471 16.874 2.838 251.414 o
-5 -3 1 4.746 9.662 2.271 464.594 o
-5 -3 2 42.549 36.851 3.282 101.146 o
-5 -3 3 3.477 4.060 3.261 359.331 o
-5 -3 4 9.908 12.607 3.454 231.893 o
-5 -3 5 147.453 154.144 7.040 21.785 o
-5 -3 6 157.974 170.378 7.572 19.462 o
-5 -3 7 160.401 152.391 7.052 20.639 o
-5 -3 8 82.116 87.535 5.290 43.027 o
-5 -3 9 121.452 98.394 4.649 33.593 o
-5 -3 10 0.181 0.834 2.939 551.581 o
-5 -3 11 69.736 76.218 3.668 57.509 o
-5 -3 12 25.493 25.008 3.499 140.847 o
-5 -2 1 69.475 68.937 4.418 55.555 o
-5 -2 2 343.253 344.762 11.581 7.134 o
-5 -2 3 83.115 84.892 7.284 35.392 o
-5 -2 4 373.004 347.879 19.910 4.913 o
-5 -2 5 119.041 122.102 6.168 28.702 o
-5 -2 6 518.294 556.874 17.827 3.513 o
-5 -2 7 269.703 262.562 9.943 10.150 o
-5 -2 8 209.442 201.958 12.082 11.826 o
-5 -2 9 102.704 111.612 13.397 16.818 o
-5 -2 10 59.824 42.643 4.069 71.734 o
-5 -2 11 56.089 58.779 3.457 73.251 o
-5 -2 12 20.698 19.892 2.397 206.327 o
-5 -2 13 63.476 53.079 3.186 71.592 o
-5 -1 1 363.233 362.844 9.650 7.068 o
-5 -1 2 205.493 193.529 7.192 15.732 o
-5 -1 3 93.844 90.132 7.282 32.798 o
-5 -1 4 347.446 358.066 17.500 5.603 o
-5 -1 5 1155.090 1162.460 34.265 0.952 o
-5 -1 6 320.917 343.135 15.814 6.402 o
-5 -1 7 493.841 511.744 16.637 3.904 o
-5 -1 8 168.642 159.645 7.163 19.493 o
-5 -1 9 43.889 52.614 6.813 54.383 o
-5 -1 10 101.157 104.258 6.008 33.821 o
-5 -1 11 38.627 41.476 4.313 88.916 o
-5 -1 12 24.849 21.262 3.435 149.567 o
-5 -1 13 113.804 113.262 7.688 26.807 o
-5 0 1 324.007 321.895 12.290 7.473 o
-5 0 2 370.496 345.255 10.172 6.990 o
-5 0 3 193.654 215.345 13.850 10.912 o
-5 0 4 100.633 108.978 8.155 27.751 o
-5 0 5 28.951 24.057 5.244 94.600 o
-5 0 6 1552.460 1493.250 43.380 0.581 o
-5 0 7 186.758 208.385 8.548 15.333 o
-5 0 8 13.879 17.694 5.462 114.618 o
-5 0 9 265.652 267.568 10.018 10.163 o
-5 0 10 29.723 31.668 5.780 80.862 o
-5 0 11 251.241 247.752 9.565 11.114 o
-5 0 12 47.354 52.317 4.263 76.011 o
-5 0 13 16.634 16.422 2.928 213.199 o
-5 0 14 75.863 91.408 14.878 16.235 o
-5 1 1 177.652 212.382 9.172 15.196 o
-5 1 2 407.186 390.483 13.994 5.484 o
-5 1 3 308.672 308.384 11.026 8.259 o
-5 1 4 480.596 494.588 22.730 3.384 o
-5 1 5 5.199 10.955 5.166 150.786 o
-5 1 6 171.411 167.337 7.494 18.617 o
-5 1 7 846.290 894.626 27.106 1.568 o
-5 1 8 7.937 15.546 3.821 208.693 o
-5 1 9 0.665 -0.486 3.497 392.714 o
-5 1 10 4.153 8.146 5.109 160.646 o
-5 1 11 19.395 16.229 5.284 111.965 o
-5 1 12 18.905 24.743 6.602 79.543 o
-5 1 13 7.317 7.164 2.952 330.323 o
-5 1 14 0.352 -1.188 3.603 375.582 o
-5 2 1 75.525 60.035 9.790 29.701 o
-5 2 2 21.454 18.827 3.831 149.722 o
-5 2 3 72.462 75.428 11.997 22.666 o
-5 2 4 37.415 37.294 5.675 73.855 o
-5 2 5 201.212 226.629 12.547 11.381 o
-5 2 6 12.039 14.030 4.172 173.533 o
-5 2 7 18.997 17.673 3.419 175.657 o
-5 2 8 53.746 63.426 4.209 67.506 o
-5 2 9 242.283 235.966 7.599 12.620 o
-5 2 10 77.092 93.722 5.386 43.235 o
-5 2 11 123.058 127.696 8.874 22.547 o
-5 2 12 65.672 63.680 6.134 48.404 o
-5 2 13 105.080 99.598 4.990 36.249 o
-5 2 14 1.726 4.664 2.223 683.072 o
-5 3 1 0.855 2.780 3.842 308.719 o
-5 3 2 90.680 109.023 7.592 30.767 o
-5 3 3 872.088 908.926 28.885 1.473 o
-5 3 4 79.975 78.531 4.975 46.513 o
-5 3 5 97.044 124.789 11.391 20.168 o
-5 3 6 200.680 180.821 11.270 13.132 o
-5 3 7 1.233 2.132 3.061 463.886 o
-5 3 8 44.778 64.830 4.024 75.248 o
-5 3 9 1.208 2.072 3.143 443.858 o
-5 3 10 199.449 210.647 9.456 13.932 o
-5 3 11 18.061 20.054 2.986 193.613 o
-5 3 12 89.931 87.546 6.564 36.234 o
-5 3 13 30.611 26.729 3.301 131.411 o
-5 3 14 37.921 39.807 6.564 62.580 o
-5 4 1 91.566 100.288 8.777 27.917 o
-5 4 2 274.152 283.978 12.125 8.889 o
-5 4 3 68.216 57.115 6.400 47.125 o
-5 4 4 36.906 29.308 5.738 76.490 o
-5 4 5 51.072 59.355 4.531 68.098 o
-5 4 6 7.581 8.788 4.538 180.010 o
-5 4 7 1.343 2.874 3.866 299.629 o
-5 4 8 0.113 -0.618 3.754 349.647 o
-5 4 9 0.359 -1.429 3.042 523.465 o
-5 4 10 1.029 -1.966 2.953 532.225 o
-5 4 11 0.911 0.527 2.669 635.410 o
-5 4 12 219.936 233.705 7.497 13.715 o
-5 4 13 44.858 45.743 3.499 89.827 o
-5 5 1 2.646 -3.047 4.353 242.063 o
-5 5 2 210.359 197.746 8.085 14.709 o
-5 5 3 129.030 157.917 9.013 20.426 o
-5 5 4 16.744 16.399 6.641 84.163 o
-5 5 5 254.702 299.149 61.545 1.184 o
-5 5 6 43.656 32.166 4.305 88.620 o
-5 5 7 50.935 65.300 7.224 46.511 o
-5 5 8 1.730 9.488 4.065 244.778 o
-5 5 9 7.757 13.118 3.927 208.764 o
-5 5 10 2.114 4.461 2.723 500.713 o
-5 5 11 123.014 140.317 6.223 26.689 o
-5 5 12 22.133 20.122 2.489 194.779 o
-5 5 13 62.182 59.321 3.573 67.689 o
-5 6 1 299.992 294.987 12.480 8.106 o
-5 6 2 0.481 5.694 5.724 142.828 o
-5 6 3 697.547 641.862 31.370 1.899 o
-5 6 4 100.601 106.222 12.597 18.379 o
-5 6 5 8.783 9.500 9.178 53.769 o
-5 6 6 20.141 22.621 9.899 42.404 o
-5 6 7 93.449 69.371 5.202 42.683 o
-5 6 8 52.023 60.254 4.805 64.895 o
-5 6 9 156.179 151.092 8.472 19.274 o
-5 6 10 117.264 118.820 4.628 32.423 o
-5 6 11 86.793 93.640 4.731 42.735 o
-5 6 12 193.098 169.815 6.538 17.821 o
-5 7 1 10.123 12.595 5.676 118.543 o
-5 7 2 35.996 32.676 8.922 44.230 o
-5 7 3 29.225 34.932 9.090 44.524 o
-5 7 4 69.368 63.302 9.990 29.619 o
-5 7 5 226.393 239.578 15.726 8.780 o
-5 7 6 41.054 52.193 5.544 67.631 o
-5 7 7 14.144 9.353 4.800 145.483 o
-5 7 8 12.737 24.163 4.879 128.776 o
-5 7 9 1.314 0.969 6.344 119.945 o
-5 7 10 114.040 114.245 4.363 34.081 o
-5 7 11 7.591 5.904 1.902 511.430 o
-5 8 1 294.034 300.245 13.843 7.714 o
-5 8 2 34.749 16.919 6.869 67.392 o
-5 8 3 233.306 237.434 14.205 9.416 o
-5 8 4 50.896 53.225 8.439 40.898 o
-5 8 5 85.269 69.493 9.189 29.689 o
-5 8 6 107.648 118.287 6.210 30.782 o
-5 8 7 20.406 22.238 4.053 140.521 o
-5 8 8 5.230 5.010 4.320 214.426 o
-5 8 9 55.609 79.975 5.884 50.610 o
-4 -12 1 56.441 54.496 5.248 60.471 o
-4 -12 2 5.813 8.257 3.346 292.789 o
-4 -11 1 67.594 82.118 6.067 44.974 o
-4 -11 2 45.232 41.115 4.110 84.764 o
-4 -11 3 14.845 14.898 4.455 150.303 o
-4 -11 4 169.186 181.518 9.624 16.091 o
-4 -10 1 60.534 60.286 4.444 62.474 o
-4 -10 2 310.553 303.877 9.196 8.812 o
-4 -10 3 10.890 14.746 3.235 234.494 o
-4 -10 4 4.137 9.679 3.742 258.530 o
-4 -10 5 198.968 218.886 11.635 12.205 o
-4 -10 6 0.786 8.356 2.663 499.082 o
-4 -9 1 40.391 25.386 6.882 61.739 o
-4 -9 2 0.166 -0.571 3.620 375.062 o
-4 -9 3 121.116 104.424 5.221 31.844 o
-4 -9 4 47.228 44.926 4.059 81.525 o
-4 -9 5 97.812 95.031 4.636 39.646 o
-4 -9 6 4.299 2.207 2.772 460.011 o
-4 -9 7 6.211 6.884 2.999 340.482 o
-4 -9 8 5.387 7.086 3.194 322.997 o
-4 -8 1 153.615 170.212 7.944 19.379 o
-4 -8 2 58.886 69.357 4.209 62.367 o
-4 -8 3 453.800 443.475 12.248 4.987 o
-4 -8 4 5.394 11.161 2.905 335.508 o
-4 -8 5 356.067 381.808 9.361 7.085 o
-4 -8 6 13.928 12.168 2.829 251.226 o
-4 -8 7 12.484 15.991 3.065 231.582 o
-4 -8 8 5.904 3.915 4.559 195.740 o
-4 -8 9 0.479 -2.206 3.629 368.277 o
-4 -7 1 154.186 164.766 5.188 22.811 o
-4 -7 2 1164.620 1167.120 28.182 1.017 o
-4 -7 3 1820.690 1867.130 43.738 0.445 o
-4 -7 4 1172.630 1204.830 29.114 0.983 o
-4 -7 5 1120.800 1237.650 25.826 1.052 o
-4 -7 6 839.433 792.719 17.201 1.951 o
-4 -7 7 167.853 181.716 5.543 20.255 o
-4 -7 8 134.540 134.011 5.095 27.384 o
-4 -7 9 10.487 19.139 5.031 133.661 o
-4 -7 10 7.804 12.139 3.953 209.303 o
-4 -6 1 242.936 234.032 5.675 13.514 o
-4 -6 2 302.446 300.526 6.875 9.708 o
-4 -6 3 209.674 208.645 6.088 15.768 o
-4 -6 4 34.825 36.846 3.486 109.830 o
-4 -6 5 201.987 204.549 7.024 15.733 o
-4 -6 6 130.327 124.121 4.678 29.488 o
-4 -6 7 1.933 3.919 3.015 438.003 o
-4 -6 8 110.283 109.486 4.888 34.244 o
-4 -6 9 9.290 10.829 3.369 249.129 o
-4 -6 10 0.183 -1.205 2.755 643.198 o
-4 -6 11 28.926 19.034 2.552 166.646 o
-4 -5 1 86.965 96.375 2.787 48.291 o
-4 -5 2 101.236 103.599 3.860 39.618 o
-4 -5 3 67.345 64.567 2.887 66.358 o
-4 -5 4 1244.840 1234.140 25.761 0.949 o
-4 -5 5 276.119 273.061 7.375 10.775 o
-4 -5 6 6.360 6.921 3.014 336.192 o
-4 -5 7 0.187 -4.646 3.098 510.293 o
-4 -5 8 38.803 32.722 3.166 111.905 o
-4 -5 9 29.905 21.269 3.202 142.281 o
-4 -5 10 2.399 9.404 4.799 182.752 o
-4 -5 11 6.537 5.640 2.816 372.248 o
-4 -5 12 67.580 70.131 3.792 59.666 o
-4 -4 1 0.134 4.357 1.841 1053.210 o
-4 -4 2 6.656 4.674 1.810 586.973 o
-4 -4 3 869.272 831.028 16.062 1.867 o
-4 -4 4 30.195 34.829 2.737 135.059 o
-4 -4 5 97.777 111.681 7.623 29.350 o
-4 -4 6 39.566 39.196 5.580 72.725 o
-4 -4 7 373.561 337.716 10.002 7.036 o
-4 -4 8 246.297 254.524 7.148 12.284 o
-4 -4 9 5.803 8.209 2.867 355.824 o
-4 -4 10 253.824 252.474 8.171 11.586 o
-4 -4 11 80.981 67.477 6.087 43.006 o
-4 -4 12 93.745 84.622 4.624 42.352 o
-4 -4 13 60.929 58.921 4.014 65.662 o
-4 -3 1 51.913 83.504 4.112 62.945 o
-4 -3 2 2.583 5.930 2.071 664.459 o
-4 -3 3 5.426 1.042 1.752 766.070 o
-4 -3 4 5.855 5.765 2.065 533.697 o
-4 -3 5 498.273 493.450 11.302 4.463 o
-4 -3 6 27.375 21.789 3.120 150.856 o
-4 -3 7 1064.510 1040.120 24.221 1.232 o
-4 -3 8 36.528 46.005 3.842 95.294 o
-4 -3 9 36.559 34.904 4.527 91.791 o
-4 -3 10 8.928 9.250 3.236 270.384 o
-4 -3 11 0.493 -2.416 3.185 475.027 o
-4 -3 12 21.495 26.055 5.843 90.278 o
-4 -3 13 90.273 90.468 8.382 29.945 o
-4 -3 14 19.904 17.855 2.367 217.937 o
-4 -2 1 422.258 448.073 12.472 5.252 o
-4 -2 2 984.424 1024.270 21.808 1.381 o
-4 -2 3 265.388 299.057 8.504 10.302 o
-4 -2 4 366.735 364.050 10.057 6.921 o
-4 -2 5 415.490 441.869 17.292 4.637 o
-4 -2 6 609.281 615.111 27.221 2.348 o
-4 -2 7 215.999 187.318 11.211 12.457 o
-4 -2 8 173.023 162.570 10.466 15.546 o
-4 -2 9 81.867 66.435 5.370 46.185 o
-4 -2 10 696.642 698.130 22.163 2.264 o
-4 -2 11 26.130 17.268 3.963 135.438 o
-4 -2 12 22.751 22.386 6.618 77.202 o
-4 -2 13 39.521 33.190 4.615 88.149 o
-4 -2 14 35.595 27.956 4.691 94.353 o
-4 -1 1 1.227 8.183 4.341 226.254 o
-4 -1 2 498.558 507.260 24.581 3.093 o
-4 -1 3 368.816 382.206 13.090 6.155 o
-4 -1 4 254.119 239.375 10.903 10.508 o
-4 -1 5 1432.500 1427.860 41.066 0.655 o
-4 -1 6 65.072 79.026 8.142 36.298 o
-4 -1 7 134.963 155.841 7.375 22.465 o
-4 -1 8 1348.720 1368.060 40.722 0.709 o
-4 -1 9 131.734 142.240 9.762 19.692 o
-4 -1 10 634.298 654.824 29.146 2.127 o
-4 -1 11 7.812 8.349 4.056 211.871 o
-4 -1 12 8.591 15.875 6.445 96.776 o
-4 -1 13 13.760 13.902 5.794 108.340 o
-4 -1 14 16.005 9.768 4.847 138.556 o
-4 -1 15 28.457 29.810 6.841 67.644 o
-4 0 1 16.310 6.065 3.345 220.188 o
-4 0 2 620.434 668.748 21.640 2.567 o
-4 0 3 280.081 283.713 10.412 9.402 o
-4 0 4 9.698 10.576 2.882 291.355 o
-4 0 5 138.989 125.025 5.818 26.245 o
-4 0 6 376.125 342.090 11.667 6.622 o
-4 0 7 152.655 161.587 7.651 20.173 o
-4 0 8 2.194 6.184 3.549 317.230 o
-4 0 9 314.736 324.529 16.477 6.423 o
-4 0 10 142.238 163.714 10.535 17.175 o
-4 0 11 956.384 1014.150 42.857 1.025 o
-4 0 12 41.839 46.781 4.687 78.463 o
-4 0 13 5.390 5.949 5.754 130.617 o
-4 0 14 3.674 3.306 4.992 177.040 o
-4 0 15 9.231 6.504 2.849 323.142 o
-4 1 1 148.112 149.144 5.750 23.701 o
-4 1 2 653.042 642.141 14.310 2.889 o
-4 1 3 77.061 83.142 3.557 52.753 o
-4 1 4 147.889 150.377 5.657 23.776 o
-4 1 5 133.293 127.490 8.648 21.977 o
-4 1 6 416.788 419.777 19.458 4.384 o
-4 1 7 1220.920 1228.970 50.779 0.705 o
-4 1 8 170.288 196.886 8.076 17.076 o
-4 1 9 1.616 2.995 5.298 165.905 o
-4 1 10 360.000 376.550 18.587 5.163 o
-4 1 11 180.535 190.622 8.232 16.480 o
-4 1 12 4.858 5.868 3.775 264.522 o
-4 1 13 84.468 100.820 8.827 28.709 o
-4 1 14 1.291 4.513 5.380 159.882 o
-4 1 15 70.322 82.535 4.547 51.434 o
-4 2 1 767.179 818.351 33.692 1.548 o
-4 2 2 40.454 42.633 3.625 95.454 o
-4 2 3 718.389 783.614 25.352 1.968 o
-4 2 4 127.919 137.751 5.747 27.015 o
-4 2 5 51.550 63.085 7.635 44.130 o
-4 2 6 6.351 3.283 5.478 143.119 o
-4 2 7 59.439 68.628 5.791 51.921 o
-4 2 8 864.939 869.571 26.352 1.579 o
-4 2 9 200.835 220.446 9.048 13.936 o
-4 2 10 140.602 142.491 7.220 22.806 o
-4 2 11 229.813 271.456 10.391 11.016 o
-4 2 12 248.616 282.080 10.597 10.193 o
-4 2 13 21.108 31.785 4.139 125.653 o
-4 2 14 154.500 165.774 5.847 21.989 o
-4 2 15 4.358 -0.385 3.469 341.070 o
-4 3 1 91.421 82.782 4.148 45.004 o
-4 3 2 127.952 139.111 5.265 27.714 o
-4 3 3 169.172 168.319 6.362 19.934 o
-4 3 4 151.478 144.046 6.833 22.166 o
-4 3 5 79.966 99.186 9.347 27.894 o
-4 3 6 44.578 53.877 7.876 46.017 o
-4 3 7 27.159 32.198 6.785 68.431 o
-4 3 8 75.630 81.059 6.241 41.899 o
-4 3 9 1125.710 1067.870 45.316 0.857 o
-4 3 10 287.011 294.589 30.511 3.622 o
-4 3 11 41.921 40.570 4.961 77.789 o
-4 3 12 29.364 27.909 6.471 72.556 o
-4 3 13 37.853 44.169 3.643 97.570 o
-4 3 14 25.860 30.645 4.046 119.783 o
-4 3 15 5.157 5.047 2.541 456.104 o
-4 4 1 116.412 115.611 3.932 34.265 o
-4 4 2 148.784 157.369 5.898 22.974 o
-4 4 3 4.667 3.625 3.864 265.668 o
-4 4 4 1.854 2.254 3.506 353.929 o
-4 4 5 34.994 46.086 4.448 88.474 o
-4 4 6 62.936 78.187 7.041 42.061 o
-4 4 7 23.826 35.316 10.478 36.683 o
-4 4 8 166.262 175.552 11.983 14.055 o
-4 4 9 0.874 1.599 7.129 95.609 o
-4 4 10 642.095 690.801 30.935 1.980 o
-4 4 11 23.302 19.048 4.254 131.252 o
-4 4 12 118.354 124.707 6.655 27.611 o
-4 4 13 5.498 4.884 3.640 278.123 o
-4 4 14 103.586 110.222 4.485 36.630 o
-4 4 15 37.136 29.485 3.365 114.268 o
-4 5 1 1.466 0.037 4.473 237.477 o
-4 5 2 825.174 861.808 25.276 1.682 o
-4 5 3 311.506 308.675 13.697 7.390 o
-4 5 4 321.362 324.438 10.744 7.924 o
-4 5 5 242.510 266.209 11.411 10.211 o
-4 5 6 601.795 523.016 18.317 3.141 o
-4 5 7 4.191 0.636 9.455 53.828 o
-4 5 8 272.207 276.524 15.507 7.705 o
-4 5 9 166.043 150.226 11.445 15.190 o
-4 5 10 125.132 122.163 10.322 20.066 o
-4 5 11 240.940 274.089 15.371 8.333 o
-4 5 12 28.437 29.648 4.120 114.375 o
-4 5 13 15.809 17.496 4.568 140.087 o
-4 5 14 275.505 241.689 8.811 10.759 o
-4 5 15 132.541 139.364 8.405 21.893 o
-4 6 1 542.050 562.779 15.873 3.531 o
-4 6 2 208.720 206.608 10.177 13.093 o
-4 6 3 135.224 108.020 10.669 19.274 o
-4 6 4 42.362 59.433 6.610 55.232 o
-4 6 5 23.173 44.879 8.764 47.295 o
-4 6 6 66.611 44.356 14.041 19.394 o
-4 6 7 172.878 214.947 15.714 10.215 o
-4 6 8 23.387 20.000 5.626 95.896 o
-4 6 9 265.692 247.231 11.466 9.814 o
-4 6 10 223.548 229.507 10.192 12.059 o
-4 6 11 18.011 17.547 5.316 112.229 o
-4 6 12 133.595 138.811 9.428 20.195 o
-4 6 13 34.418 33.769 2.767 126.047 o
-4 6 14 1.579 10.533 2.661 450.375 o
-4 6 15 78.772 75.244 4.457 49.874 o
-4 7 1 49.757 42.301 6.979 52.766 o
-4 7 2 717.030 740.454 28.216 1.901 o
-4 7 3 450.836 451.901 25.193 3.346 o
-4 7 4 25.019 27.174 10.776 35.506 o
-4 7 5 419.072 606.397 30.854 2.623 o
-4 7 6 126.369 146.442 14.376 13.767 o
-4 7 7 634.871 654.887 31.982 1.979 o
-4 7 8 189.879 198.783 9.360 14.757 o
-4 7 9 2.493 -3.559 5.033 185.060 o
-4 7 10 19.481 27.317 5.196 105.752 o
-4 7 11 183.208 198.061 10.661 14.005 o
-4 7 12 19.390 30.985 6.451 79.158 o
-4 7 13 18.616 20.628 2.501 211.303 o
-4 7 14 30.882 35.975 3.518 116.819 o
-4 8 1 251.736 255.839 11.320 10.141 o
-4 8 2 121.617 135.686 12.902 15.984 o
-4 8 3 313.021 311.755 19.027 5.831 o
-4 8 4 97.924 86.138 11.646 21.037 o
-4 8 5 2.533 7.670 9.810 49.566 o
-4 8 6 73.908 70.858 11.078 25.190 o
-4 8 7 36.940 33.241 4.541 92.094 o
-4 8 8 27.339 44.892 10.296 36.232 o
-4 8 9 124.363 113.435 6.824 27.211 o
-4 8 10 81.945 86.719 5.863 40.924 o
-4 8 11 57.061 64.039 5.089 58.794 o
-4 8 12 54.944 57.041 5.463 58.935 o
-4 8 13 15.280 13.356 2.147 283.039 o
-4 9 1 9.756 14.514 7.410 76.391 o
-4 9 2 12.318 5.191 7.940 69.057 o
-4 9 3 151.447 135.068 7.255 22.031 o
-4 9 4 188.324 230.033 15.154 10.024 o
-4 9 5 56.819 30.759 8.932 39.351 o
-4 9 6 78.848 99.267 6.303 38.394 o
-4 9 7 41.981 42.654 4.139 86.971 o
-4 9 8 4.762 3.593 6.602 104.584 o
-4 9 9 1.513 13.420 6.401 108.346 o
-4 9 10 104.664 101.376 8.667 26.444 o
-4 9 11 28.621 31.912 6.083 77.136 o
-4 9 12 15.756 13.320 2.062 284.276 o
-4 10 2 38.227 48.496 5.169 75.082 o
-4 10 3 173.830 185.133 14.103 11.758 o
-4 10 4 111.145 114.023 6.439 30.010 o
-4 10 5 21.314 23.730 3.862 142.443 o
-4 10 6 15.537 19.205 5.701 104.597 o
-4 10 7 0.126 1.295 2.773 609.261 o
-4 10 8 16.217 18.274 5.233 116.913 o
-4 10 9 0.102 4.104 4.654 216.351 o
-3 -12 1 72.672 59.039 4.092 58.252 o
-3 -12 2 9.911 3.693 3.949 221.238 o
-3 -12 3 96.971 115.213 7.039 30.757 o
-3 -11 1 91.762 104.045 5.892 36.194 o
-3 -11 2 124.781 124.649 5.069 29.700 o
-3 -11 3 0.789 -3.107 3.565 376.339 o
-3 -11 4 59.093 51.995 5.660 56.653 o
-3 -11 5 114.436 128.701 7.691 25.733 o
-3 -10 1 15.736 12.296 3.026 225.068 o
-3 -10 2 53.765 49.391 3.549 78.450 o
-3 -10 3 12.598 17.642 2.957 232.427 o
-3 -10 4 34.740 34.955 4.613 92.517 o
-3 -10 5 19.585 17.094 3.854 157.006 o
-3 -10 6 50.744 65.455 6.177 53.623 o
-3 -10 7 4.832 5.991 2.748 411.373 o
-3 -9 1 1289.680 1326.460 31.927 0.828 o
-3 -9 2 24.017 18.509 3.183 164.833 o
-3 -9 3 176.202 183.697 6.068 18.986 o
-3 -9 4 130.739 152.886 5.328 26.233 o
-3 -9 5 24.086 33.282 3.841 125.596 o
-3 -9 6 95.148 104.152 6.062 34.922 o
-3 -9 7 54.710 61.376 14.691 18.240 o
-3 -9 8 0.822 1.055 4.163 273.604 o
-3 -9 9 3.394 3.104 3.279 364.770 o
-3 -8 1 1335.610 1368.310 40.017 0.721 o
-3 -8 2 3477.470 3693.210 84.642 0.128 o
-3 -8 3 549.793 542.065 12.628 3.797 o
-3 -8 4 8.757 14.418 3.132 259.483 o
-3 -8 5 23.256 13.556 3.718 156.224 o
-3 -8 6 86.805 71.059 5.690 42.472 o
-3 -8 7 112.174 121.965 6.643 28.752 o
-3 -8 8 28.669 23.352 6.441 75.112 o
-3 -8 9 20.037 17.207 4.917 120.236 o
-3 -8 10 11.596 20.064 3.999 172.634 o
-3 -7 1 3.974 8.693 2.529 443.413 o
-3 -7 2 30.569 35.218 3.101 126.429 o
-3 -7 3 400.721 383.981 8.560 6.489 o
-3 -7 4 1828.060 1781.880 41.983 0.460 o
-3 -7 5 114.322 112.915 4.626 33.613 o
-3 -7 6 139.657 130.523 8.568 21.382 o
-3 -7 7 193.400 199.235 15.415 10.107 o
-3 -7 8 232.098 212.206 15.923 8.839 o
-3 -7 9 113.060 120.035 9.228 23.227 o
-3 -7 10 55.654 49.274 5.904 57.103 o
-3 -7 11 148.609 158.054 8.914 19.016 o
-3 -6 1 166.503 163.607 4.253 22.445 o
-3 -6 2 1448.650 1421.070 26.223 0.748 o
-3 -6 3 45.874 40.737 2.615 101.731 o
-3 -6 4 369.255 338.710 6.500 7.741 o
-3 -6 5 63.460 71.044 3.085 65.753 o
-3 -6 6 5.924 2.376 2.110 581.131 o
-3 -6 7 39.641 26.813 4.473 93.767 o
-3 -6 8 132.519 111.620 6.493 26.860 o
-3 -6 9 24.575 27.714 4.406 116.218 o
-3 -6 10 189.255 185.183 8.430 15.946 o
-3 -6 11 278.421 286.772 14.650 7.826 o
-3 -6 12 171.360 155.472 8.911 17.510 o
-3 -5 1 1.776 -0.783 3.060 477.424 o
-3 -5 2 685.853 627.745 28.211 2.088 o
-3 -5 3 73.638 80.478 3.340 55.914 o
-3 -5 4 138.076 136.093 4.125 28.080 o
-3 -5 5 1268.250 1263.800 18.676 0.976 o
-3 -5 6 343.313 361.233 6.472 8.049 o
-3 -5 7 424.759 431.084 7.906 5.905 o
-3 -5 8 1.555 3.756 3.058 438.036 o
-3 -5 9 199.274 199.988 14.617 10.463 o
-3 -5 10 117.367 126.240 13.410 15.734 o
-3 -5 11 128.301 128.560 6.553 26.175 o
-3 -5 12 14.392 14.051 3.393 205.718 o
-3 -5 13 26.992 31.028 4.485 107.781 o
-3 -4 1 196.232 204.746 8.183 15.202 o
-3 -4 2 358.401 308.814 15.486 6.226 o
-3 -4 3 52.651 35.701 5.116 69.728 o
-3 -4 4 153.335 128.709 4.158 26.324 o
-3 -4 5 654.657 651.864 10.759 3.017 o
-3 -4 6 18.126 17.259 2.205 239.306 o
-3 -4 7 87.366 86.675 3.045 49.351 o
-3 -4 8 330.243 338.254 10.202 7.759 o
-3 -4 9 197.730 214.256 13.128 11.293 o
-3 -4 10 90.817 85.224 4.998 41.850 o
-3 -4 11 203.784 191.261 6.988 16.050 o
-3 -4 12 7.067 7.663 3.767 241.890 o
-3 -4 13 102.927 95.625 10.926 21.767 o
-3 -4 14 163.737 165.093 9.067 17.521 o
-3 -3 1 373.382 403.251 16.592 5.300 o
-3 -3 2 2333.350 2415.600 68.320 0.256 o
-3 -3 3 70.388 61.917 6.107 47.199 o
-3 -3 4 24.840 21.695 3.347 151.699 o
-3 -3 5 74.075 57.233 2.656 65.415 o
-3 -3 6 1.103 2.864 1.614 1224.370 o
-3 -3 7 1562.670 1565.410 31.221 0.630 o
-3 -3 8 26.441 35.913 2.748 143.050 o
-3 -3 9 345.453 355.964 19.146 5.272 o
-3 -3 10 3.689 0.105 4.239 246.281 o
-3 -3 11 255.891 269.053 18.630 6.861 o
-3 -3 12 148.116 158.282 6.227 22.579 o
-3 -3 13 5.024 5.060 3.569 290.121 o
-3 -3 14 141.101 142.710 11.160 17.065 o
-3 -3 15 33.281 31.137 4.098 105.817 o
-3 -2 1 145.099 169.411 6.887 21.475 o
-3 -2 2 977.883 1038.670 30.469 1.226 o
-3 -2 3 1652.380 1744.050 49.877 0.478 o
-3 -2 4 404.527 378.649 12.796 5.787 o
-3 -2 5 214.465 203.777 12.508 11.350 o
-3 -2 6 87.821 75.291 3.293 50.735 o
-3 -2 7 247.293 253.947 7.481 12.110 o
-3 -2 8 54.512 44.060 2.999 85.174 o
-3 -2 9 90.514 74.630 3.892 47.684 o
-3 -2 10 0.827 4.781 3.908 289.497 o
-3 -2 11 158.189 175.452 8.220 18.506 o
-3 -2 12 9.401 15.707 4.325 172.204 o
-3 -2 13 1.575 1.586 3.684 331.950 o
-3 -2 14 32.959 32.558 3.158 123.090 o
-3 -2 15 46.397 49.776 8.018 45.140 o
-3 -1 1 1682.530 1844.960 42.737 0.487 o
-3 -1 2 50.351 63.889 4.273 69.179 o
-3 -1 3 273.436 319.559 9.706 9.368 o
-3 -1 4 116.940 127.296 5.705 29.566 o
-3 -1 5 287.106 277.620 11.937 8.742 o
-3 -1 6 93.261 77.596 4.820 42.898 o
-3 -1 7 143.069 149.101 7.273 22.140 o
-3 -1 8 190.178 195.352 8.201 15.791 o
-3 -1 9 14.587 14.014 3.509 198.208 o
-3 -1 10 655.369 582.115 19.153 2.741 o
-3 -1 11 631.529 611.053 19.640 2.747 o
-3 -1 12 9.851 8.940 4.131 195.228 o
-3 -1 13 37.652 39.477 5.938 69.735 o
-3 -1 14 49.163 51.263 9.869 34.074 o
-3 -1 15 34.644 30.122 5.227 85.534 o
-3 -1 16 5.798 12.132 3.475 261.697 o
-3 0 1 43.451 42.288 2.912 100.703 o
-3 0 2 1160.410 1218.970 28.783 0.991 o
-3 0 3 406.823 359.567 9.976 6.360 o
-3 0 4 2172.570 2370.570 67.176 0.278 o
-3 0 5 161.670 163.405 10.071 16.575 o
-3 0 6 547.534 536.888 24.671 2.841 o
-3 0 7 859.647 866.828 26.221 1.593 o
-3 0 8 21.764 27.196 3.685 142.233 o
-3 0 9 321.483 314.556 11.594 7.780 o
-3 0 10 1.203 0.100 3.313 423.573 o
-3 0 12 421.202 439.429 20.927 4.075 o
-3 0 13 24.787 30.344 4.711 106.776 o
-3 0 14 141.254 140.347 7.004 23.179 o
-3 0 15 87.251 91.935 7.007 34.805 o
-3 0 16 170.584 161.785 9.233 17.005 o
-3 1 1 65.956 98.799 5.602 45.025 o
-3 1 2 2661.650 3033.710 85.406 0.181 o
-3 1 3 52.911 55.903 4.405 69.089 o
-3 1 4 222.115 219.287 6.991 14.251 o
-3 1 5 60.189 40.590 3.891 73.755 o
-3 1 6 14.840 14.232 3.374 204.020 o
-3 1 7 1293.900 1181.700 29.411 0.897 o
-3 1 8 372.945 374.843 12.982 6.171 o
-3 1 9 43.785 60.347 11.938 26.082 o
-3 1 10 438.556 457.173 17.709 4.342 o
-3 1 11 103.380 94.558 8.692 26.973 o
-3 1 12 2.225 -2.194 5.951 134.968 o
-3 1 13 593.410 603.016 27.335 2.401 o
-3 1 14 323.125 340.765 15.621 6.439 o
-3 1 15 554.692 536.605 16.933 3.448 o
-3 1 16 203.887 191.709 18.588 8.175 o
-3 2 1 12.734 3.421 4.205 190.038 o
-3 2 2 234.186 306.840 11.302 9.933 o
-3 2 3 59.245 73.965 5.680 51.602 o
-3 2 4 84.635 98.520 4.644 42.949 o
-3 2 5 1597.430 1742.680 50.592 0.489 o
-3 2 6 593.460 613.351 28.793 2.296 o
-3 2 7 560.306 532.911 13.992 3.658 o
-3 2 8 273.197 273.686 8.494 10.454 o
-3 2 9 97.624 102.984 5.042 37.486 o
-3 2 10 9.360 9.972 4.312 184.045 o
-3 2 11 436.839 420.348 11.678 5.354 o
-3 2 12 13.961 19.566 6.893 80.510 o
-3 2 13 15.219 16.015 7.107 77.143 o
-3 2 14 356.531 364.441 18.201 5.330 o
-3 2 15 6.341 10.710 3.857 229.013 o
-3 2 16 20.888 18.688 3.503 163.599 o
-3 2 17 160.478 142.722 16.193 11.064 o
-3 3 1 0.595 1.144 3.385 408.580 o
-3 3 2 67.290 98.521 5.970 42.989 o
-3 3 3 1734.660 2014.640 47.467 0.434 o
-3 3 4 1.906 -0.825 2.746 574.294 o
-3 3 5 247.267 283.292 17.157 7.424 o
-3 3 6 211.958 225.707 9.653 12.920 o
-3 3 7 291.188 280.667 16.518 7.025 o
-3 3 8 1181.750 1162.640 46.413 0.787 o
-3 3 9 1007.980 917.437 31.471 1.240 o
-3 3 10 74.162 87.636 6.616 39.783 o
-3 3 11 97.954 102.938 6.503 33.180 o
-3 3 12 273.292 291.357 12.495 8.684 o
-3 3 13 218.871 222.855 9.380 12.869 o
-3 3 14 46.382 45.324 4.965 72.332 o
-3 3 15 0.189 3.354 4.048 283.768 o
-3 3 16 125.375 120.733 5.812 28.535 o
-3 3 17 0.823 4.434 2.599 583.696 o
-3 4 1 223.211 209.528 6.587 14.680 o
-3 4 2 64.875 74.254 3.355 62.392 o
-3 4 3 756.166 820.001 18.056 2.099 o
-3 4 4 10.385 8.117 2.315 360.698 o
-3 4 5 329.353 319.125 7.630 8.598 o
-3 4 6 108.001 107.275 5.730 32.899 o
-3 4 7 136.655 130.132 7.388 23.621 o
-3 4 8 525.873 543.255 18.466 3.452 o
-3 4 9 0.618 2.165 3.653 346.023 o
-3 4 10 19.073 18.142 3.841 157.448 o
-3 4 11 449.986 462.460 40.284 1.999 o
-3 4 12 694.629 719.861 26.127 2.061 o
-3 4 13 16.529 11.812 4.540 146.543 o
-3 4 14 67.105 71.426 6.094 46.764 o
-3 4 15 38.017 26.395 7.424 57.115 o
-3 4 16 0.227 -2.739 3.335 440.048 o
-3 4 17 16.757 20.566 6.753 80.346 o
-3 5 1 210.010 221.321 5.984 15.434 o
-3 5 2 292.506 251.811 6.938 10.733 o
-3 5 3 1.382 -2.093 2.778 582.243 o
-3 5 4 171.592 187.861 5.589 19.616 o
-3 5 5 32.408 28.232 3.465 122.379 o
-3 5 6 744.517 763.257 21.891 2.066 o
-3 5 7 83.871 83.810 6.859 36.933 o
-3 5 8 70.933 70.677 5.443 49.000 o
-3 5 9 90.000 87.190 5.283 40.793 o
-3 5 10 115.325 125.683 10.534 20.320 o
-3 5 11 493.075 562.698 26.093 2.871 o
-3 5 12 164.700 172.080 7.964 18.437 o
-3 5 13 523.524 512.628 19.633 3.437 o
-3 5 14 38.069 47.795 8.288 46.030 o
-3 5 15 0.074 1.998 3.796 329.712 o
-3 5 16 17.004 21.642 3.502 172.155 o
-3 5 17 15.954 19.596 5.664 104.692 o
-3 6 1 384.888 396.651 10.152 6.379 o
-3 6 2 406.116 418.746 11.025 5.811 o
-3 6 3 7.598 4.781 3.580 266.723 o
-3 6 4 683.521 704.551 16.192 2.563 o
-3 6 5 0.354 1.395 3.259 441.453 o
-3 6 6 1151.920 1154.940 22.273 1.101 o
-3 6 7 10.533 7.460 3.799 218.146 o
-3 6 8 31.172 24.122 5.089 94.859 o
-3 6 9 247.989 267.234 14.896 8.470 o
-3 6 10 211.491 187.611 12.164 11.943 o
-3 6 11 0.070 1.892 7.060 98.187 o
-3 6 12 265.955 254.277 14.621 8.364 o
-3 6 13 14.288 21.050 6.953 78.608 o
-3 6 14 1.608 1.303 3.849 307.541 o
-3 6 15 388.221 422.179 20.531 4.409 o
-3 6 16 449.803 414.489 12.984 5.073 o
-3 7 1 71.205 86.541 5.600 45.322 o
-3 7 2 40.244 40.333 11.163 30.480 o
-3 7 3 264.392 242.645 11.668 9.818 o
-3 7 4 22.689 10.929 6.056 92.756 o
-3 7 5 402.294 393.467 18.206 4.796 o
-3 7 6 3.151 -1.336 6.159 124.601 o
-3 7 7 783.517 815.126 37.806 1.400 o
-3 7 8 121.731 110.634 7.436 26.484 o
-3 7 9 150.030 159.183 8.648 19.211 o
-3 7 10 2.147 8.892 8.462 65.677 o
-3 7 11 197.405 230.038 13.404 10.888 o
-3 7 12 99.254 101.768 8.974 26.323 o
-3 7 13 181.682 253.960 13.712 10.796 o
-3 7 14 47.415 38.091 6.064 62.862 o
-3 7 15 21.090 19.035 3.980 145.312 o
-3 7 16 12.730 10.514 5.450 123.197 o
-3 8 1 1.635 3.646 6.147 124.518 o
-3 8 2 117.892 96.315 8.270 26.055 o
-3 8 3 86.245 119.986 8.620 27.739 o
-3 8 4 1.001 4.489 6.174 123.871 o
-3 8 5 72.295 86.132 7.875 35.212 o
-3 8 6 45.368 40.416 7.035 54.486 o
-3 8 7 556.630 642.186 22.249 2.798 o
-3 8 8 28.010 20.528 9.107 46.691 o
-3 8 9 720.446 758.261 35.865 1.582 o
-3 8 10 59.428 46.420 10.188 31.460 o
-3 8 11 284.092 282.145 17.703 6.725 o
-3 8 12 190.918 192.653 14.264 11.025 o
-3 8 13 2.546 8.710 7.381 84.734 o
-3 8 14 7.666 14.155 6.760 91.252 o
-3 8 15 98.499 80.363 7.781 31.281 o
-3 9 1 40.113 36.467 3.894 96.058 o
-3 9 2 208.676 234.290 11.371 11.773 o
-3 9 3 22.377 21.752 6.462 80.306 o
-3 9 4 42.960 32.532 7.539 52.763 o
-3 9 5 7.041 11.699 6.294 105.191 o
-3 9 6 26.470 37.214 7.053 64.087 o
-3 9 7 0.079 1.066 6.409 119.503 o
-3 9 8 174.519 181.721 13.785 12.044 o
-3 9 9 1.919 8.279 8.442 66.248 o
-3 9 10 319.429 313.190 18.431 5.911 o
-3 9 11 105.862 92.821 10.208 23.177 o
-3 9 12 16.057 27.485 7.686 64.455 o
-3 9 13 11.892 26.517 6.923 78.875 o
-3 9 14 67.616 76.446 7.725 37.862 o
-3 10 1 9.813 20.056 7.896 66.949 o
-3 10 2 10.219 9.694 3.736 218.124 o
-3 10 3 39.414 28.809 4.236 96.589 o
-3 10 4 299.529 326.715 10.252 8.492 o
-3 10 5 294.426 301.687 9.785 9.042 o
-3 10 6 88.294 77.670 8.724 30.149 o
-3 10 7 11.793 22.367 4.971 129.554 o
-3 10 8 44.006 41.532 4.893 76.466 o
-3 10 9 31.013 27.270 7.821 56.004 o
-3 10 10 33.377 30.439 5.301 85.471 o
-3 10 11 4.249 15.303 3.726 238.594 o
-3 10 12 7.196 6.502 4.264 204.663 o
-3 10 13 70.010 65.954 4.104 57.770 o
-3 11 1 42.142 46.591 6.505 59.227 o
-3 11 2 103.014 89.155 8.665 27.440 o
-3 11 3 66.924 69.039 4.989 53.485 o
-3 11 4 54.402 50.507 3.919 74.186 o
-3 11 5 8.243 10.905 3.647 233.239 o
-3 11 6 0.999 -2.666 3.211 455.192 o
-3 11 7 6.993 8.649 4.356 194.194 o
-3 11 8 74.246 85.009 5.154 46.596 o
-3 11 9 1.384 3.109 5.793 140.508 o
-3 11 10 13.383 10.240 5.460 121.904 o
-3 11 11 76.038 66.923 6.625 42.019 o
-2 -13 1 158.525 171.270 9.062 17.668 o
-2 -12 1 142.797 149.069 7.074 22.456 o
-2 -12 2 15.315 10.717 3.494 203.640 o
-2 -12 3 10.742 13.713 3.077 251.095 o
-2 -12 4 181.545 202.853 7.226 16.903 o
-2 -11 1 61.025 52.920 5.700 55.246 o
-2 -11 2 84.728 95.938 8.879 28.858 o
-2 -11 3 4.771 6.451 3.981 242.296 o
-2 -11 4 105.259 102.460 5.708 33.984 o
-2 -11 5 17.066 15.311 3.313 193.780 o
-2 -11 6 5.081 17.982 4.625 167.615 o
-2 -10 1 40.234 52.776 5.008 73.696 o
-2 -10 2 89.719 101.510 6.430 35.215 o
-2 -10 3 52.563 52.483 5.235 63.337 o
-2 -10 4 1.263 5.614 4.287 239.261 o
-2 -10 5 96.101 135.786 9.641 23.273 o
-2 -10 6 112.875 117.950 12.901 16.879 o
-2 -10 7 8.507 9.496 3.120 284.550 o
-2 -10 8 5.594 3.083 3.436 311.646 o
-2 -9 1 460.963 496.610 10.608 4.847 o
-2 -9 2 110.897 112.215 4.458 34.782 o
-2 -9 3 1.412 5.404 4.393 228.750 o
-2 -9 4 0.341 3.865 4.437 236.004 o
-2 -9 5 228.315 198.156 8.781 13.371 o
-2 -9 6 9.134 7.010 4.303 191.793 o
-2 -9 7 52.746 56.740 6.662 51.129 o
-2 -9 8 5.934 5.418 4.564 191.983 o
-2 -9 9 0.422 0.289 2.594 702.508 o
-2 -8 1 0.944 4.214 2.507 617.607 o
-2 -8 2 565.539 544.532 10.490 3.830 o
-2 -8 3 8.180 10.016 3.419 256.373 o
-2 -8 4 77.314 83.551 12.411 21.012 o
-2 -8 5 530.737 557.314 14.862 3.695 o
-2 -8 6 50.810 46.362 4.226 75.980 o
-2 -8 7 48.432 44.490 4.186 79.247 o
-2 -8 8 112.083 132.932 9.688 21.821 o
-2 -8 9 1.926 6.915 4.912 182.012 o
-2 -8 10 16.465 14.777 4.169 157.532 o
-2 -7 1 802.172 792.862 13.010 2.154 o
-2 -7 2 93.128 99.416 3.713 43.037 o
-2 -7 3 557.708 566.894 9.199 3.884 o
-2 -7 4 26.489 17.238 2.649 176.289 o
-2 -7 5 195.406 235.859 7.787 14.702 o
-2 -7 6 372.515 423.103 11.987 6.051 o
-2 -7 7 503.051 503.650 13.732 4.158 o
-2 -7 8 121.746 132.438 5.808 28.201 o
-2 -7 9 386.773 392.795 13.608 5.769 o
-2 -7 10 144.729 132.182 7.124 23.061 o
-2 -7 11 64.608 54.828 5.549 54.224 o
-2 -6 1 1322.370 1235.920 36.790 0.792 o
-2 -6 2 179.752 182.926 8.333 16.675 o
-2 -6 3 651.830 661.020 11.001 2.999 o
-2 -6 4 2271.930 2127.060 35.171 0.345 o
-2 -6 5 0.825 2.280 2.878 526.824 o
-2 -6 6 60.586 54.223 4.071 67.035 o
-2 -6 7 208.343 199.647 7.144 15.424 o
-2 -6 8 1184.690 1197.820 29.032 0.977 o
-2 -6 9 1.626 2.153 3.553 349.712 o
-2 -6 10 4.927 0.117 3.999 262.836 o
-2 -6 11 66.225 65.840 4.883 55.162 o
-2 -6 12 12.619 7.515 4.170 183.979 o
-2 -5 1 2443.550 2377.430 67.388 0.248 o
-2 -5 2 368.883 387.875 10.885 6.545 o
-2 -5 3 20.467 21.532 3.743 151.737 o
-2 -5 4 449.993 419.054 8.889 5.557 o
-2 -5 5 35.646 24.976 2.011 147.540 o
-2 -5 6 372.205 403.464 7.441 6.950 o
-2 -5 7 34.744 37.864 2.479 125.789 o
-2 -5 8 3.251 5.719 3.278 347.765 o
-2 -5 9 134.667 144.989 5.968 25.267 o
-2 -5 10 1278.530 1350.930 36.699 0.785 o
-2 -5 11 2.352 0.932 3.086 444.967 o
-2 -5 12 46.053 46.462 3.519 87.862 o
-2 -5 13 59.405 70.572 5.821 51.356 o
-2 -4 1 2129.240 1991.730 56.325 0.334 o
-2 -4 2 769.339 779.898 23.180 1.941 o
-2 -4 3 2136.730 2416.990 96.366 0.220 o
-2 -4 4 902.197 900.402 38.164 1.217 o
-2 -4 5 399.215 469.309 16.014 4.852 o
-2 -4 6 1632.770 1621.570 29.658 0.597 o
-2 -4 7 283.362 305.416 7.221 10.093 o
-2 -4 8 6.918 5.567 2.489 420.744 o
-2 -4 9 51.834 54.156 3.610 77.515 o
-2 -4 10 548.488 582.192 13.382 3.625 o
-2 -4 11 488.593 534.601 21.452 3.381 o
-2 -4 12 83.773 87.671 4.528 45.422 o
-2 -4 13 136.852 144.906 9.007 20.326 o
-2 -4 14 37.210 41.704 4.977 81.216 o
-2 -3 1 2923.850 2876.700 65.327 0.191 o
-2 -3 2 2946.440 3119.740 70.925 0.176 o
-2 -3 3 2855.780 2960.880 82.669 0.175 o
-2 -3 4 1506.930 1547.370 44.324 0.582 o
-2 -3 5 3.541 4.640 2.897 421.817 o
-2 -3 6 68.109 64.563 5.516 50.890 o
-2 -3 7 268.859 275.942 10.659 9.696 o
-2 -3 8 264.145 251.154 7.190 11.643 o
-2 -3 9 8.285 11.545 3.169 272.320 o
-2 -3 10 8.488 1.913 4.122 220.867 o
-2 -3 11 46.205 43.894 7.222 51.931 o
-2 -3 12 356.033 337.899 10.077 7.318 o
-2 -3 13 501.977 523.129 34.627 2.231 o
-2 -3 14 3.222 4.922 3.232 361.663 o
-2 -3 15 64.805 63.291 5.433 53.025 o
-2 -2 1 197.163 221.221 6.308 16.008 o
-2 -2 2 1579.330 1665.350 38.295 0.568 o
-2 -2 3 194.029 243.710 10.374 12.799 o
-2 -2 4 135.900 117.466 5.402 27.917 o
-2 -2 5 6.065 17.997 3.104 269.508 o
-2 -2 6 1039.050 1029.170 30.515 1.165 o
-2 -2 7 99.148 96.242 5.423 36.819 o
-2 -2 8 51.250 62.146 3.938 71.926 o
-2 -2 9 545.715 580.513 15.621 3.481 o
-2 -2 10 265.905 282.692 11.230 9.454 o
-2 -2 11 48.783 57.316 7.753 45.050 o
-2 -2 12 53.651 55.690 7.750 43.896 o
-2 -2 13 29.561 33.102 6.346 72.316 o
-2 -2 14 31.454 42.619 4.326 96.478 o
-2 -2 15 52.461 53.332 5.675 59.499 o
-2 -2 16 227.223 204.654 10.134 12.423 o
-2 -1 1 3066.720 3074.210 85.166 0.158 o
-2 -1 2 1937.180 1993.660 45.516 0.398 o
-2 -1 3 344.105 400.195 31.771 3.063 o
-2 -1 4 2752.640 2776.040 77.479 0.193 o
-2 -1 5 0.795 3.255 2.789 540.946 o
-2 -1 6 32.716 47.916 4.441 90.078 o
-2 -1 7 352.325 364.374 12.514 6.626 o
-2 -1 8 209.321 218.371 8.816 13.750 o
-2 -1 9 0.305 5.333 4.065 271.774 o
-2 -1 10 18.563 8.221 5.870 103.616 o
-2 -1 11 331.866 310.554 11.232 7.723 o
-2 -1 12 0.773 -0.615 5.061 190.027 o
-2 -1 13 63.003 55.811 7.379 43.380 o
-2 -1 14 184.150 197.963 8.320 15.966 o
-2 -1 15 60.543 61.927 6.546 48.078 o
-2 -1 16 7.198 2.778 3.743 261.429 o
-2 0 1 134.374 146.357 4.590 27.236 o
-2 0 2 0.526 0.432 1.295 2362.230 o
-2 0 3 27.193 47.236 2.355 134.400 o
-2 0 4 1958.590 2035.740 46.731 0.386 o
-2 0 5 2323.780 2420.550 60.258 0.271 o
-2 0 6 555.598 457.742 12.066 4.090 o
-2 0 7 15.065 31.277 3.638 157.046 o
-2 0 8 143.018 137.538 12.394 15.543 o
-2 0 9 600.030 593.394 15.452 3.178 o
-2 0 10 4.664 3.595 2.753 439.364 o
-2 0 11 52.279 44.813 4.098 76.642 o
-2 0 12 263.541 252.864 13.290 8.993 o
-2 0 13 63.294 64.409 7.830 39.784 o
-2 0 14 810.919 765.194 33.581 1.527 o
-2 0 15 0.091 3.368 3.693 337.969 o
-2 0 16 8.204 -0.299 4.557 194.357 o
-2 0 17 56.705 51.746 10.633 29.718 o
-2 1 1 165.357 155.810 4.198 23.054 o
-2 1 2 1749.580 1795.260 41.925 0.479 o
-2 1 3 505.385 591.846 12.612 3.928 o
-2 1 4 5344.020 5303.170 103.773 0.062 o
-2 1 5 4.906 10.690 2.974 335.864 o
-2 1 6 995.629 972.571 28.856 1.273 o
-2 1 7 529.942 480.697 15.878 3.848 o
-2 1 8 370.786 354.123 16.332 5.630 o
-2 1 9 15.315 9.306 4.024 177.630 o
-2 1 10 244.168 243.615 15.574 8.469 o
-2 1 11 329.511 304.796 11.584 7.724 o
-2 1 12 76.278 75.418 7.986 35.046 o
-2 1 13 520.908 532.573 24.887 2.929 o
-2 1 14 0.104 1.496 6.545 114.279 o
-2 1 15 155.725 165.525 11.099 15.701 o
-2 1 16 152.165 136.693 9.445 18.835 o
-2 1 17 0.950 2.781 4.610 219.213 o
-2 2 1 152.113 202.036 6.258 20.058 o
-2 2 2 651.102 665.399 16.387 2.747 o
-2 2 3 2468.910 2762.450 63.210 0.234 o
-2 2 4 1593.610 1671.990 56.949 0.468 o
-2 2 5 828.945 878.613 30.856 1.503 o
-2 2 6 6022.620 5794.180 113.130 0.050 o
-2 2 7 2814.620 2788.200 75.826 0.190 o
-2 2 8 910.684 861.719 36.029 1.278 o
-2 2 9 955.756 854.425 20.118 1.587 o
-2 2 10 8.283 14.784 2.714 300.725 o
-2 2 11 337.058 305.043 8.248 8.439 o
-2 2 12 286.728 282.235 8.964 9.767 o
-2 2 13 56.834 69.203 7.994 39.931 o
-2 2 14 104.310 99.210 9.499 24.621 o
-2 2 15 220.100 247.353 11.867 10.896 o
-2 2 16 0.126 -0.511 3.866 329.605 o
-2 2 17 357.140 329.016 15.980 6.002 o
-2 3 1 173.507 179.358 7.075 18.429 o
-2 3 2 75.929 111.966 6.126 38.207 o
-2 3 3 36.851 42.298 5.422 75.540 o
-2 3 4 1344.870 1437.510 33.908 0.748 o
-2 3 5 1412.620 1471.190 53.490 0.567 o
-2 3 6 372.169 456.320 15.080 5.320 o
-2 3 7 1.922 -0.701 2.622 621.425 o
-2 3 8 2174.580 2197.360 51.662 0.323 o
-2 3 9 0.377 3.035 2.462 693.945 o
-2 3 10 0.666 0.019 3.009 524.493 o
-2 3 11 117.943 116.374 5.442 30.866 o
-2 3 12 1.274 0.231 3.436 393.154 o
-2 3 13 169.917 159.945 7.738 18.748 o
-2 3 14 40.540 47.139 4.206 85.303 o
-2 3 15 259.834 285.573 10.327 9.946 o
-2 3 16 63.981 69.844 10.566 27.910 o
-2 3 17 0.439 -1.153 3.307 442.488 o
-2 3 18 356.293 293.747 13.957 6.738 o
-2 4 1 368.454 377.942 12.902 6.226 o
-2 4 2 61.271 69.011 3.818 63.544 o
-2 4 3 22.404 44.111 3.936 116.247 o
-2 4 4 64.871 59.981 3.832 64.025 o
-2 4 5 737.911 833.959 20.893 2.032 o
-2 4 6 878.109 872.828 26.983 1.539 o
-2 4 7 76.312 104.891 12.587 19.972 o
-2 4 8 79.067 77.931 3.326 53.948 o
-2 4 9 64.311 74.712 3.606 61.238 o
-2 4 10 253.553 256.305 7.466 11.830 o
-2 4 11 318.566 333.087 14.826 6.767 o
-2 4 12 80.889 96.389 7.511 33.878 o
-2 4 13 67.554 63.658 4.502 57.331 o
-2 4 14 0.874 0.420 3.616 361.628 o
-2 4 15 2.954 7.658 3.508 305.981 o
-2 4 16 43.566 49.839 3.782 85.789 o
-2 4 17 2.992 6.588 2.693 456.642 o
-2 4 18 41.911 44.910 7.211 53.508 o
-2 5 1 555.882 571.916 30.637 2.324 o
-2 5 2 599.143 598.656 18.438 2.977 o
-2 5 3 46.649 43.670 3.530 88.624 o
-2 5 4 207.274 185.496 9.365 14.224 o
-2 5 5 28.327 26.308 3.298 137.393 o
-2 5 6 228.397 226.446 9.725 12.212 o
-2 5 7 901.785 870.757 18.800 1.698 o
-2 5 8 134.563 128.592 4.174 29.183 o
-2 5 9 85.828 89.041 4.293 45.345 o
-2 5 10 175.109 180.792 6.696 18.614 o
-2 5 11 314.835 275.493 12.038 8.150 o
-2 5 12 450.547 459.609 13.112 4.835 o
-2 5 13 236.461 226.126 10.949 11.234 o
-2 5 14 531.635 584.285 15.310 3.574 o
-2 5 15 118.607 115.099 5.261 31.238 o
-2 5 16 8.276 11.898 4.115 196.715 o
-2 5 17 3.528 6.489 3.341 329.280 o
-2 5 18 0.056 0.113 2.479 797.308 o
-2 6 1 679.371 645.636 10.975 2.910 o
-2 6 2 353.489 311.168 7.046 8.266 o
-2 6 3 49.042 58.306 4.087 73.865 o
-2 6 4 396.719 387.046 10.189 6.274 o
-2 6 5 142.578 156.367 6.675 22.665 o
-2 6 6 340.059 310.590 11.484 7.506 o
-2 6 7 322.828 326.215 14.110 6.952 o
-2 6 8 632.179 627.081 17.042 2.864 o
-2 6 9 7.501 15.200 3.592 228.606 o
-2 6 10 385.989 372.449 9.779 6.605 o
-2 6 11 194.279 187.622 5.751 17.707 o
-2 6 12 23.720 26.343 3.925 131.649 o
-2 6 13 0.096 5.896 3.569 342.137 o
-2 6 14 5.475 6.231 3.512 286.803 o
-2 6 15 559.042 585.926 15.083 3.433 o
-2 6 16 107.914 96.337 4.428 37.410 o
-2 6 17 15.014 7.606 4.340 166.016 o
-2 7 1 215.898 206.940 5.424 15.828 o
-2 7 2 293.265 274.291 6.335 10.526 o
-2 7 3 824.185 840.543 21.809 1.805 o
-2 7 4 245.170 239.859 11.587 10.420 o
-2 7 5 835.194 811.681 18.385 1.908 o
-2 7 6 619.661 631.402 17.319 2.891 o
-2 7 7 90.075 85.650 8.706 29.351 o
-2 7 8 956.020 960.139 27.222 1.361 o
-2 7 9 33.701 37.591 5.309 81.679 o
-2 7 10 225.402 260.365 14.603 9.138 o
-2 7 11 161.173 150.032 9.995 17.093 o
-2 7 12 0.064 11.308 5.767 135.532 o
-2 7 13 373.515 357.637 12.521 6.372 o
-2 7 14 62.448 66.000 5.125 55.405 o
-2 7 15 23.399 17.845 3.836 145.551 o
-2 7 16 196.316 199.786 10.728 13.344 o
-2 7 17 108.232 107.740 6.853 29.999 o
-2 8 1 60.464 55.854 3.979 67.243 o
-2 8 2 747.666 782.214 20.712 2.078 o
-2 8 3 21.249 30.861 6.446 77.811 o
-2 8 4 867.638 837.177 27.162 1.579 o
-2 8 5 3.874 5.090 5.929 127.528 o
-2 8 6 63.044 79.792 10.680 27.069 o
-2 8 7 373.346 327.909 31.884 3.071 o
-2 8 8 3.937 10.857 8.423 64.851 o
-2 8 9 752.144 822.033 38.176 1.422 o
-2 8 10 105.292 102.434 11.810 19.599 o
-2 8 11 399.106 417.496 23.206 3.944 o
-2 8 12 96.054 114.331 12.128 19.239 o
-2 8 13 109.335 110.946 11.635 19.349 o
-2 8 14 4.234 -2.563 7.954 75.374 o
-2 8 15 0.339 1.845 3.039 497.654 o
-2 8 16 3.836 -0.572 4.128 257.529 o
-2 9 1 648.600 642.024 15.069 2.870 o
-2 9 2 219.955 212.061 8.286 13.749 o
-2 9 3 0.125 6.349 6.275 119.998 o
-2 9 4 13.269 14.195 6.488 91.648 o
-2 9 5 308.698 290.010 13.047 7.804 o
-2 9 6 54.713 79.833 19.730 10.958 o
-2 9 7 13.479 9.238 5.194 131.935 o
-2 9 8 14.749 9.751 8.539 58.657 o
-2 9 9 79.922 83.618 11.119 23.876 o
-2 9 10 34.515 27.162 9.545 41.046 o
-2 9 11 0.287 -2.344 8.581 67.073 o
-2 9 12 19.939 21.612 8.472 54.950 o
-2 9 13 121.601 145.258 11.859 17.164 o
-2 9 14 3.663 -6.184 7.476 85.392 o
-2 9 15 29.763 49.770 5.531 76.797 o
-2 9 16 15.043 14.407 3.738 183.140 o
-2 10 1 78.132 93.803 6.131 39.933 o
-2 10 2 0.375 9.458 4.409 221.548 o
-2 10 3 71.387 68.477 7.220 40.239 o
-2 10 4 51.044 45.246 5.957 59.966 o
-2 10 5 10.050 24.141 4.779 138.212 o
-2 10 6 354.099 378.124 11.731 6.668 o
-2 10 7 21.426 15.415 3.685 160.307 o
-2 10 8 6.071 4.585 3.639 274.497 o
-2 10 9 180.236 175.675 8.500 16.713 o
-2 10 10 110.305 109.616 11.479 19.604 o
-2 10 11 0.101 -3.094 8.048 76.362 o
-2 10 12 112.710 132.614 11.209 19.107 o
-2 10 13 48.679 45.844 4.585 74.311 o
-2 10 14 365.756 307.261 14.514 6.375 o
-2 10 15 41.993 30.574 2.863 112.911 o
-2 11 1 113.426 149.297 12.330 16.841 o
-2 11 2 342.367 335.257 10.273 7.543 o
-2 11 3 6.666 4.893 3.936 238.936 o
-2 11 4 628.156 692.538 18.297 2.684 o
-2 11 5 10.448 8.121 4.460 174.958 o
-2 11 6 3.977 3.748 3.983 257.829 o
-2 11 7 2.110 4.335 4.613 208.738 o
-2 11 8 93.560 91.697 6.690 34.597 o
-2 11 9 152.304 136.993 6.986 22.228 o
-2 11 10 31.067 40.304 8.819 45.274 o
-2 11 11 28.826 30.854 4.199 111.026 o
-2 11 12 5.008 4.781 3.380 316.119 o
-2 11 13 11.586 21.818 4.048 167.261 o
-2 11 14 41.781 28.453 2.736 117.122 o
-2 12 1 51.252 43.871 6.401 56.447 o
-2 12 2 125.778 105.893 8.952 23.208 o
-2 12 3 10.325 16.866 6.132 101.964 o
-2 12 4 0.286 5.432 3.212 411.783 o
-2 12 5 11.315 6.755 3.947 205.473 o
-2 12 6 5.322 8.517 4.154 217.523 o
-2 12 7 40.731 41.251 4.419 85.407 o
-2 12 8 36.246 41.050 4.253 92.718 o
-2 12 9 0.273 1.726 3.009 510.480 o
-2 12 10 42.015 48.806 3.897 86.641 o
-2 12 11 66.218 58.243 3.794 63.960 o
-1 -13 1 33.817 34.442 4.834 90.326 o
-1 -12 1 143.334 161.273 5.887 23.375 o
-1 -12 2 39.436 31.843 4.273 94.109 o
-1 -12 3 1.260 5.225 2.854 478.522 o
-1 -12 4 86.985 97.608 6.738 35.187 o
-1 -11 1 28.964 25.101 3.789 125.218 o
-1 -11 2 91.636 76.637 4.601 44.362 o
-1 -11 3 286.825 275.976 14.009 8.005 o
-1 -11 4 13.080 16.653 3.658 190.909 o
-1 -11 5 17.124 17.858 2.561 225.523 o
-1 -11 6 58.212 47.835 3.350 76.872 o
-1 -10 1 212.332 178.630 5.764 16.755 o
-1 -10 2 149.053 123.203 4.935 26.316 o
-1 -10 3 11.558 16.895 3.897 184.164 o
-1 -10 4 34.545 28.719 5.131 87.848 o
-1 -10 5 5.905 4.689 3.882 250.080 o
-1 -10 6 161.278 198.709 14.291 11.786 o
-1 -10 7 75.416 84.889 4.754 47.986 o
-1 -10 8 53.835 52.123 4.437 69.494 o
-1 -9 1 1370.030 1412.670 34.295 0.738 o
-1 -9 2 422.308 400.610 10.415 5.812 o
-1 -9 3 217.950 243.764 7.418 13.616 o
-1 -9 4 46.078 42.397 5.013 73.141 o
-1 -9 5 0.212 4.713 4.616 217.437 o
-1 -9 6 59.451 63.818 7.253 43.958 o
-1 -9 7 46.675 42.638 5.854 64.020 o
-1 -9 8 21.658 33.828 6.007 83.389 o
-1 -9 9 121.049 130.230 12.281 17.015 o
-1 -8 1 13.660 13.680 2.854 245.789 o
-1 -8 2 74.818 76.920 3.894 53.767 o
-1 -8 3 167.973 158.304 5.647 21.237 o
-1 -8 4 29.568 18.827 3.644 134.446 o
-1 -8 5 366.713 364.164 10.919 6.750 o
-1 -8 6 204.425 193.346 18.322 8.288 o
-1 -8 7 355.251 313.969 11.482 7.215 o
-1 -8 8 217.683 230.588 12.685 10.740 o
-1 -8 9 20.698 14.147 5.104 116.469 o
-1 -8 10 10.236 15.404 3.085 247.892 o
-1 -7 1 22.550 20.341 2.363 196.954 o
-1 -7 2 160.967 173.005 5.914 20.927 o
-1 -7 3 18.328 17.072 2.823 207.456 o
-1 -7 4 1283.270 1254.110 23.713 0.929 o
-1 -7 5 180.616 176.394 8.389 16.772 o
-1 -7 6 630.546 613.995 15.985 2.959 o
-1 -7 7 44.937 28.860 4.623 84.704 o
-1 -7 8 84.091 79.311 6.240 39.836 o
-1 -7 9 224.887 238.091 13.316 10.082 o
-1 -7 10 0.771 0.292 5.194 180.007 o
-1 -7 11 0.183 -5.306 4.598 232.973 o
-1 -6 1 39.056 49.039 4.741 79.274 o
-1 -6 2 871.094 805.910 36.172 1.350 o
-1 -6 3 4.097 5.310 2.537 481.019 o
-1 -6 4 10.161 11.311 2.407 330.587 o
-1 -6 5 469.800 454.626 9.751 5.053 o
-1 -6 6 2.476 -0.984 2.992 477.902 o
-1 -6 7 552.246 586.651 13.445 3.585 o
-1 -6 8 287.900 299.281 9.469 9.338 o
-1 -6 9 78.357 73.254 4.745 49.120 o
-1 -6 10 71.665 81.713 6.078 43.711 o
-1 -6 11 5.868 16.412 5.451 130.742 o
-1 -6 12 1.418 3.008 4.677 210.332 o
-1 -6 13 56.755 64.454 5.289 57.427 o
-1 -5 1 3674.160 4118.490 114.731 0.100 o
-1 -5 2 1607.660 1818.260 52.254 0.469 o
-1 -5 3 707.622 676.694 30.962 1.865 o
-1 -5 4 193.604 213.533 13.686 11.049 o
-1 -5 5 1023.540 977.869 21.114 1.371 o
-1 -5 6 57.904 49.243 4.382 68.128 o
-1 -5 7 183.069 181.917 5.208 19.211 o
-1 -5 8 234.702 242.203 6.972 13.117 o
-1 -5 9 349.596 371.743 10.982 6.946 o
-1 -5 10 22.616 29.062 5.245 99.262 o
-1 -5 11 23.504 29.069 5.011 103.037 o
-1 -5 12 471.798 470.099 15.594 4.315 o
-1 -5 13 37.537 45.055 5.588 71.977 o
-1 -5 14 63.177 54.949 4.945 58.985 o
-1 -4 1 493.255 483.098 12.182 4.464 o
-1 -4 2 447.519 486.683 14.248 4.603 o
-1 -4 3 4519.350 4690.140 130.596 0.072 o
-1 -4 4 109.856 127.638 6.364 29.289 o
-1 -4 5 856.924 826.012 37.591 1.317 o
-1 -4 6 235.778 221.242 6.204 13.933 o
-1 -4 7 148.027 150.257 4.052 25.689 o
-1 -4 8 0.377 3.208 2.554 647.679 o
-1 -4 9 874.498 850.436 21.311 1.710 o
-1 -4 10 1099.290 1131.550 37.980 0.955 o
-1 -4 11 48.614 51.373 5.649 62.324 o
-1 -4 12 25.768 25.096 3.640 136.153 o
-1 -4 13 4.418 3.376 3.054 386.308 o
-1 -4 14 164.664 164.414 11.655 14.699 o
-1 -3 1 275.763 254.405 5.823 11.635 o
-1 -3 2 1.643 8.065 1.961 698.906 o
-1 -3 3 2397.220 2378.350 66.359 0.255 o
-1 -3 4 489.506 525.795 16.625 3.888 o
-1 -3 5 64.024 101.325 5.656 44.995 o
-1 -3 6 716.307 881.905 27.011 1.809 o
-1 -3 7 220.626 197.903 8.641 13.817 o
-1 -3 8 781.103 769.800 19.208 2.062 o
-1 -3 9 40.969 41.644 4.147 88.509 o
-1 -3 10 651.584 585.973 18.777 2.769 o
-1 -3 11 365.942 386.814 16.512 5.472 o
-1 -3 12 297.406 307.927 11.850 8.235 o
-1 -3 13 154.657 167.695 12.162 14.558 o
-1 -3 14 160.274 164.852 11.612 14.939 o
-1 -3 15 674.254 667.384 28.122 2.074 o
-1 -2 1 1206.740 1058.610 21.046 1.108 o
-1 -2 2 1446.890 1256.560 24.938 0.806 o
-1 -2 3 3841.500 3550.260 98.251 0.111 o
-1 -2 4 224.072 197.603 7.089 14.652 o
-1 -2 5 295.866 306.859 10.322 8.774 o
-1 -2 6 2124.760 1977.070 56.102 0.337 o
-1 -2 7 502.952 585.400 15.211 3.749 o
-1 -2 8 297.216 280.306 8.048 9.803 o
-1 -2 9 0.859 -0.476 3.121 483.899 o
-1 -2 10 48.203 46.319 4.495 75.421 o
-1 -2 11 32.484 27.736 3.524 121.474 o
-1 -2 12 863.641 842.579 25.707 1.620 o
-1 -2 13 119.120 125.574 7.399 25.936 o
-1 -2 14 253.812 217.220 14.741 8.926 o
-1 -2 15 197.731 195.387 8.029 15.498 o
-1 -2 16 70.848 67.877 5.524 49.133 o
-1 -1 1 2762.410 2620.140 50.778 0.229 o
-1 -1 2 247.462 216.066 6.458 13.376 o
-1 -1 3 2137.800 1948.220 43.919 0.367 o
-1 -1 4 1095.050 1054.600 30.149 1.104 o
-1 -1 5 436.709 397.191 12.610 5.349 o
-1 -1 6 43.490 38.102 3.632 94.387 o
-1 -1 7 804.068 776.007 23.500 1.860 o
-1 -1 8 4.261 2.598 3.008 405.247 o
-1 -1 9 0.230 0.005 2.040 1153.250 o
-1 -1 10 857.478 832.144 15.939 1.895 o
-1 -1 11 28.252 28.300 3.275 135.717 o
-1 -1 12 402.371 418.166 20.411 4.344 o
-1 -1 13 177.434 172.093 11.529 14.071 o
-1 -1 14 8.241 7.446 6.382 103.937 o
-1 -1 15 25.199 36.136 5.083 94.923 o
-1 -1 16 37.667 34.126 5.448 77.837 o
-1 -1 17 172.907 179.944 9.096 16.448 o
-1 0 1 1352.800 1398.630 27.467 0.802 o
-1 0 2 835.210 857.012 17.062 1.891 o
-1 0 3 2673.240 2534.290 49.479 0.243 o
-1 0 4 449.275 427.101 18.856 4.218 o
-1 0 5 1024.030 999.885 40.542 1.020 o
-1 0 6 0.499 -2.000 4.087 291.440 o
-1 0 7 208.348 183.892 10.058 13.682 o
-1 0 8 889.641 855.983 36.181 1.300 o
-1 0 9 380.005 394.321 13.700 5.823 o
-1 0 10 67.943 60.170 3.545 63.788 o
-1 0 11 299.979 265.047 7.312 10.172 o
-1 0 12 90.346 78.377 4.193 45.985 o
-1 0 13 103.031 94.712 8.964 26.318 o
-1 0 14 79.002 83.317 8.641 31.434 o
-1 0 15 55.601 61.668 7.827 42.092 o
-1 0 16 27.200 17.817 4.507 117.829 o
-1 0 17 17.551 15.757 3.214 195.401 o
-1 1 1 19450.900 19413.800 335.542 0.005 o
-1 1 2 7579.710 7703.260 122.225 0.032 o
-1 1 3 16578.700 16326.300 316.018 0.007 o
-1 1 4 17348.300 15952.700 437.181 0.006 o
-1 1 5 6337.220 6163.160 169.683 0.040 o
-1 1 6 1152.080 1086.520 71.089 0.555 o
-1 1 7 19.399 15.500 4.254 144.884 o
-1 1 8 513.920 487.924 21.926 3.324 o
-1 1 9 300.140 306.087 15.543 7.022 o
-1 1 10 1045.960 1034.990 21.556 1.297 o
-1 1 11 12.860 9.574 2.587 291.789 o
-1 1 12 5.027 1.992 2.530 503.227 o
-1 1 13 573.335 531.659 18.191 3.265 o
-1 1 14 103.713 113.101 9.945 22.990 o
-1 1 15 0.669 -4.112 6.609 112.336 o
-1 1 16 114.462 111.856 9.349 23.250 o
-1 1 17 11.342 16.541 3.976 181.529 o
-1 2 1 4927.980 4749.260 92.298 0.074 o
-1 2 2 12.666 11.267 1.175 410.900 o
-1 2 3 405.383 432.286 9.059 6.013 o
-1 2 4 7.522 13.466 2.486 343.036 o
-1 2 5 151.735 187.819 7.048 19.856 o
-1 2 6 4.520 2.220 3.235 361.962 o
-1 2 7 123.603 119.295 5.817 28.914 o
-1 2 8 173.149 144.848 9.060 17.577 o
-1 2 9 37.696 45.028 5.848 68.894 o
-1 2 10 657.631 648.818 20.182 2.557 o
-1 2 11 978.496 979.563 29.412 1.278 o
-1 2 12 503.130 496.302 11.721 4.373 o
-1 2 13 22.903 15.391 3.445 164.528 o
-1 2 14 520.909 488.457 23.451 3.146 o
-1 2 15 72.753 74.556 8.782 32.680 o
-1 2 16 8.381 3.816 6.209 111.320 o
-1 2 17 184.706 202.882 11.844 12.873 o
-1 2 18 23.971 34.073 4.884 101.643 o
-1 3 1 423.565 427.722 8.292 5.899 o
-1 3 2 7.289 5.447 2.278 452.313 o
-1 3 3 504.630 457.004 10.653 4.624 o
-1 3 4 34.144 44.373 2.719 116.774 o
-1 3 5 23.119 11.874 3.819 155.487 o
-1 3 6 936.695 1009.530 41.602 1.066 o
-1 3 7 32.459 41.886 4.624 90.992 o
-1 3 8 761.491 816.022 24.918 1.859 o
-1 3 9 793.275 748.816 23.361 1.917 o
-1 3 10 20.983 10.784 3.646 171.408 o
-1 3 11 157.515 152.077 13.182 13.723 o
-1 3 12 194.369 203.910 9.305 14.450 o
-1 3 13 260.637 251.504 7.976 11.443 o
-1 3 14 28.750 33.136 4.592 101.569 o
-1 3 15 199.709 208.040 7.140 15.683 o
-1 3 16 162.726 140.496 7.348 20.596 o
-1 3 17 29.472 38.217 6.406 69.872 o
-1 3 18 28.837 16.491 4.727 110.836 o
-1 4 1 168.674 171.158 4.649 21.481 o
-1 4 2 2.368 3.314 2.241 677.051 o
-1 4 3 1091.000 1012.230 24.191 1.218 o
-1 4 4 117.285 134.337 5.022 30.237 o
-1 4 5 19.419 26.256 2.826 180.476 o
-1 4 6 478.006 396.872 13.175 4.863 o
-1 4 7 25.090 34.839 5.170 94.209 o
-1 4 8 292.425 297.728 15.203 7.312 o
-1 4 9 1647.030 1713.490 70.002 0.391 o
-1 4 10 140.971 132.253 6.453 24.521 o
-1 4 11 506.529 511.189 15.006 3.984 o
-1 4 12 0.499 1.803 2.764 586.994 o
-1 4 13 163.689 175.237 8.687 17.608 o
-1 4 14 142.788 151.259 6.092 23.731 o
-1 4 15 20.327 14.447 3.523 172.296 o
-1 4 16 57.459 76.980 4.491 59.195 o
-1 4 17 8.166 -0.279 3.617 278.731 o
-1 4 18 14.539 11.125 3.159 227.744 o
-1 5 1 26.841 35.171 3.729 120.804 o
-1 5 2 1801.650 1816.070 62.210 0.386 o
-1 5 3 12.298 3.758 3.036 284.159 o
-1 5 4 516.130 489.176 22.577 3.248 o
-1 5 5 275.962 264.605 9.954 9.941 o
-1 5 6 1410.300 1422.310 41.554 0.662 o
-1 5 7 75.206 73.210 4.041 53.763 o
-1 5 8 10.429 18.255 3.531 207.170 o
-1 5 9 6.814 9.487 2.131 442.083 o
-1 5 10 183.448 198.124 6.542 17.497 o
-1 5 11 83.054 83.734 4.475 46.567 o
-1 5 12 768.097 740.326 18.349 2.163 o
-1 5 13 12.756 9.982 3.410 225.386 o
-1 5 14 42.725 45.391 4.045 85.920 o
-1 5 15 21.114 22.897 3.624 151.918 o
-1 5 16 3.161 4.051 3.267 363.298 o
-1 5 17 34.475 48.368 3.504 101.312 o
-1 5 18 3.477 5.058 3.987 256.150 o
-1 6 1 1620.770 1685.530 68.754 0.404 o
-1 6 2 246.964 267.621 14.140 8.817 o
-1 6 3 3993.810 3838.160 107.373 0.099 o
-1 6 4 378.435 361.720 12.680 6.245 o
-1 6 5 292.043 301.566 11.144 8.649 o
-1 6 6 413.575 367.967 13.076 5.695 o
-1 6 7 808.412 823.015 25.838 1.731 o
-1 6 8 344.662 325.696 11.881 7.196 o
-1 6 9 3.261 3.099 2.543 537.629 o
-1 6 10 142.375 147.816 4.308 26.343 o
-1 6 11 234.696 229.784 6.672 13.549 o
-1 6 12 599.060 540.968 22.433 2.815 o
-1 6 13 1.421 2.335 4.154 264.410 o
-1 6 14 0.341 -2.114 3.397 421.812 o
-1 6 15 104.561 119.715 6.558 30.344 o
-1 6 16 95.302 92.331 5.590 37.694 o
-1 6 17 0.759 1.873 3.342 408.209 o
-1 6 18 41.054 37.327 4.822 81.743 o
-1 7 1 505.349 483.779 8.028 4.712 o
-1 7 2 349.810 334.792 6.436 8.200 o
-1 7 3 882.866 900.622 15.780 1.769 o
-1 7 4 251.790 243.268 6.146 12.710 o
-1 7 5 1184.740 1179.510 22.727 1.053 o
-1 7 6 192.548 161.934 4.738 19.610 o
-1 7 7 458.400 447.870 12.592 4.881 o
-1 7 8 889.918 881.178 59.017 0.822 o
-1 7 9 165.737 177.717 9.201 16.845 o
-1 7 10 35.431 30.080 3.704 110.537 o
-1 7 11 2.289 8.566 3.357 329.535 o
-1 7 12 28.870 25.526 4.472 109.400 o
-1 7 13 145.521 162.065 14.070 13.105 o
-1 7 14 125.869 149.445 7.260 23.961 o
-1 7 15 228.499 232.183 7.424 13.393 o
-1 7 16 7.313 5.663 3.000 333.777 o
-1 7 17 21.325 31.007 3.707 137.893 o
-1 7 18 6.801 8.886 3.704 245.117 o
-1 8 1 16.505 15.814 2.217 256.531 o
-1 8 2 9.932 11.982 2.526 316.833 o
-1 8 3 84.149 77.962 3.397 51.373 o
-1 8 4 323.753 287.853 8.794 8.803 o
-1 8 5 216.836 220.328 10.098 12.544 o
-1 8 6 32.922 41.694 3.953 101.237 o
-1 8 7 2.230 -0.499 3.367 392.920 o
-1 8 8 3.835 10.626 3.645 267.099 o
-1 8 9 163.056 159.031 6.881 20.310 o
-1 8 10 395.136 385.754 22.019 4.245 o
-1 8 11 24.103 9.357 6.286 87.455 o
-1 8 12 65.932 71.274 5.578 50.069 o
-1 8 13 68.928 61.944 5.346 52.078 o
-1 8 14 8.769 14.373 4.008 195.452 o
-1 8 15 5.199 5.944 3.820 256.885 o
-1 8 16 23.040 20.985 3.655 148.111 o
-1 8 17 140.717 166.886 6.449 22.614 o
-1 9 1 19.302 20.179 2.787 196.224 o
-1 9 2 28.262 36.085 3.074 131.127 o
-1 9 3 7.288 8.427 3.369 275.356 o
-1 9 4 380.022 377.165 9.926 6.634 o
-1 9 5 628.490 597.208 13.925 3.121 o
-1 9 6 39.288 43.984 5.437 72.854 o
-1 9 7 17.419 14.251 3.777 172.330 o
-1 9 8 751.760 731.131 23.434 2.027 o
-1 9 9 11.275 8.153 5.521 125.696 o
-1 9 10 111.043 103.087 7.185 29.099 o
-1 9 11 94.409 111.087 9.481 25.095 o
-1 9 12 98.817 96.160 8.985 26.692 o
-1 9 13 249.427 230.687 13.255 9.592 o
-1 9 14 28.556 22.881 5.967 82.786 o
-1 9 15 88.341 82.426 7.294 34.547 o
-1 9 16 199.817 195.526 10.411 13.531 o
-1 9 17 149.340 145.982 8.047 20.608 o
-1 10 1 791.189 792.289 19.296 2.006 o
-1 10 2 24.524 22.940 3.555 144.461 o
-1 10 3 9.569 2.725 3.665 250.998 o
-1 10 4 45.325 44.772 5.013 72.815 o
-1 10 5 241.122 256.132 7.558 12.276 o
-1 10 6 597.574 601.950 16.071 3.130 o
-1 10 7 7.138 17.051 4.106 190.766 o
-1 10 8 55.043 63.073 4.617 63.658 o
-1 10 9 73.264 85.763 7.564 36.289 o
-1 10 10 179.308 175.396 9.706 15.617 o
-1 10 11 65.086 54.995 7.643 41.483 o
-1 10 12 93.427 123.621 9.353 24.818 o
-1 10 13 0.245 2.373 4.783 208.985 o
-1 10 14 44.562 56.144 4.310 76.272 o
-1 10 15 11.994 18.024 4.855 137.993 o
-1 10 16 12.026 11.507 4.112 181.581 o
-1 11 1 9.505 0.029 4.436 196.876 o
-1 11 2 165.721 159.824 7.004 19.907 o
-1 11 3 15.623 24.305 4.011 152.100 o
-1 11 4 3.418 10.315 4.418 202.609 o
-1 11 5 4.993 -2.914 4.324 229.776 o
-1 11 6 103.605 101.661 8.351 27.347 o
-1 11 7 319.896 324.867 9.908 8.175 o
-1 11 8 44.456 38.611 4.107 86.902 o
-1 11 9 12.145 13.382 6.923 84.012 o
-1 11 10 145.239 120.778 8.962 20.703 o
-1 11 11 7.997 16.390 5.471 125.830 o
-1 11 12 33.666 22.221 5.383 87.968 o
-1 11 13 0.710 1.854 3.230 435.671 o
-1 11 14 46.545 54.301 5.509 63.926 o
-1 11 15 0.187 0.847 3.665 359.335 o
-1 12 1 102.702 89.978 9.555 25.166 o
-1 12 2 108.215 113.138 10.861 20.762 o
-1 12 3 4.775 11.255 3.670 254.456 o
-1 12 4 0.539 -3.142 3.777 339.732 o
-1 12 5 76.490 69.156 4.811 50.356 o
-1 12 6 10.753 14.290 4.676 153.278 o
-1 12 7 23.268 18.707 3.283 163.558 o
-1 12 8 676.251 656.549 16.699 2.653 o
-1 12 9 70.893 77.999 8.988 31.932 o
-1 12 10 7.049 1.323 4.487 201.658 o
-1 12 11 5.105 10.905 4.430 192.609 o
-1 12 12 64.330 81.449 6.371 44.581 o
-1 12 13 87.294 67.541 5.429 43.955 o
-1 13 2 4.490 11.055 5.515 136.840 o
-1 13 3 100.610 92.471 8.230 28.711 o
-1 13 4 46.004 37.575 3.874 88.678 o
-1 13 5 102.289 66.388 9.152 27.688 o
-1 13 6 166.882 169.669 9.711 16.478 o
-1 13 7 156.561 156.121 8.939 18.474 o
-1 13 8 81.487 65.402 3.933 53.172 o
-1 13 9 291.298 264.575 8.919 9.901 o
-1 13 10 57.087 52.710 4.755 64.500 o
-1 13 11 59.043 50.607 4.467 66.225 o
0 -12 1 0.201 0.594 4.373 255.089 o
0 -12 2 244.191 258.979 11.604 10.171 o
0 -12 3 0.144 3.893 3.999 288.148 o
0 -11 1 46.952 53.418 3.560 82.872 o
0 -11 2 150.026 164.010 5.649 22.783 o
0 -11 3 70.521 82.228 9.605 29.488 o
0 -11 4 51.423 66.071 6.763 49.198 o
0 -11 5 89.177 88.989 6.875 35.164 o
0 -10 1 357.097 340.312 8.383 7.630 o
0 -10 2 333.696 330.091 9.107 8.038 o
0 -10 3 72.773 63.130 3.804 58.679 o
0 -10 4 2.996 7.829 4.699 190.171 o
0 -10 5 36.955 39.809 3.825 99.022 o
0 -10 6 25.426 24.803 4.572 113.276 o
0 -10 7 112.713 92.134 6.334 31.892 o
0 -9 1 22.199 15.952 3.167 176.917 o
0 -9 2 50.571 55.291 3.884 75.675 o
0 -9 3 807.875 741.447 15.020 2.157 o
0 -9 4 340.467 289.161 11.858 7.590 o
0 -9 5 177.422 146.798 13.107 13.133 o
0 -9 6 1.034 7.189 4.451 220.517 o
0 -9 7 28.349 38.452 4.168 106.426 o
0 -9 8 65.320 82.800 6.623 42.819 o
0 -9 9 17.522 21.937 3.941 152.621 o
0 -8 1 303.948 269.370 7.641 9.892 o
0 -8 2 83.692 83.990 5.485 42.311 o
0 -8 3 214.414 241.500 8.855 12.989 o
0 -8 4 728.372 765.403 34.688 1.608 o
0 -8 5 910.285 915.319 40.490 1.150 o
0 -8 6 25.556 26.204 7.984 56.848 o
0 -8 7 1.437 9.341 6.113 121.150 o
0 -8 8 61.156 97.849 8.121 35.273 o
0 -8 9 45.035 48.792 5.832 63.407 o
0 -8 10 6.165 4.294 3.928 245.129 o
0 -7 1 196.995 192.892 6.034 17.125 o
0 -7 2 14.652 21.229 2.920 211.269 o
0 -7 3 54.870 53.626 3.286 77.782 o
0 -7 4 1016.160 1043.400 43.059 0.968 o
0 -7 5 9.303 24.162 7.720 68.628 o
0 -7 6 958.385 1039.140 45.034 0.976 o
0 -7 7 5.578 17.168 5.994 112.173 o
0 -7 8 4.068 -8.095 5.763 139.340 o
0 -7 9 40.785 53.320 4.759 75.791 o
0 -7 10 0.931 -0.050 3.871 319.127 o
0 -7 11 7.752 6.338 2.964 328.515 o
0 -6 1 11.035 23.724 3.789 178.019 o
0 -6 2 640.061 653.303 30.384 2.051 o
0 -6 3 958.981 1023.780 17.668 1.487 o
0 -6 4 123.217 110.823 4.690 31.923 o
0 -6 5 30.196 40.325 3.633 112.041 o
0 -6 6 245.652 313.752 35.770 2.963 o
0 -6 7 60.921 65.425 9.544 32.396 o
0 -6 8 925.832 967.727 42.911 1.066 o
0 -6 9 1.635 13.321 8.525 63.931 o
0 -6 10 416.633 429.891 12.080 5.466 o
0 -6 11 0.240 1.279 3.375 416.275 o
0 -6 12 2.478 4.735 4.352 228.140 o
0 -6 13 39.186 28.957 4.160 98.022 o
0 -5 1 3006.510 3219.820 73.620 0.167 o
0 -5 2 407.165 436.806 14.971 5.089 o
0 -5 3 427.745 396.422 14.128 5.217 o
0 -5 4 110.740 138.932 7.771 25.397 o
0 -5 5 435.825 590.857 13.669 4.342 o
0 -5 6 1373.950 1437.130 34.929 0.725 o
0 -5 7 239.570 245.796 9.874 11.383 o
0 -5 8 16.881 17.080 4.914 126.436 o
0 -5 9 479.900 495.706 16.733 4.038 o
0 -5 10 100.407 97.878 6.541 33.085 o
0 -5 11 50.020 57.589 5.755 59.014 o
0 -5 12 41.250 49.981 13.138 23.084 o
0 -5 13 2.536 2.650 4.476 222.646 o
0 -5 14 33.475 32.411 4.200 102.750 o
0 -4 1 390.325 346.943 8.852 6.896 o
0 -4 2 863.908 751.694 18.486 1.908 o
0 -4 3 1939.190 2131.770 60.953 0.340 o
0 -4 4 160.262 323.076 12.695 11.063 o
0 -4 5 59.745 52.853 5.090 60.332 o
0 -4 6 351.113 317.303 9.129 7.812 o
0 -4 7 243.990 222.178 7.023 13.125 o
0 -4 8 325.918 330.838 12.139 7.403 o
0 -4 9 1800.860 1826.950 52.836 0.421 o
0 -4 10 438.827 444.710 15.463 4.696 o
0 -4 11 1101.920 1112.340 33.404 1.025 o
0 -4 12 499.610 477.835 16.226 4.020 o
0 -4 13 310.138 309.192 11.387 8.112 o
0 -4 14 8.100 6.189 4.079 214.464 o
0 -3 1 1126.970 1019.180 16.701 1.266 o
0 -3 2 1423.850 1235.120 22.236 0.845 o
0 -3 3 235.642 328.548 12.190 9.236 o
0 -3 4 56.560 47.989 3.787 74.589 o
0 -3 5 1.977 13.793 2.820 379.588 o
0 -3 6 119.390 125.781 6.984 26.724 o
0 -3 7 868.913 838.120 36.198 1.333 o
0 -3 8 496.120 471.805 16.918 3.989 o
0 -3 9 194.048 180.818 5.725 17.994 o
0 -3 10 182.801 194.311 8.469 16.023 o
0 -3 11 17.069 19.409 4.688 130.908 o
0 -3 12 1.495 1.397 4.780 205.474 o
0 -3 13 1.314 -5.345 3.563 368.341 o
0 -3 14 193.651 194.826 8.303 15.526 o
0 -3 15 154.592 134.615 9.422 18.766 o
0 -2 1 305.087 257.813 3.928 10.982 o
0 -2 2 352.501 395.418 9.217 7.057 o
0 -2 3 433.492 407.520 10.996 5.556 o
0 -2 4 42.275 56.928 3.212 89.513 o
0 -2 5 91.488 107.263 4.967 38.714 o
0 -2 6 84.708 69.210 4.467 48.682 o
0 -2 7 0.408 5.414 4.053 272.099 o
0 -2 8 223.125 225.011 9.603 12.516 o
0 -2 9 412.178 419.236 8.709 6.055 o
0 -2 10 8.107 10.297 2.392 369.935 o
0 -2 11 402.232 385.031 9.616 6.301 o
0 -2 12 0.177 -5.725 3.816 337.534 o
0 -2 13 406.509 420.988 12.082 5.632 o
0 -2 14 179.038 173.410 8.535 16.825 o
0 -2 15 77.403 82.462 8.654 31.717 o
0 -2 16 38.604 27.778 3.372 113.063 o
0 -1 1 351.555 405.826 8.943 7.035 o
0 -1 2 1772.950 1706.260 29.801 0.530 o
0 -1 3 180.408 137.025 3.530 22.962 o
0 -1 4 412.633 449.800 9.617 5.735 o
0 -1 5 270.217 248.839 7.075 11.507 o
0 -1 6 42.655 43.273 3.837 89.703 o
0 -1 7 438.298 424.260 13.837 5.020 o
0 -1 8 61.053 64.890 4.628 59.625 o
0 -1 9 144.064 149.713 4.485 25.768 o
0 -1 10 565.123 530.417 11.786 3.795 o
0 -1 11 137.958 132.166 4.757 27.522 o
0 -1 12 288.602 274.264 10.491 9.278 o
0 -1 13 22.503 15.255 3.491 164.379 o
0 -1 14 140.600 122.764 5.770 26.258 o
0 -1 15 16.093 16.046 7.644 68.153 o
0 -1 16 266.359 252.982 14.061 8.603 o
0 -1 17 427.706 381.141 12.070 5.619 o
0 0 1 348.135 393.225 8.944 7.202 o
0 0 2 3606.050 3341.330 91.787 0.125 o
0 0 3 1525.150 1528.060 34.724 0.635 o
0 0 4 1008.930 1056.620 21.141 1.337 o
0 0 5 810.417 801.947 28.192 1.671 o
0 0 6 305.800 302.456 8.180 9.236 o
0 0 7 3.348 5.322 4.419 215.632 o
0 0 8 104.177 80.547 5.821 36.263 o
0 0 9 589.600 639.030 49.744 1.295 o
0 0 10 1.480 -0.099 2.765 583.324 o
0 0 11 337.863 335.495 9.510 7.806 o
0 0 12 92.727 94.074 5.208 39.365 o
0 0 13 148.144 148.904 7.503 21.337 o
0 0 14 123.515 121.948 16.976 11.601 o
0 0 15 2.295 4.858 6.727 103.252 o
0 0 16 14.906 16.928 7.251 74.646 o
0 0 17 15.383 24.924 5.932 95.765 o
0 1 0 367.365 313.790 4.114 8.382 o
0 1 1 3652.790 3471.430 84.964 0.125 o
0 1 2 511.458 456.326 12.895 4.355 o
0 1 3 68.817 63.247 2.248 68.811 o
0 1 4 2.554 2.546 2.420 616.400 o
0 1 5 15.008 23.470 6.120 92.928 o
0 1 6 1834.040 1813.450 48.549 0.431 o
0 1 7 1051.840 1109.770 26.228 1.178 o
0 1 8 137.147 135.344 8.001 22.297 o
0 1 9 3075.040 3251.820 91.436 0.148 o
0 1 10 351.164 354.886 9.871 7.299 o
0 1 11 196.095 187.109 9.582 14.555 o
0 1 12 102.328 115.913 6.793 30.449 o
0 1 13 381.726 388.915 13.889 5.799 o
0 1 14 5.155 3.983 4.523 201.661 o
0 1 15 293.964 266.889 10.405 9.268 o
0 1 16 9.644 5.158 6.244 107.506 o
0 1 17 20.773 13.147 6.329 87.998 o
0 1 18 104.142 88.864 6.925 32.118 o
0 2 0 4.019 9.323 0.769 889.351 o
0 2 1 347.600 302.117 5.112 8.857 o
0 2 2 326.518 310.473 8.542 8.543 o
0 2 3 6486.710 5593.880 107.739 0.048 o
0 2 4 20473.100 20034.700 428.503 0.004 o
0 2 5 119.430 120.665 4.134 32.738 o
0 2 6 645.706 650.848 24.981 2.329 o
0 2 7 777.358 653.927 17.619 2.285 o
0 2 8 13.519 9.857 2.302 308.320 o
0 2 9 1701.910 1750.970 41.008 0.503 o
0 2 10 1306.190 1329.570 27.124 0.857 o
0 2 11 344.994 325.856 13.827 6.702 o
0 2 12 556.401 566.260 14.932 3.513 o
0 2 13 253.817 248.833 12.225 9.754 o
0 2 14 545.783 538.690 38.276 1.906 o
0 2 15 98.477 95.248 6.247 34.603 o
0 2 16 47.180 48.443 7.467 48.912 o
0 2 17 50.793 43.343 6.745 53.978 o
0 2 18 10.532 9.646 5.250 135.735 o
0 3 0 365.842 296.704 5.829 8.370 o
0 3 1 1544.840 1422.840 21.146 0.721 o
0 3 2 204.584 201.734 4.247 17.385 o
0 3 3 2.514 2.726 2.005 795.305 o
0 3 4 1648.620 1457.600 43.571 0.553 o
0 3 5 1980.590 1764.750 49.712 0.400 o
0 3 6 152.451 161.024 7.341 20.606 o
0 3 7 719.547 620.303 15.442 2.617 o
0 3 8 142.651 148.927 5.275 24.999 o
0 3 9 59.136 68.535 3.307 68.305 o
0 3 10 438.004 450.605 15.844 4.626 o
0 3 11 174.475 167.418 5.239 20.580 o
0 3 12 17.829 11.404 3.035 214.755 o
0 3 13 90.008 92.091 5.812 38.293 o
0 3 14 70.597 64.494 5.497 50.026 o
0 3 15 6.853 9.484 4.445 187.252 o
0 3 16 175.608 209.388 7.071 17.211 o
0 3 17 39.197 38.172 6.339 64.699 o
0 3 18 111.003 90.722 7.290 29.799 o
0 4 0 101.173 106.632 3.239 40.640 o
0 4 1 1456.760 1363.480 24.358 0.771 o
0 4 2 1.429 0.101 1.855 1156.590 o
0 4 3 923.738 882.562 18.001 1.662 o
0 4 4 374.982 348.193 7.893 7.313 o
0 4 5 226.170 243.508 7.034 13.445 o
0 4 6 12.202 6.386 2.899 285.631 o
0 4 7 0.724 4.524 3.037 453.313 o
0 4 8 11.548 11.975 5.505 122.188 o
0 4 9 76.816 67.778 7.379 38.280 o
0 4 10 8.411 10.516 2.927 300.492 o
0 4 11 461.588 474.339 12.997 4.684 o
0 4 12 78.899 61.403 4.820 50.909 o
0 4 13 16.699 15.291 3.987 163.702 o
0 4 14 12.655 13.786 6.492 92.406 o
0 4 15 0.413 1.827 6.297 122.523 o
0 4 16 55.885 70.834 5.477 55.030 o
0 4 17 29.786 17.965 4.008 125.439 o
0 4 18 26.767 32.118 4.772 101.439 o
0 5 0 2830.790 2889.290 57.234 0.205 o
0 5 1 108.634 115.641 4.477 34.862 o
0 5 2 1785.980 1762.400 40.832 0.478 o
0 5 3 0.135 0.049 2.093 1107.660 o
0 5 4 972.286 1012.900 24.141 1.365 o
0 5 5 137.585 103.621 3.661 31.620 o
0 5 6 2.567 8.405 2.661 452.102 o
0 5 7 2043.010 1891.430 53.928 0.363 o
0 5 8 309.907 251.374 15.005 7.469 o
0 5 9 29.742 32.947 6.705 67.627 o
0 5 10 236.450 218.393 7.278 13.422 o
0 5 11 0.333 -0.300 2.927 565.404 o
0 5 12 41.239 31.032 4.318 91.780 o
0 5 13 381.734 352.251 11.815 6.437 o
0 5 14 90.087 97.253 5.852 37.506 o
0 5 15 0.106 0.601 4.036 299.626 o
0 5 16 2.820 0.992 5.809 138.933 o
0 5 17 126.302 122.673 8.619 22.941 o
0 5 18 207.817 173.392 9.725 14.206 o
0 6 0 1598.390 1698.310 39.834 0.549 o
0 6 1 2854.610 3193.540 73.198 0.177 o
0 6 2 1382.660 1394.050 32.934 0.747 o
0 6 3 1670.310 1778.960 45.070 0.490 o
0 6 4 705.437 745.192 18.548 2.327 o
0 6 5 257.250 249.786 9.377 10.971 o
0 6 6 1039.760 1035.840 43.875 0.942 o
0 6 7 0.886 1.759 3.038 483.836 o
0 6 8 19.578 9.228 3.366 193.530 o
0 6 9 94.795 96.331 4.596 40.420 o
0 6 10 297.301 300.836 9.321 9.130 o
0 6 11 173.833 203.664 7.303 17.325 o
0 6 12 170.144 168.481 6.680 19.519 o
0 6 13 31.922 29.661 4.468 101.937 o
0 6 14 219.800 241.231 7.759 13.399 o
0 6 15 14.458 28.590 3.634 163.548 o
0 6 16 256.600 272.402 8.186 11.133 o
0 6 17 0.968 1.648 3.390 395.693 o
0 6 18 4.044 -2.039 4.273 240.745 o
0 7 0 246.859 221.337 5.280 13.794 o
0 7 1 52.156 51.044 5.092 65.244 o
0 7 2 61.696 52.458 3.693 69.648 o
0 7 3 100.635 76.606 4.140 43.022 o
0 7 4 24.112 22.805 3.888 135.858 o
0 7 5 591.154 596.153 19.271 2.960 o
0 7 6 2.584 6.589 2.752 452.998 o
0 7 7 1194.020 1182.980 34.132 0.918 o
0 7 8 130.980 110.788 5.707 28.635 o
0 7 9 354.453 344.070 9.516 7.412 o
0 7 10 40.259 48.065 3.626 92.329 o
0 7 11 37.875 38.083 4.537 88.429 o
0 7 12 41.855 39.425 4.683 81.799 o
0 7 13 21.171 27.113 3.183 159.929 o
0 7 14 6.638 12.104 3.385 263.496 o
0 7 15 11.956 13.987 5.317 125.879 o
0 7 16 85.217 99.096 5.819 38.588 o
0 7 17 1.817 2.029 3.380 379.849 o
0 7 18 5.528 10.559 4.174 209.370 o
0 8 0 503.833 529.572 10.200 4.362 o
0 8 1 5.476 11.261 1.909 493.239 o
0 8 2 81.471 70.245 2.453 57.853 o
0 8 3 608.584 615.712 9.199 3.412 o
0 8 4 350.104 330.856 5.937 8.322 o
0 8 5 380.103 357.700 6.604 7.335 o
0 8 6 163.895 146.472 4.261 23.705 o
0 8 7 123.193 119.088 4.404 31.675 o
0 8 8 1.591 0.000 3.725 334.915 o
0 8 9 465.563 440.170 15.998 4.428 o
0 8 10 0.180 -0.424 2.723 658.718 o
0 8 11 0.119 -0.866 2.930 572.182 o
0 8 12 500.284 509.317 16.777 3.857 o
0 8 13 337.637 348.855 12.483 6.974 o
0 8 14 254.799 257.663 8.426 11.347 o
0 8 15 264.542 258.626 13.914 8.644 o
0 8 16 0.601 0.339 3.709 348.697 o
0 8 17 87.859 105.272 5.232 39.095 o
0 8 18 57.061 49.784 5.359 60.542 o
0 9 0 5.606 1.141 2.922 410.302 o
0 9 1 49.594 52.715 3.087 85.014 o
0 9 2 172.926 161.698 5.178 21.053 o
0 9 3 92.282 81.677 3.418 47.268 o
0 9 4 0.296 1.085 1.993 1113.840 o
0 9 5 143.203 127.048 4.687 27.224 o
0 9 6 114.795 115.317 3.955 34.608 o
0 9 7 33.651 31.643 3.005 125.552 o
0 9 8 527.768 511.797 16.650 3.694 o
0 9 9 18.496 11.550 4.182 155.724 o
0 9 10 265.939 280.813 10.717 9.686 o
0 9 11 4.135 11.800 6.451 104.463 o
0 9 12 0.502 1.572 6.739 107.262 o
0 9 13 65.548 60.360 8.120 38.304 o
0 9 14 492.573 486.724 15.986 4.063 o
0 9 15 100.759 97.552 5.722 35.426 o
0 9 16 146.143 151.511 9.316 18.909 o
0 9 17 75.005 81.391 6.324 41.659 o
0 10 0 111.829 133.180 4.647 32.046 o
0 10 1 76.135 72.612 3.850 54.361 o
0 10 2 6.429 8.291 2.616 382.981 o
0 10 3 2.733 3.407 2.273 643.483 o
0 10 4 199.925 189.031 4.975 17.771 o
0 10 5 179.633 193.478 6.912 17.619 o
0 10 6 66.280 67.493 4.410 57.552 o
0 10 7 56.128 63.708 3.704 69.528 o
0 10 8 18.146 15.706 2.945 206.005 o
0 10 9 125.623 110.651 5.190 30.528 o
0 10 10 4.515 6.476 4.037 238.715 o
0 10 11 0.052 -2.596 4.544 239.381 o
0 10 12 302.995 267.085 22.561 5.222 o
0 10 13 20.385 20.071 8.674 53.029 o
0 10 14 45.098 52.654 6.305 58.083 o
0 10 15 241.699 229.938 8.726 12.192 o
0 10 16 7.456 5.423 3.094 321.039 o
0 10 17 32.277 31.116 4.245 104.589 o
0 11 0 5.967 13.034 3.177 286.148 o
0 11 1 169.660 151.139 5.262 21.819 o
0 11 2 13.884 9.254 2.875 259.749 o
0 11 3 9.166 7.350 3.360 264.645 o
0 11 4 6.823 5.760 2.747 377.396 o
0 11 5 334.825 323.145 11.703 7.431 o
0 11 6 33.123 35.605 4.726 92.184 o
0 11 7 349.328 334.109 14.004 6.539 o
0 11 8 3.043 2.367 4.055 262.638 o
0 11 9 17.219 17.393 5.987 96.769 o
0 11 10 576.797 551.304 47.288 1.434 o
0 11 11 115.759 146.447 7.088 25.649 o
0 11 12 9.705 9.887 3.907 208.420 o
0 11 13 24.577 33.296 6.203 77.998 o
0 11 14 0.272 3.981 3.406 384.133 o
0 11 15 20.237 13.653 3.175 189.713 o
0 11 16 103.117 112.855 4.805 35.647 o
0 12 0 145.940 143.548 6.136 23.749 o
0 12 1 95.590 90.737 5.471 38.205 o
0 12 2 51.704 61.002 5.017 63.142 o
0 12 3 392.306 362.986 10.876 6.388 o
0 12 4 152.247 176.053 7.068 20.294 o
0 12 5 13.225 16.154 3.953 176.086 o
0 12 6 378.241 407.009 24.527 3.892 o
0 12 7 376.528 368.205 12.708 6.222 o
0 12 8 52.762 62.254 4.987 62.403 o
0 12 9 212.152 219.882 10.244 12.641 o
0 12 10 97.844 113.385 8.277 27.522 o
0 12 11 21.597 15.025 5.089 114.630 o
0 12 12 3.153 8.806 4.445 205.564 o
0 12 13 13.837 12.605 2.904 244.952 o
0 12 14 11.423 13.093 3.817 197.675 o
0 12 15 2.054 2.900 3.062 435.482 o
0 13 0 1.259 52.267 14.502 21.851 o
0 13 1 42.252 22.815 8.720 45.313 o
0 13 2 44.796 36.419 7.490 51.736 o
0 13 3 29.618 34.457 7.264 60.794 o
0 13 4 35.906 16.407 6.984 65.442 o
0 13 5 143.153 135.501 8.895 20.361 o
0 13 6 141.797 137.624 6.162 24.546 o
0 13 7 179.894 159.027 8.049 17.729 o
0 13 8 287.968 278.500 9.778 9.498 o
0 13 9 46.967 51.902 5.674 62.879 o
0 13 10 0.254 3.025 4.000 291.176 o
0 13 11 143.596 118.462 7.389 23.500 o
0 13 12 149.275 133.229 7.633 21.785 o
0 14 8 9.919 8.274 3.248 264.966 o
1 -12 0 37.707 39.878 5.016 81.077 o
1 -12 1 2.058 1.257 3.698 325.671 o
1 -11 0 44.045 67.117 5.064 65.540 o
1 -11 1 54.024 41.414 4.433 73.364 o
1 -11 2 66.610 83.927 6.661 42.107 o
1 -11 3 71.702 73.841 9.072 31.827 o
1 -11 4 215.809 209.555 11.540 11.843 o
1 -10 0 284.427 279.599 7.627 10.324 o
1 -10 1 189.796 182.811 7.772 16.554 o
1 -10 2 161.407 172.200 7.205 19.525 o
1 -10 3 14.582 16.209 4.804 135.973 o
1 -10 4 42.220 52.041 5.528 67.094 o
1 -10 5 141.987 132.713 9.628 19.477 o
1 -10 6 19.879 25.233 5.241 105.592 o
1 -9 0 38.230 45.344 4.032 91.028 o
1 -9 1 28.566 41.326 4.119 104.879 o
1 -9 2 0.327 -0.791 3.862 327.809 o
1 -9 3 134.448 124.124 7.689 23.677 o
1 -9 4 119.650 115.513 13.954 15.154 o
1 -9 5 1.052 5.111 4.171 254.569 o
1 -9 6 5.344 5.984 4.050 233.768 o
1 -9 7 86.949 86.969 6.768 36.234 o
1 -9 8 6.885 6.449 3.628 260.907 o
1 -8 0 10.772 14.938 3.490 216.974 o
1 -8 1 151.259 138.203 5.256 24.619 o
1 -8 2 715.539 757.239 18.611 2.277 o
1 -8 3 100.804 104.278 6.055 33.759 o
1 -8 4 3.064 4.922 7.124 91.824 o
1 -8 5 222.678 234.062 12.412 10.704 o
1 -8 6 45.115 38.487 6.728 57.712 o
1 -8 7 0.659 0.968 5.241 176.047 o
1 -8 8 99.244 84.108 7.202 32.611 o
1 -8 9 2.771 5.436 4.178 240.458 o
1 -8 10 2.490 1.973 3.123 422.006 o
1 -7 0 1.189 -0.223 2.408 765.089 o
1 -7 1 20.713 21.494 3.229 169.627 o
1 -7 2 23.191 19.738 3.603 151.186 o
1 -7 3 239.320 244.479 7.509 12.610 o
1 -7 4 39.575 53.502 4.977 74.270 o
1 -7 5 737.477 768.945 34.885 1.585 o
1 -7 6 88.408 101.475 10.539 23.666 o
1 -7 7 33.864 45.340 7.292 56.049 o
1 -7 8 120.264 99.230 8.628 24.813 o
1 -7 9 162.658 156.035 10.017 16.796 o
1 -7 10 18.902 15.506 3.225 189.211 o
1 -7 11 1.683 0.141 2.385 741.077 o
1 -6 0 695.948 663.468 20.941 2.373 o
1 -6 1 57.856 60.318 4.795 61.492 o
1 -6 2 645.038 669.472 13.556 2.900 o
1 -6 3 82.714 87.291 5.368 42.574 o
1 -6 4 28.655 31.913 6.216 75.189 o
1 -6 5 196.574 226.343 8.520 14.374 o
1 -6 6 1.256 12.626 8.177 69.521 o
1 -6 7 141.130 152.930 12.542 15.094 o
1 -6 8 473.295 526.772 17.866 3.857 o
1 -6 9 439.488 455.167 21.524 3.839 o
1 -6 10 195.506 201.458 11.658 12.635 o
1 -6 11 65.076 64.924 6.042 48.929 o
1 -6 12 1.578 7.533 3.900 271.189 o
1 -5 0 196.777 191.100 7.704 15.931 o
1 -5 1 44.346 74.570 4.756 65.628 o
1 -5 2 78.094 81.778 8.175 33.382 o
1 -5 3 890.078 868.819 38.660 1.233 o
1 -5 4 366.577 369.832 9.471 6.988 o
1 -5 5 340.891 350.575 10.700 7.332 o
1 -5 6 2038.350 2090.470 61.137 0.328 o
1 -5 7 2237.790 2318.480 74.524 0.259 o
1 -5 8 1627.060 1659.670 69.288 0.403 o
1 -5 9 349.998 367.262 10.744 7.027 o
1 -5 10 122.359 105.161 6.078 29.711 o
1 -5 11 44.625 54.019 4.006 80.277 o
1 -5 12 340.212 368.762 17.437 5.636 o
1 -5 13 1.201 5.449 4.017 269.502 o
1 -4 0 701.339 732.919 15.472 2.482 o
1 -4 1 490.147 573.495 17.776 3.628 o
1 -4 2 621.732 612.348 27.601 2.296 o
1 -4 3 21.373 11.459 5.523 106.355 o
1 -4 4 217.343 217.510 13.288 10.575 o
1 -4 5 1515.380 1681.820 70.166 0.417 o
1 -4 6 467.183 461.249 12.742 4.722 o
1 -4 7 370.593 349.648 13.203 6.324 o
1 -4 8 38.794 40.275 3.837 96.134 o
1 -4 9 425.507 440.754 10.597 5.510 o
1 -4 10 84.654 86.289 4.181 46.646 o
1 -4 11 484.926 473.681 18.987 3.824 o
1 -4 12 8.122 10.780 3.448 251.271 o
1 -4 13 445.680 456.091 20.326 3.953 o
1 -4 14 2.416 5.588 3.909 271.222 o
1 -3 0 5.413 4.494 1.667 691.235 o
1 -3 1 476.863 467.910 15.703 4.273 o
1 -3 2 460.779 545.505 13.411 4.351 o
1 -3 3 438.307 385.664 17.323 4.675 o
1 -3 4 678.134 689.601 34.305 1.760 o
1 -3 5 489.950 483.632 15.947 4.096 o
1 -3 6 960.735 950.804 41.758 1.067 o
1 -3 7 34.730 42.030 3.151 111.153 o
1 -3 8 201.064 183.192 8.094 15.603 o
1 -3 9 7.282 2.496 3.419 298.565 o
1 -3 10 81.823 85.746 5.174 43.858 o
1 -3 11 129.152 143.141 7.401 23.709 o
1 -3 12 193.963 207.148 9.230 14.449 o
1 -3 13 36.076 32.179 3.794 106.248 o
1 -3 14 11.893 18.304 4.031 173.251 o
1 -3 15 59.745 70.463 4.307 60.906 o
1 -2 0 106.488 132.554 3.244 35.819 o
1 -2 1 40.961 58.012 1.892 103.093 o
1 -2 2 389.225 371.979 7.279 6.952 o
1 -2 3 1378.960 1336.950 23.965 0.830 o
1 -2 4 214.208 200.338 8.249 14.333 o
1 -2 5 36.153 34.368 3.928 102.260 o
1 -2 6 149.463 117.281 7.879 22.168 o
1 -2 7 262.473 239.224 14.188 8.769 o
1 -2 8 314.840 286.448 10.225 8.607 o
1 -2 9 25.113 22.871 4.288 122.626 o
1 -2 10 269.467 249.801 8.253 11.053 o
1 -2 11 10.071 10.379 3.587 227.928 o
1 -2 12 311.881 288.142 9.125 8.988 o
1 -2 13 5.644 8.163 4.791 173.421 o
1 -2 14 386.072 377.096 13.206 5.947 o
1 -2 15 13.433 9.463 3.265 232.958 o
1 -2 16 73.241 68.211 4.086 55.663 o
1 -1 0 3620.410 3488.780 67.951 0.135 o
1 -1 1 2063.170 2064.260 46.618 0.364 o
1 -1 2 1335.960 1220.620 23.827 0.901 o
1 -1 3 1298.060 1187.470 35.118 0.836 o
1 -1 4 87.144 48.844 3.022 58.455 o
1 -1 5 14.102 2.886 2.529 321.179 o
1 -1 6 117.507 122.258 4.123 32.985 o
1 -1 7 17.402 5.907 2.731 255.601 o
1 -1 8 1014.410 1050.590 31.374 1.165 o
1 -1 9 213.182 224.930 7.126 14.485 o
1 -1 10 221.249 199.589 6.150 15.316 o
1 -1 11 36.060 35.667 3.223 113.165 o
1 -1 12 6.416 6.245 2.909 355.185 o
1 -1 13 0.388 0.886 3.537 381.313 o
1 -1 14 3.117 5.222 4.314 226.314 o
1 -1 15 173.650 181.200 7.895 17.550 o
1 -1 16 113.923 120.514 9.027 23.521 o
1 0 0 4687.010 5100.780 114.297 0.071 o
1 0 1 39.709 62.328 1.954 101.236 o
1 0 2 1362.070 1152.550 40.823 0.755 o
1 0 3 95.636 117.868 4.014 38.825 o
1 0 4 333.285 299.452 9.345 8.309 o
1 0 5 2390.310 2459.440 69.099 0.247 o
1 0 6 2943.180 3063.220 121.680 0.132 o
1 0 7 23.405 31.625 7.000 68.101 o
1 0 8 736.732 746.284 22.997 2.062 o
1 0 9 222.542 236.092 7.733 13.405 o
1 0 10 142.868 141.622 4.298 26.725 o
1 0 11 132.077 127.677 4.281 29.519 o
1 0 12 4.743 0.958 3.417 337.806 o
1 0 13 0.728 -1.166 3.024 517.975 o
1 0 14 335.157 363.247 12.472 6.903 o
1 0 15 0.826 6.940 3.325 366.647 o
1 0 16 17.459 19.877 6.789 79.442 o
1 0 17 242.772 214.878 11.720 10.785 o
1 1 0 909.350 915.769 20.819 1.600 o
1 1 1 787.001 645.091 14.832 2.368 o
1 1 2 572.997 713.208 28.422 2.244 o
1 1 3 16603.800 16186.800 443.049 0.006 o
1 1 4 23303.500 22474.200 614.572 0.003 o
1 1 5 299.779 326.264 10.304 8.476 o
1 1 6 2536.370 2290.830 90.293 0.207 o
1 1 7 1239.710 1251.500 51.115 0.689 o
1 1 8 1627.480 1638.060 47.129 0.513 o
1 1 9 1378.270 1463.910 42.816 0.658 o
1 1 10 1127.630 1177.120 24.564 1.088 o
1 1 11 632.571 677.241 13.470 2.942 o
1 1 12 235.537 215.445 7.900 13.192 o
1 1 13 79.830 69.070 7.255 37.962 o
1 1 14 0.475 4.192 4.520 226.120 o
1 1 15 154.679 145.428 12.107 15.130 o
1 1 16 2.112 -0.079 4.048 281.573 o
1 1 17 69.957 69.740 7.383 39.672 o
1 2 0 657.817 678.215 15.639 2.732 o
1 2 1 550.852 520.388 12.255 3.889 o
1 2 2 7777.850 8246.430 226.151 0.025 o
1 2 3 3042.930 2734.370 75.579 0.178 o
1 2 4 8429.550 8155.760 182.930 0.025 o
1 2 5 3278.130 3334.810 145.908 0.101 o
1 2 6 2051.250 2066.010 57.977 0.336 o
1 2 7 474.305 465.038 14.424 4.452 o
1 2 8 210.787 191.454 7.348 15.376 o
1 2 9 1.585 2.787 5.008 184.916 o
1 2 10 2.051 2.762 2.461 618.266 o
1 2 11 23.766 25.880 3.002 159.229 o
1 2 12 9.769 7.790 2.800 314.518 o
1 2 13 125.016 105.261 19.390 9.742 o
1 2 14 44.861 49.489 5.297 68.518 o
1 2 15 237.261 226.198 21.080 6.461 o
1 2 16 0.089 -5.521 4.287 268.594 o
1 2 18 11.100 16.502 4.999 136.395 o
1 3 0 414.381 370.333 8.076 6.455 o
1 3 1 870.090 774.592 18.197 1.876 o
1 3 2 857.396 805.852 16.258 1.918 o
1 3 3 1980.020 1926.420 43.906 0.401 o
1 3 4 4067.430 4008.460 110.562 0.094 o
1 3 5 811.884 877.174 25.276 1.692 o
1 3 6 133.454 146.419 5.976 25.319 o
1 3 7 4634.600 4503.700 124.708 0.073 o
1 3 8 74.350 76.438 5.208 47.843 o
1 3 9 624.219 580.589 22.863 2.627 o
1 3 10 7.871 6.119 2.395 411.676 o
1 3 11 352.018 329.140 10.075 7.469 o
1 3 12 62.767 62.842 4.938 57.222 o
1 3 13 46.198 37.467 6.533 59.223 o
1 3 14 3.048 -4.784 6.118 126.388 o
1 3 15 23.479 30.597 4.803 106.502 o
1 3 16 39.160 40.104 4.740 83.295 o
1 3 17 0.839 -4.811 5.119 185.551 o
1 3 18 86.734 84.021 7.462 34.116 o
1 4 0 372.866 335.004 10.976 6.870 o
1 4 1 59.454 47.931 5.100 61.779 o
1 4 2 1170.140 990.951 28.279 1.089 o
1 4 3 401.805 420.722 10.442 5.941 o
1 4 4 4007.210 3670.880 143.706 0.085 o
1 4 5 94.013 113.664 7.260 30.775 o
1 4 6 301.903 229.209 11.708 9.042 o
1 4 7 1846.230 1821.360 72.984 0.340 o
1 4 8 2243.290 2217.390 88.649 0.235 o
1 4 9 860.925 771.013 41.400 1.241 o
1 4 10 17.738 21.068 2.587 211.050 o
1 4 11 0.803 4.074 3.127 434.726 o
1 4 12 251.960 229.888 8.014 12.152 o
1 4 13 12.932 12.957 3.340 220.093 o
1 4 14 21.142 23.316 6.220 84.925 o
1 4 15 416.664 480.323 22.236 3.804 o
1 4 16 225.721 234.920 12.796 10.390 o
1 4 17 46.619 42.537 5.827 64.348 o
1 4 18 1.311 -1.081 4.249 263.319 o
1 5 0 4403.910 4466.830 124.069 0.078 o
1 5 1 826.920 839.265 24.858 1.712 o
1 5 2 658.834 647.574 19.442 2.594 o
1 5 3 573.825 542.189 16.310 3.380 o
1 5 4 66.990 60.788 4.023 61.312 o
1 5 5 230.752 200.665 7.637 13.906 o
1 5 6 128.452 116.216 10.413 19.888 o
1 5 7 1.272 1.633 3.063 468.592 o
1 5 8 493.736 480.870 15.869 4.088 o
1 5 9 118.441 99.794 5.922 31.188 o
1 5 10 658.310 605.289 13.575 2.982 o
1 5 11 0.433 2.935 2.910 518.469 o
1 5 12 186.312 188.467 7.124 17.150 o
1 5 13 125.792 135.462 11.730 17.390 o
1 5 14 14.010 24.201 6.356 88.672 o
1 5 15 20.757 31.090 4.443 119.101 o
1 5 16 4.164 1.090 5.170 168.294 o
1 5 17 5.587 -3.531 3.626 303.048 o
1 5 18 17.551 36.572 5.138 103.296 o
1 6 0 285.264 283.416 10.601 9.207 o
1 6 1 185.091 149.951 6.989 18.752 o
1 6 2 0.667 1.522 2.944 522.558 o
1 6 3 778.248 767.508 23.065 1.939 o
1 6 4 2523.450 2435.470 55.801 0.256 o
1 6 5 8.841 7.960 3.807 226.099 o
1 6 6 930.472 875.181 53.542 0.895 o
1 6 7 1.425 2.558 3.129 437.149 o
1 6 8 158.552 167.214 11.607 14.971 o
1 6 9 42.873 65.550 4.204 74.828 o
1 6 10 240.852 235.134 6.490 13.227 o
1 6 11 431.144 438.544 12.124 5.257 o
1 6 12 2.556 9.001 3.386 319.371 o
1 6 13 98.909 121.548 6.539 31.201 o
1 6 14 40.047 34.633 4.629 86.642 o
1 6 15 7.464 11.715 5.977 114.003 o
1 6 16 10.039 23.641 5.703 109.165 o
1 6 17 130.193 114.657 5.758 28.362 o
1 6 18 192.472 222.885 11.575 12.411 o
1 7 0 566.896 523.790 14.346 3.619 o
1 7 1 2287.570 2369.350 67.742 0.264 o
1 7 2 1655.690 1676.440 48.765 0.491 o
1 7 3 207.019 241.755 7.751 13.991 o
1 7 4 185.778 154.323 5.765 19.681 o
1 7 5 428.563 458.644 15.583 4.707 o
1 7 6 119.451 127.608 9.759 21.281 o
1 7 7 299.709 261.778 7.643 10.126 o
1 7 8 27.458 22.402 2.825 158.089 o
1 7 9 421.048 428.870 10.234 5.680 o
1 7 10 779.011 730.179 14.381 2.275 o
1 7 11 231.720 246.305 7.508 12.893 o
1 7 12 70.790 50.797 4.218 60.786 o
1 7 13 365.893 423.549 14.278 5.708 o
1 7 14 112.674 117.050 9.139 23.597 o
1 7 15 24.709 22.820 6.448 78.226 o
1 7 16 1.207 7.058 3.817 286.653 o
1 7 17 26.010 30.815 3.913 122.455 o
1 7 18 9.750 3.007 2.779 348.508 o
1 8 0 381.793 365.539 8.118 7.005 o
1 8 1 14.675 12.587 1.985 305.180 o
1 8 2 20.037 20.057 2.038 224.639 o
1 8 3 548.115 578.441 9.877 3.871 o
1 8 4 690.880 641.996 10.761 2.875 o
1 8 5 62.598 52.560 2.337 77.822 o
1 8 6 280.775 293.352 5.646 10.813 o
1 8 7 423.167 422.723 8.969 5.855 o
1 8 8 0.676 -0.055 3.526 386.217 o
1 8 9 437.308 462.334 15.021 4.694 o
1 8 10 25.614 22.778 3.772 135.645 o
1 8 11 590.484 589.784 13.533 3.356 o
1 8 12 264.315 250.888 9.723 10.576 o
1 8 13 644.392 707.117 30.914 1.960 o
1 8 14 131.843 141.062 9.929 19.474 o
1 8 15 160.109 166.368 10.579 16.017 o
1 8 16 87.042 118.121 8.674 27.611 o
1 8 17 0.251 1.981 5.510 159.339 o
1 8 18 1.632 0.293 2.594 639.982 o
1 9 0 345.133 375.502 11.399 6.897 o
1 9 1 234.518 239.247 5.621 13.819 o
1 9 2 30.019 32.730 2.416 144.787 o
1 9 3 568.855 558.632 9.801 3.802 o
1 9 4 346.161 336.766 8.965 7.754 o
1 9 5 1.326 0.868 2.114 905.824 o
1 9 6 1.590 0.466 2.395 731.391 o
1 9 7 5.928 8.928 2.178 461.812 o
1 9 8 187.323 166.734 7.541 17.448 o
1 9 9 100.268 93.433 4.594 39.317 o
1 9 10 124.386 117.223 6.387 27.822 o
1 9 11 259.881 268.459 10.315 10.189 o
1 9 12 42.708 35.446 6.233 64.580 o
1 9 13 264.607 300.396 15.583 7.605 o
1 9 14 95.632 112.529 6.419 32.944 o
1 9 15 3.021 7.493 4.003 248.904 o
1 9 16 16.708 37.779 5.842 89.191 o
1 9 17 6.576 0.840 4.422 210.164 o
1 9 18 3.037 5.988 3.555 307.814 o
1 10 0 0.708 4.247 3.300 396.155 o
1 10 1 4.711 4.221 2.840 413.741 o
1 10 2 328.774 351.022 9.755 7.774 o
1 10 3 63.846 62.489 3.481 66.069 o
1 10 4 111.556 107.367 4.718 34.589 o
1 10 5 447.745 452.010 9.849 5.288 o
1 10 6 1014.530 982.612 22.008 1.365 o
1 10 7 246.634 266.212 6.900 12.142 o
1 10 8 0.705 0.699 2.827 576.323 o
1 10 9 133.833 139.455 4.865 27.433 o
1 10 10 28.633 28.838 4.108 114.981 o
1 10 11 1.295 4.272 4.313 240.846 o
1 10 12 247.286 261.272 10.254 10.696 o
1 10 13 6.621 10.509 4.277 196.911 o
1 10 14 213.291 232.979 9.119 13.054 o
1 10 15 51.720 56.330 9.114 36.775 o
1 10 16 9.538 9.752 3.338 254.053 o
1 10 17 0.960 -0.177 3.813 328.270 o
1 11 0 167.262 183.061 6.095 19.730 o
1 11 1 13.977 16.768 3.523 193.833 o
1 11 2 1287.430 1249.740 21.475 0.945 o
1 11 3 21.422 14.104 2.766 201.714 o
1 11 4 245.095 256.315 7.196 12.276 o
1 11 5 13.065 7.599 3.447 228.260 o
1 11 6 3.451 6.556 3.441 315.598 o
1 11 7 323.859 321.452 8.316 8.535 o
1 11 8 83.717 77.869 3.913 49.631 o
1 11 9 52.257 57.027 4.053 72.152 o
1 11 10 24.246 26.809 3.076 154.001 o
1 11 11 84.076 77.808 4.494 47.194 o
1 11 12 0.152 2.040 3.906 310.989 o
1 11 13 52.976 62.652 4.941 62.516 o
1 11 14 2.135 -1.520 3.655 339.693 o
1 11 15 47.502 42.195 3.125 92.980 o
1 11 16 126.716 132.733 4.454 29.732 o
1 12 0 44.052 37.415 3.738 92.744 o
1 12 1 11.218 10.996 3.600 218.252 o
1 12 2 36.966 36.514 4.548 90.108 o
1 12 3 642.729 632.753 14.520 2.943 o
1 12 4 408.573 400.738 8.998 6.192 o
1 12 5 19.856 16.241 3.283 180.922 o
1 12 6 20.243 17.397 3.658 161.959 o
1 12 7 7.968 8.297 3.454 261.645 o
1 12 8 5.073 7.436 3.927 241.879 o
1 12 9 1.036 1.676 3.863 309.749 o
1 12 10 153.558 145.168 6.613 22.192 o
1 12 11 3.813 -1.968 3.348 369.995 o
1 12 12 5.293 3.301 3.451 311.822 o
1 12 13 19.205 13.994 3.412 182.492 o
1 12 14 34.420 29.758 3.371 118.866 o
1 12 15 41.246 34.052 3.121 107.463 o
1 13 0 127.017 104.854 7.447 26.153 o
1 13 1 3.762 3.023 6.282 116.546 o
1 13 2 55.062 59.718 7.111 46.793 o
1 13 3 31.556 39.669 10.155 36.724 o
1 13 4 117.492 120.091 7.756 25.753 o
1 13 5 169.700 172.665 7.600 18.435 o
1 13 6 1.004 2.208 4.622 219.436 o
1 13 7 268.226 240.979 12.658 9.299 o
1 13 8 12.543 18.857 5.066 128.391 o
1 13 9 14.003 7.366 4.616 156.613 o
1 13 10 140.392 153.452 9.054 19.631 o
1 13 11 379.877 329.484 15.347 5.874 o
1 13 12 790.950 740.952 30.676 1.672 o
1 13 13 267.064 249.925 11.780 9.605 o
1 14 4 20.160 18.324 5.409 106.045 o
1 14 5 105.782 91.982 6.030 34.068 o
1 14 6 121.920 106.319 6.634 28.481 o
1 14 7 34.356 28.651 4.339 101.647 o
1 14 8 18.696 17.812 3.932 155.613 o
1 14 9 71.816 56.145 4.981 54.235 o
1 14 10 24.208 32.633 4.030 121.397 o
2 -11 0 18.971 4.667 4.584 147.763 o
2 -11 1 15.089 17.988 4.385 148.190 o
2 -11 2 125.111 129.923 8.789 22.394 o
2 -11 3 177.379 206.957 10.876 13.884 o
2 -10 0 30.629 23.118 4.856 100.628 o
2 -10 1 47.185 41.054 6.180 61.084 o
2 -10 2 123.280 124.784 10.449 19.895 o
2 -10 3 0.572 9.857 6.422 111.551 o
2 -10 4 171.791 193.491 11.420 13.950 o
2 -10 5 112.122 106.748 7.504 27.905 o
2 -9 0 71.813 78.064 5.754 45.798 o
2 -9 1 136.960 126.282 5.713 26.608 o
2 -9 2 100.274 93.442 6.740 32.950 o
2 -9 3 51.879 59.648 9.185 36.074 o
2 -9 4 52.056 50.004 7.969 43.805 o
2 -9 5 115.409 125.578 9.827 21.594 o
2 -9 6 0.698 4.904 5.182 172.821 o
2 -9 7 0.157 0.993 3.135 485.363 o
2 -8 0 167.796 153.311 6.230 20.871 o
2 -8 1 50.652 60.073 6.186 54.764 o
2 -8 2 83.101 76.273 9.258 29.293 o
2 -8 3 2.049 3.579 8.016 74.512 o
2 -8 4 69.134 74.901 9.534 30.454 o
2 -8 5 3.898 2.605 4.306 230.181 o
2 -8 6 2.665 1.863 4.017 272.256 o
2 -8 7 75.335 71.019 6.313 43.106 o
2 -8 8 5.495 -0.647 3.938 265.573 o
2 -7 0 48.746 58.490 3.593 78.482 o
2 -7 1 58.846 59.406 3.725 68.969 o
2 -7 2 144.053 136.279 6.377 24.038 o
2 -7 3 255.338 238.672 8.578 11.595 o
2 -7 4 117.896 115.831 6.487 28.688 o
2 -7 5 16.685 17.936 3.791 167.705 o
2 -7 6 92.336 91.131 5.051 40.390 o
2 -7 7 24.652 28.032 6.127 81.320 o
2 -7 8 31.582 30.895 5.859 78.445 o
2 -7 9 33.625 34.419 5.165 85.373 o
2 -7 10 30.816 29.370 4.241 108.179 o
2 -6 0 65.933 76.987 3.307 61.191 o
2 -6 1 129.336 132.952 5.161 28.141 o
2 -6 2 1485.010 1452.260 42.598 0.618 o
2 -6 3 2194.640 2209.970 52.204 0.317 o
2 -6 4 1080.520 1174.200 25.174 1.129 o
2 -6 5 1478.660 1514.710 36.248 0.649 o
2 -6 6 325.335 360.844 10.752 7.505 o
2 -6 7 42.995 46.640 5.112 72.785 o
2 -6 8 37.925 45.742 6.160 65.138 o
2 -6 9 17.285 15.156 3.789 170.602 o
2 -6 10 91.270 88.502 12.644 19.418 o
2 -6 11 11.972 16.979 3.789 188.022 o
2 -5 0 21.220 30.512 5.754 89.944 o
2 -5 1 919.977 837.469 25.301 1.544 o
2 -5 2 149.844 143.295 6.422 22.935 o
2 -5 3 468.637 481.707 11.378 4.766 o
2 -5 4 1524.110 1525.590 34.668 0.636 o
2 -5 5 483.028 489.614 15.251 4.199 o
2 -5 6 206.511 207.514 7.906 14.780 o
2 -5 7 617.845 627.996 21.306 2.665 o
2 -5 8 401.806 421.184 12.154 5.674 o
2 -5 9 49.000 50.780 14.155 19.965 o
2 -5 10 42.208 52.888 4.931 72.979 o
2 -5 11 25.655 23.402 3.764 135.011 o
2 -5 12 544.298 489.548 15.068 3.803 o
2 -4 0 33.364 29.051 2.886 131.383 o
2 -4 1 260.003 283.293 10.751 9.796 o
2 -4 2 1775.250 1778.220 73.329 0.352 o
2 -4 3 0.276 0.529 6.002 136.263 o
2 -4 4 745.572 790.184 15.182 2.261 o
2 -4 5 436.589 430.182 10.327 5.478 o
2 -4 6 0.198 4.276 2.803 539.145 o
2 -4 7 76.009 76.092 4.886 48.821 o
2 -4 8 3.282 4.272 3.102 389.391 o
2 -4 9 570.088 579.549 11.875 3.604 o
2 -4 10 28.623 23.401 3.854 126.089 o
2 -4 11 58.574 58.434 3.817 68.841 o
2 -4 12 118.033 110.830 6.194 29.701 o
2 -4 13 309.939 297.159 31.216 3.424 o
2 -3 0 94.714 94.598 4.265 41.693 o
2 -3 1 695.761 774.808 16.574 2.389 o
2 -3 2 17.104 21.599 3.945 154.216 o
2 -3 3 48.608 35.774 4.173 83.317 o
2 -3 4 255.319 276.983 10.770 10.000 o
2 -3 5 74.903 85.379 7.458 36.407 o
2 -3 6 81.954 84.453 3.830 49.333 o
2 -3 7 1.264 7.659 3.289 360.790 o
2 -3 8 116.865 126.387 4.871 31.306 o
2 -3 9 100.322 82.126 5.652 37.515 o
2 -3 10 99.279 97.627 4.485 39.329 o
2 -3 11 134.992 133.520 4.898 27.655 o
2 -3 12 17.130 18.595 3.077 197.276 o
2 -3 13 390.959 411.128 11.236 6.018 o
2 -3 14 97.244 91.450 4.682 40.156 o
2 -2 0 447.559 534.193 12.609 4.590 o
2 -2 1 20.266 32.760 2.443 176.728 o
2 -2 2 524.791 655.911 16.342 3.337 o
2 -2 3 5.576 15.868 2.690 328.994 o
2 -2 4 17.319 8.198 3.687 189.345 o
2 -2 5 1738.750 1763.960 51.399 0.447 o
2 -2 6 0.848 1.460 3.732 334.042 o
2 -2 7 294.944 282.757 14.594 7.596 o
2 -2 8 36.764 32.382 3.530 109.563 o
2 -2 9 10.690 11.834 3.335 238.259 o
2 -2 10 7.385 8.823 5.939 117.666 o
2 -2 11 0.128 -2.591 4.810 213.264 o
2 -2 12 63.749 64.266 5.323 53.954 o
2 -2 13 106.612 92.605 4.180 38.852 o
2 -2 14 189.082 177.506 9.483 15.243 o
2 -2 15 20.320 16.901 3.564 166.241 o
2 -1 0 286.389 288.518 6.780 10.389 o
2 -1 1 256.039 277.528 7.673 11.270 o
2 -1 2 1191.800 1209.400 42.090 0.819 o
2 -1 3 806.224 755.159 29.357 1.680 o
2 -1 4 457.283 464.135 12.282 4.852 o
2 -1 5 56.690 47.495 3.051 80.826 o
2 -1 6 17.445 20.831 3.131 188.121 o
2 -1 7 285.504 292.625 10.951 8.966 o
2 -1 8 319.764 357.031 9.154 8.036 o
2 -1 9 8.817 15.434 3.229 247.091 o
2 -1 10 8.089 9.057 5.994 114.552 o
2 -1 11 119.022 113.129 9.050 23.332 o
2 -1 12 78.845 72.219 7.833 35.459 o
2 -1 13 111.244 120.248 5.560 31.466 o
2 -1 14 0.231 -8.170 5.447 166.132 o
2 -1 15 0.083 2.325 3.210 449.643 o
2 -1 16 168.540 131.959 17.374 10.106 o
2 0 0 857.819 866.197 17.662 1.817 o
2 0 1 1204.550 1223.290 24.474 0.998 o
2 0 2 1370.260 1524.890 43.154 0.646 o
2 0 3 3363.290 3327.410 75.340 0.145 o
2 0 4 300.085 322.114 10.807 8.362 o
2 0 5 2677.900 2857.970 65.382 0.209 o
2 0 6 5181.760 5571.580 109.412 0.061 o
2 0 7 137.555 154.155 5.151 25.485 o
2 0 8 1323.920 1345.350 24.854 0.857 o
2 0 9 330.236 333.517 8.489 8.220 o
2 0 10 1.401 0.797 2.958 506.700 o
2 0 11 3.645 3.083 4.072 253.367 o
2 0 12 10.187 7.407 6.137 108.310 o
2 0 13 22.300 39.018 6.939 67.334 o
2 0 14 393.131 396.457 13.387 5.713 o
2 0 15 65.711 85.631 7.246 39.392 o
2 0 16 29.209 19.477 3.193 146.847 o
2 1 0 764.664 688.554 17.700 2.269 o
2 1 1 3047.970 2913.330 65.911 0.181 o
2 1 2 1475.120 1559.970 43.792 0.594 o
2 1 3 118.063 138.563 9.284 21.768 o
2 1 4 2368.370 2397.860 114.811 0.176 o
2 1 5 521.386 517.912 13.162 4.027 o
2 1 6 40.962 46.340 5.194 73.519 o
2 1 7 238.317 180.777 7.824 13.908 o
2 1 8 106.012 133.042 7.174 27.665 o
2 1 9 225.734 187.803 6.900 14.943 o
2 1 10 675.537 667.805 13.885 2.762 o
2 1 11 135.090 121.616 4.891 28.569 o
2 1 12 19.733 20.135 5.712 98.328 o
2 1 13 2.686 4.661 5.787 136.200 o
2 1 14 98.410 93.638 8.042 29.471 o
2 1 15 31.399 40.865 4.280 98.438 o
2 1 16 0.265 1.724 4.490 237.998 o
2 1 17 9.556 6.447 3.811 226.051 o
2 2 0 537.645 543.201 13.154 3.832 o
2 2 1 0.284 2.387 1.890 1122.830 o
2 2 2 0.590 5.366 2.555 590.272 o
2 2 3 417.861 394.212 8.618 6.160 o
2 2 4 393.270 354.743 13.768 5.888 o
2 2 5 2015.010 2264.620 51.732 0.342 o
2 2 6 183.070 184.023 8.345 16.425 o
2 2 7 23.665 34.565 3.997 121.381 o
2 2 8 2855.920 2819.390 79.800 0.182 o
2 2 9 18.293 9.234 2.490 251.784 o
2 2 10 0.141 3.288 2.684 602.732 o
2 2 11 412.526 371.874 8.510 6.411 o
2 2 12 17.940 12.596 4.315 150.484 o
2 2 13 0.339 -0.943 4.391 254.163 o
2 2 14 50.308 51.563 7.142 49.600 o
2 2 15 62.625 80.536 7.780 38.283 o
2 2 16 99.586 119.976 8.240 26.948 o
2 2 17 112.798 104.719 6.959 29.255 o
2 3 0 165.462 123.582 4.506 24.657 o
2 3 1 3164.830 3165.850 88.039 0.149 o
2 3 2 240.436 254.028 8.644 11.826 o
2 3 3 376.490 407.092 15.863 5.386 o
2 3 4 0.176 4.857 2.629 589.959 o
2 3 5 550.529 484.933 13.104 3.945 o
2 3 6 283.253 335.275 9.205 9.088 o
2 3 7 3580.090 3763.480 85.692 0.122 o
2 3 8 786.914 898.771 25.219 1.720 o
2 3 9 284.347 235.500 8.495 10.703 o
2 3 10 74.071 67.131 3.546 58.216 o
2 3 11 592.027 602.833 12.429 3.378 o
2 3 12 618.315 632.396 18.095 2.849 o
2 3 13 141.300 156.853 7.547 21.544 o
2 3 14 141.720 135.139 9.972 18.906 o
2 3 15 0.115 0.306 5.905 141.326 o
2 3 16 39.115 47.602 6.548 60.086 o
2 3 17 130.654 122.137 7.890 23.843 o
2 4 0 477.549 432.135 11.174 4.937 o
2 4 1 538.373 550.407 16.854 3.505 o
2 4 2 497.858 446.044 19.622 3.758 o
2 4 3 249.905 240.983 20.870 6.320 o
2 4 4 128.427 90.481 10.244 21.205 o
2 4 5 50.009 32.548 5.203 71.824 o
2 4 6 12.537 11.896 4.432 162.724 o
2 4 7 1999.680 2073.080 58.847 0.342 o
2 4 8 575.436 597.315 22.560 2.790 o
2 4 9 0.219 4.773 2.708 561.704 o
2 4 10 4.933 5.849 2.491 462.538 o
2 4 11 296.770 292.876 9.460 9.198 o
2 4 12 0.411 0.920 3.054 504.143 o
2 4 13 0.207 0.325 6.064 133.834 o
2 4 14 23.433 27.656 4.568 114.317 o
2 4 15 13.316 18.519 4.315 155.281 o
2 4 16 23.606 19.700 5.945 89.420 o
2 4 17 102.547 112.015 7.782 28.213 o
2 4 18 61.012 62.564 3.819 65.754 o
2 5 0 312.748 319.035 8.923 8.660 o
2 5 1 1197.070 1249.250 43.438 0.790 o
2 5 2 22.548 7.281 4.737 130.568 o
2 5 3 168.177 128.806 9.226 18.262 o
2 5 4 377.318 452.673 21.189 4.275 o
2 5 5 0.224 1.947 3.698 344.853 o
2 5 6 865.786 1010.210 42.162 1.112 o
2 5 7 2154.530 2343.180 93.831 0.226 o
2 5 8 2051.900 1951.160 78.967 0.288 o
2 5 9 124.518 125.885 5.140 29.512 o
2 5 10 476.859 437.064 11.770 4.854 o
2 5 11 1023.320 983.400 22.140 1.351 o
2 5 12 1036.880 982.174 56.826 0.767 o
2 5 13 244.779 287.622 15.013 8.287 o
2 5 14 405.488 424.287 20.253 4.326 o
2 5 15 36.540 45.542 9.327 39.909 o
2 5 16 70.518 79.727 6.022 44.646 o
2 5 17 12.732 16.253 4.912 136.199 o
2 5 18 2.633 10.116 3.322 320.690 o
2 6 0 534.931 583.565 26.274 2.679 o
2 6 1 119.103 137.341 9.212 21.856 o
2 6 2 269.920 255.827 13.546 8.715 o
2 6 3 564.899 516.960 23.585 2.901 o
2 6 4 566.379 498.335 22.275 3.039 o
2 6 5 36.914 42.103 5.153 78.999 o
2 6 6 542.536 517.794 23.369 3.004 o
2 6 7 1.959 -0.581 3.211 433.354 o
2 6 8 68.871 69.075 7.843 37.876 o
2 6 9 791.994 741.021 18.762 2.085 o
2 6 10 541.401 524.509 14.283 3.778 o
2 6 11 67.668 68.682 4.493 56.071 o
2 6 12 12.518 22.047 3.611 184.099 o
2 6 13 155.960 145.362 10.275 17.220 o
2 6 14 32.184 49.316 7.098 57.742 o
2 6 15 17.148 21.508 4.441 136.514 o
2 6 16 4.335 9.264 3.934 240.085 o
2 6 17 23.082 34.810 3.812 126.810 o
2 6 18 24.444 29.018 4.504 113.002 o
2 7 0 104.208 101.074 3.254 40.533 o
2 7 1 176.177 198.186 12.056 13.120 o
2 7 2 2104.570 2193.450 88.851 0.247 o
2 7 3 88.698 93.209 8.059 30.974 o
2 7 4 26.944 32.167 3.634 125.766 o
2 7 5 799.377 780.288 33.613 1.532 o
2 7 6 182.816 203.689 11.829 12.942 o
2 7 7 87.076 92.364 7.750 32.307 o
2 7 8 888.877 917.921 27.558 1.475 o
2 7 9 60.255 62.195 4.740 60.029 o
2 7 10 960.968 997.431 21.429 1.440 o
2 7 11 1250.710 1256.940 29.639 0.899 o
2 7 12 137.127 160.676 10.448 17.698 o
2 7 13 7.048 5.037 6.137 114.689 o
2 7 14 187.649 184.894 11.773 13.166 o
2 7 15 209.339 274.129 14.750 9.264 o
2 7 16 168.080 195.458 11.340 14.142 o
2 7 17 13.720 6.295 5.018 141.470 o
2 7 18 24.467 16.111 2.874 178.803 o
2 8 0 841.589 805.043 14.338 2.002 o
2 8 1 500.666 464.980 8.968 4.771 o
2 8 2 3.178 5.696 2.122 623.531 o
2 8 3 108.738 98.723 3.141 39.804 o
2 8 4 89.938 102.662 3.482 44.186 o
2 8 5 636.651 638.751 12.500 3.056 o
2 8 6 1523.260 1431.770 28.802 0.691 o
2 8 7 11.790 13.780 3.592 207.987 o
2 8 8 167.414 160.932 5.920 20.882 o
2 8 9 448.533 427.354 11.825 5.174 o
2 8 10 236.768 246.377 7.967 12.450 o
2 8 11 160.803 139.780 13.419 13.597 o
2 8 12 194.523 209.664 8.668 14.791 o
2 8 13 81.961 99.031 8.520 30.133 o
2 8 14 15.430 7.112 6.128 101.791 o
2 8 15 0.885 0.303 5.801 144.568 o
2 8 16 8.871 0.805 5.278 149.186 o
2 8 17 115.206 128.566 8.245 24.525 o
2 8 18 188.458 205.121 10.176 14.007 o
2 9 0 66.105 65.811 5.177 53.464 o
2 9 1 1502.110 1494.750 27.548 0.693 o
2 9 2 846.397 855.029 15.450 1.905 o
2 9 3 1137.340 1176.760 22.332 1.104 o
2 9 4 1047.930 1014.080 17.727 1.362 o
2 9 5 26.882 23.507 2.233 174.925 o
2 9 6 13.101 9.843 2.266 316.630 o
2 9 7 207.678 222.742 5.393 15.864 o
2 9 8 311.133 324.557 9.430 8.496 o
2 9 9 12.983 13.576 4.134 172.835 o
2 9 10 123.744 128.026 8.673 22.830 o
2 9 11 233.321 230.525 9.325 12.177 o
2 9 12 24.986 31.832 4.563 108.554 o
2 9 13 155.181 181.388 14.278 12.261 o
2 9 14 30.291 22.347 6.099 79.405 o
2 9 15 18.629 21.729 5.928 93.988 o
2 9 16 48.774 49.382 4.282 75.855 o
2 9 17 46.685 52.091 5.411 65.409 o
2 10 0 7.452 8.953 3.931 221.658 o
2 10 1 304.198 279.925 10.877 8.709 o
2 10 2 226.814 218.503 6.030 14.551 o
2 10 3 412.535 425.754 10.587 5.753 o
2 10 4 349.715 380.272 13.554 6.322 o
2 10 5 279.510 274.530 8.516 10.242 o
2 10 6 127.567 137.306 4.876 28.541 o
2 10 7 22.095 17.378 2.979 181.951 o
2 10 8 152.435 152.303 5.846 22.918 o
2 10 9 33.879 34.756 3.741 108.605 o
2 10 10 60.669 65.034 4.327 61.803 o
2 10 11 11.460 3.763 3.433 253.955 o
2 10 12 267.076 283.282 8.617 10.448 o
2 10 13 33.908 48.972 4.658 85.204 o
2 10 14 15.106 9.276 3.526 206.514 o
2 10 15 20.842 38.843 4.208 117.664 o
2 10 16 0.150 1.282 3.098 492.891 o
2 10 17 19.874 13.677 3.852 161.594 o
2 11 0 186.595 184.859 8.036 16.459 o
2 11 1 77.694 98.341 9.506 27.771 o
2 11 2 322.358 304.425 11.602 7.856 o
2 11 3 28.416 27.966 3.469 131.020 o
2 11 4 32.400 39.065 4.095 101.417 o
2 11 5 138.371 149.444 7.508 22.244 o
2 11 6 2.486 6.807 3.308 346.134 o
2 11 7 485.073 518.720 11.980 4.405 o
2 11 8 253.182 249.242 6.902 12.219 o
2 11 9 51.071 49.431 3.972 76.916 o
2 11 10 143.420 151.631 5.860 23.954 o
2 11 11 61.423 56.668 4.058 65.769 o
2 11 12 3.247 7.071 3.130 362.026 o
2 11 13 70.377 91.538 5.361 45.867 o
2 11 14 22.317 19.553 3.732 149.618 o
2 11 15 3.743 9.817 3.117 337.270 o
2 11 16 91.022 95.573 6.588 35.052 o
2 12 0 8.555 12.720 4.363 178.866 o
2 12 1 165.278 181.603 7.158 18.890 o
2 12 2 171.965 174.690 6.557 19.238 o
2 12 3 32.635 29.203 3.551 119.212 o
2 12 4 271.370 285.366 10.803 9.453 o
2 12 5 28.581 33.020 4.643 100.896 o
2 12 6 581.873 625.760 19.897 2.895 o
2 12 7 0.510 1.767 3.974 298.563 o
2 12 8 618.579 628.098 13.922 3.095 o
2 12 9 442.473 464.723 10.772 5.172 o
2 12 10 287.111 310.601 10.996 8.708 o
2 12 11 106.326 98.225 5.585 34.535 o
2 12 12 85.011 96.183 6.162 37.788 o
2 12 13 0.565 2.074 3.195 445.318 o
2 12 14 8.961 7.854 3.069 293.635 o
2 12 15 2.289 4.574 2.482 564.707 o
2 13 0 100.539 92.344 5.101 37.909 o
2 13 1 1.782 -1.218 6.399 117.980 o
2 13 2 61.041 53.884 4.613 62.852 o
2 13 3 350.848 371.260 13.745 6.325 o
2 13 4 86.359 91.551 4.660 43.444 o
2 13 5 235.330 249.038 7.924 12.476 o
2 13 6 60.271 60.035 4.144 64.817 o
2 13 7 188.394 188.079 7.827 16.430 o
2 13 8 96.502 96.737 5.477 37.226 o
2 13 9 65.025 67.902 3.793 61.761 o
2 13 10 2.637 -1.264 2.924 492.832 o
2 13 11 121.108 119.421 7.563 25.742 o
2 13 12 155.845 153.003 8.518 19.167 o
2 13 13 135.103 130.446 7.429 23.706 o
2 14 3 35.057 42.014 4.852 84.820 o
2 14 4 106.239 114.550 9.759 23.072 o
2 14 5 86.281 76.393 5.839 41.248 o
2 14 6 43.926 40.912 4.746 78.510 o
2 14 7 0.894 3.891 3.594 340.780 o
2 14 8 9.940 9.512 3.695 223.290 o
2 14 9 152.798 164.478 8.747 18.680 o
2 14 10 10.155 17.301 3.369 221.744 o
3 -10 0 197.973 160.799 20.961 7.336 o
3 -10 1 7.596 9.500 5.716 124.399 o
3 -10 2 24.341 37.209 5.828 82.407 o
3 -10 3 81.002 84.577 6.551 38.712 o
3 -9 0 12.654 6.538 5.801 115.390 o
3 -9 1 345.491 347.826 18.607 5.428 o
3 -9 2 21.971 14.152 6.895 76.405 o
3 -9 3 13.730 6.119 6.523 94.630 o
3 -9 4 62.313 80.584 7.700 38.720 o
3 -9 5 33.343 44.104 5.580 75.576 o
3 -8 0 343.653 360.965 14.503 6.315 o
3 -8 1 32.496 33.649 4.642 95.487 o
3 -8 2 5.281 0.399 4.551 207.695 o
3 -8 3 9.600 11.601 4.518 168.683 o
3 -8 4 4.942 5.885 3.930 248.000 o
3 -8 5 64.217 75.173 15.132 16.672 o
3 -8 6 0.245 1.121 3.051 506.850 o
3 -8 7 32.633 25.613 3.950 114.222 o
3 -7 0 1430.020 1428.440 34.873 0.700 o
3 -7 1 1676.900 1724.250 41.406 0.512 o
3 -7 2 198.378 207.879 9.528 13.992 o
3 -7 3 0.825 8.308 4.830 189.170 o
3 -7 4 271.749 255.487 10.667 9.889 o
3 -7 5 24.299 10.418 3.352 172.066 o
3 -7 6 65.461 57.576 5.526 53.397 o
3 -7 7 3.762 6.233 3.913 257.272 o
3 -7 8 3.414 4.195 2.735 465.927 o
3 -6 0 18.927 20.457 3.479 168.250 o
3 -6 1 918.185 946.370 29.143 1.378 o
3 -6 2 1770.890 1745.280 51.036 0.444 o
3 -6 3 339.660 412.990 14.964 5.938 o
3 -6 4 125.441 117.018 7.818 24.856 o
3 -6 5 56.337 68.816 4.766 60.177 o
3 -6 6 394.780 395.570 11.446 6.034 o
3 -6 7 27.752 33.301 9.911 39.512 o
3 -6 8 11.289 12.141 3.666 210.270 o
3 -6 9 0.896 -3.731 3.223 454.382 o
3 -6 10 77.035 70.507 3.916 54.127 o
3 -5 0 311.031 335.369 7.926 8.767 o
3 -5 1 36.493 39.753 4.937 83.340 o
3 -5 2 458.923 450.108 18.339 4.142 o
3 -5 3 1008.110 1036.160 60.488 0.720 o
3 -5 4 106.227 107.416 6.138 32.187 o
3 -5 5 422.884 402.092 14.409 5.193 o
3 -5 6 173.988 151.041 7.627 18.899 o
3 -5 7 121.743 126.034 5.626 29.046 o
3 -5 8 5.180 0.693 4.627 201.584 o
3 -5 9 365.334 374.465 12.918 6.287 o
3 -5 10 84.191 86.802 5.095 43.262 o
3 -5 11 115.412 104.014 4.952 33.595 o
3 -4 0 208.061 217.192 5.656 15.863 o
3 -4 1 42.981 42.544 3.708 91.357 o
3 -4 2 16.169 12.978 4.033 167.401 o
3 -4 3 111.120 116.125 4.606 33.990 o
3 -4 4 878.792 901.091 19.796 1.691 o
3 -4 5 540.012 510.489 12.971 3.940 o
3 -4 6 32.752 31.483 3.831 111.427 o
3 -4 7 2.811 5.139 3.493 324.197 o
3 -4 8 281.591 266.394 8.576 10.280 o
3 -4 9 180.284 197.807 8.737 15.831 o
3 -4 10 47.563 55.613 3.944 77.543 o
3 -4 11 179.093 144.754 8.330 17.985 o
3 -4 12 175.338 186.845 10.156 15.099 o
3 -3 0 17.970 28.997 4.064 137.858 o
3 -3 1 487.853 460.063 15.768 4.214 o
3 -3 2 90.001 102.936 4.782 40.266 o
3 -3 3 89.394 84.329 4.145 45.446 o
3 -3 4 276.429 250.176 8.409 10.755 o
3 -3 5 0.372 -0.990 3.705 355.098 o
3 -3 6 286.729 285.525 13.627 8.055 o
3 -3 7 22.567 11.517 3.220 182.234 o
3 -3 8 15.678 25.149 3.781 159.450 o
3 -3 9 71.969 69.963 5.365 49.155 o
3 -3 10 151.504 164.375 6.299 21.829 o
3 -3 11 169.422 140.941 4.802 22.852 o
3 -3 12 97.387 106.103 5.541 35.745 o
3 -3 13 4.534 4.695 2.656 450.525 o
3 -2 0 450.263 491.056 31.012 2.685 o
3 -2 1 326.756 365.614 10.339 7.535 o
3 -2 2 0.247 5.145 2.847 510.174 o
3 -2 3 145.796 148.772 7.409 21.695 o
3 -2 4 49.552 46.373 2.668 92.492 o
3 -2 5 498.897 532.276 12.233 4.220 o
3 -2 6 3.144 2.875 2.723 493.963 o
3 -2 7 361.884 375.687 8.650 7.169 o
3 -2 8 1.909 5.161 3.385 353.207 o
3 -2 9 13.076 12.030 3.554 208.219 o
3 -2 10 150.400 161.209 6.647 21.664 o
3 -2 11 18.099 14.696 3.489 182.038 o
3 -2 12 24.044 29.506 3.609 135.844 o
3 -2 13 66.005 68.154 4.492 57.036 o
3 -2 14 105.564 91.793 4.568 38.215 o
3 -1 0 28.914 27.849 4.142 114.604 o
3 -1 1 4447.330 5255.480 119.168 0.072 o
3 -1 2 2123.110 2490.690 70.612 0.270 o
3 -1 3 797.222 936.676 28.557 1.572 o
3 -1 4 909.321 983.977 24.316 1.470 o
3 -1 5 719.289 781.863 18.599 2.232 o
3 -1 6 45.825 60.776 2.832 86.991 o
3 -1 7 68.648 67.728 3.489 61.377 o
3 -1 8 0.334 0.405 2.828 596.155 o
3 -1 9 84.969 74.359 5.451 43.522 o
3 -1 10 78.215 96.504 6.034 39.934 o
3 -1 11 176.429 146.944 21.090 7.628 o
3 -1 12 33.525 29.894 6.940 63.545 o
3 -1 13 228.318 226.413 7.274 13.616 o
3 -1 14 90.089 88.923 6.129 37.557 o
3 -1 15 13.962 6.043 3.694 210.415 o
3 0 0 693.909 679.306 14.534 2.641 o
3 0 1 20.742 21.447 2.254 207.630 o
3 0 2 927.805 992.470 29.386 1.332 o
3 0 3 462.752 494.955 36.152 2.232 o
3 0 4 209.804 176.405 7.521 15.739 o
3 0 5 246.999 276.255 12.805 9.318 o
3 0 6 408.157 397.456 8.684 6.265 o
3 0 7 331.145 324.083 6.819 8.674 o
3 0 8 451.035 461.255 13.519 4.773 o
3 0 9 7.626 9.391 2.757 336.535 o
3 0 10 23.675 40.221 5.185 92.459 o
3 0 11 8.295 8.027 6.321 105.185 o
3 0 12 38.357 41.604 7.162 56.108 o
3 0 13 24.013 20.617 6.312 81.941 o
3 0 14 11.004 12.015 3.057 257.256 o
3 0 15 0.056 -1.127 5.186 183.814 o
3 1 0 9.401 13.924 2.343 330.050 o
3 1 1 536.749 545.282 13.759 3.784 o
3 1 2 414.795 382.891 10.338 6.033 o
3 1 3 326.002 302.399 11.872 7.729 o
3 1 4 2060.160 1947.800 78.351 0.289 o
3 1 5 766.051 855.967 36.586 1.433 o
3 1 6 77.878 63.541 10.985 25.423 o
3 1 7 340.149 284.142 7.296 8.833 o
3 1 8 0.214 1.871 2.293 837.546 o
3 1 9 16.686 21.567 3.711 164.797 o
3 1 10 663.666 667.666 21.655 2.429 o
3 1 11 13.238 12.094 4.710 147.994 o
3 1 12 92.576 113.776 6.714 32.564 o
3 1 13 110.811 109.394 6.436 30.459 o
3 1 14 9.699 9.256 5.206 139.830 o
3 1 15 16.032 13.932 3.492 192.554 o
3 1 16 10.276 7.527 3.179 271.527 o
3 2 0 695.654 706.993 21.320 2.293 o
3 2 1 376.599 411.658 21.140 4.426 o
3 2 2 203.462 229.195 8.732 13.827 o
3 2 3 1617.840 1559.950 36.453 0.583 o
3 2 4 118.608 125.390 8.399 24.018 o
3 2 5 927.368 934.023 39.221 1.154 o
3 2 6 648.988 702.184 17.858 2.613 o
3 2 7 4.253 1.461 2.503 543.720 o
3 2 8 1077.040 1129.690 23.943 1.172 o
3 2 9 661.251 617.566 12.933 2.972 o
3 2 10 155.694 159.503 5.047 23.090 o
3 2 11 462.163 466.813 16.070 4.343 o
3 2 12 80.582 76.818 8.996 30.480 o
3 2 13 111.519 116.765 7.950 26.292 o
3 2 14 164.586 179.966 10.773 15.220 o
3 2 15 194.851 203.918 11.147 12.999 o
3 2 16 108.000 104.313 6.927 30.129 o
3 3 0 18.651 25.024 7.949 60.540 o
3 3 1 546.225 594.262 18.373 3.230 o
3 3 2 1118.010 1145.000 33.371 0.999 o
3 3 3 48.348 43.428 3.499 87.230 o
3 3 4 1933.940 2037.110 82.162 0.287 o
3 3 5 7.898 4.543 2.781 364.574 o
3 3 6 194.977 198.208 17.232 8.994 o
3 3 7 381.128 367.245 13.112 6.089 o
3 3 8 25.450 19.407 2.518 180.478 o
3 3 9 70.077 62.318 3.498 62.085 o
3 3 10 16.630 20.553 3.592 171.764 o
3 3 11 6.652 1.145 3.468 306.322 o
3 3 12 340.192 412.576 19.275 5.042 o
3 3 13 150.617 147.450 18.808 9.318 o
3 3 14 0.339 4.204 4.471 231.550 o
3 3 15 213.400 246.873 12.990 10.454 o
3 3 16 213.563 207.674 10.938 12.357 o
3 3 17 126.381 153.779 8.097 22.293 o
3 4 0 301.659 280.063 10.162 9.005 o
3 4 1 1706.950 1974.390 56.100 0.412 o
3 4 2 255.684 320.139 12.973 8.569 o
3 4 3 229.926 307.766 12.181 9.633 o
3 4 4 6.569 13.081 3.047 293.670 o
3 4 5 59.964 36.199 5.577 60.867 o
3 4 6 17.499 18.652 3.359 182.307 o
3 4 7 437.935 470.615 12.777 4.944 o
3 4 8 407.207 374.584 9.000 6.398 o
3 4 9 385.103 352.907 8.340 7.019 o
3 4 10 387.701 351.431 15.818 5.568 o
3 4 11 1983.690 1902.360 44.958 0.400 o
3 4 12 0.182 5.236 4.569 220.382 o
3 4 13 189.284 188.679 15.198 10.479 o
3 4 14 33.801 28.931 6.685 66.635 o
3 4 15 2.991 9.403 5.718 133.422 o
3 4 16 166.658 140.152 6.380 21.433 o
3 4 17 133.475 170.519 9.063 19.492 o
3 5 0 61.056 49.816 4.220 67.083 o
3 5 1 2167.170 2036.670 58.386 0.320 o
3 5 2 520.481 543.884 17.497 3.566 o
3 5 3 18.247 28.095 3.697 150.231 o
3 5 4 106.665 91.363 5.218 36.220 o
3 5 5 238.002 215.174 15.305 9.000 o
3 5 6 109.190 99.105 7.762 28.235 o
3 5 7 347.226 352.149 11.827 6.952 o
3 5 8 199.791 192.867 9.230 14.514 o
3 5 9 2.506 3.637 3.356 360.659 o
3 5 10 50.445 48.177 4.871 69.317 o
3 5 11 13.992 12.035 4.481 155.790 o
3 5 12 2.905 2.697 4.481 220.048 o
3 5 13 10.859 14.659 3.558 212.831 o
3 5 14 112.527 112.171 9.221 23.693 o
3 5 15 30.114 39.956 8.143 50.969 o
3 5 16 10.023 2.955 4.990 157.024 o
3 5 17 15.991 17.608 3.149 201.763 o
3 6 0 302.930 311.006 7.475 9.393 o
3 6 1 516.618 494.424 29.217 2.641 o
3 6 2 154.645 171.714 14.078 12.615 o
3 6 3 4.411 3.067 5.312 156.592 o
3 6 4 440.609 413.076 21.064 4.017 o
3 6 5 438.953 424.786 14.818 4.872 o
3 6 6 193.549 218.175 12.455 11.828 o
3 6 7 880.550 892.608 26.724 1.527 o
3 6 8 183.439 182.863 9.463 15.418 o
3 6 9 831.268 869.131 26.483 1.631 o
3 6 10 14.630 16.475 3.512 192.099 o
3 6 11 610.956 614.849 20.484 2.765 o
3 6 12 2.482 -1.914 6.377 117.644 o
3 6 13 80.361 84.438 8.537 31.478 o
3 6 14 14.948 9.803 3.960 181.416 o
3 6 15 1025.410 1040.920 55.723 0.774 o
3 6 16 4.331 9.810 3.619 269.032 o
3 6 17 14.525 12.161 4.283 162.816 o
3 7 0 449.114 404.753 9.376 5.596 o
3 7 1 32.604 36.155 2.317 135.371 o
3 7 2 1458.020 1438.710 26.295 0.738 o
3 7 3 24.945 30.789 2.740 155.074 o
3 7 4 723.602 716.640 17.443 2.360 o
3 7 5 201.921 197.444 6.308 16.455 o
3 7 6 144.126 132.250 4.491 26.975 o
3 7 7 569.852 595.201 18.754 3.090 o
3 7 8 448.042 422.811 21.299 3.912 o
3 7 9 97.116 94.689 8.728 27.685 o
3 7 10 330.821 338.761 12.144 7.251 o
3 7 11 142.294 155.950 7.333 21.794 o
3 7 12 237.821 222.386 12.977 10.133 o
3 7 13 2.607 6.087 6.527 108.022 o
3 7 14 175.956 197.273 12.097 13.112 o
3 7 15 492.003 527.496 32.731 2.385 o
3 7 16 183.455 198.572 8.563 15.780 o
3 7 17 72.390 80.619 5.920 44.398 o
3 8 0 563.065 568.873 18.206 3.223 o
3 8 1 1434.770 1398.430 28.703 0.747 o
3 8 2 370.202 375.852 8.517 7.048 o
3 8 3 439.901 451.378 9.911 5.371 o
3 8 4 22.588 24.393 2.330 188.335 o
3 8 5 321.367 318.959 8.973 8.453 o
3 8 6 398.733 368.303 8.338 6.672 o
3 8 7 210.028 224.092 9.043 13.437 o
3 8 8 45.033 55.198 7.102 51.158 o
3 8 9 359.432 378.094 10.877 6.763 o
3 8 10 112.955 120.253 9.266 23.150 o
3 8 11 494.627 469.585 22.007 3.453 o
3 8 12 298.620 312.891 11.311 8.333 o
3 8 13 48.702 58.001 7.407 47.227 o
3 8 14 1.699 6.138 5.793 136.461 o
3 8 15 476.514 485.916 19.245 3.809 o
3 8 16 205.706 206.090 8.105 14.720 o
3 8 17 229.007 213.598 19.145 7.388 o
3 9 0 55.385 54.715 5.248 60.990 o
3 9 1 422.929 414.034 11.775 5.529 o
3 9 2 110.836 104.174 5.248 33.830 o
3 9 3 36.807 27.174 3.573 113.084 o
3 9 4 0.188 -1.149 3.143 495.673 o
3 9 5 849.103 875.502 29.002 1.527 o
3 9 6 2.955 4.040 4.137 248.133 o
3 9 7 560.923 558.820 18.271 3.253 o
3 9 8 21.292 19.905 4.191 136.808 o
3 9 9 322.283 317.973 9.435 8.323 o
3 9 10 218.065 228.992 7.555 13.883 o
3 9 11 87.326 100.156 6.368 36.082 o
3 9 12 68.142 80.586 7.911 36.487 o
3 9 13 52.595 46.077 6.547 54.197 o
3 9 14 20.668 25.592 5.802 92.204 o
3 9 15 8.706 3.567 3.350 286.856 o
3 9 16 152.548 157.808 11.693 15.397 o
3 9 17 168.462 137.793 12.110 14.665 o
3 10 0 366.456 391.198 13.896 5.967 o
3 10 1 0.821 -1.184 3.490 391.484 o
3 10 2 438.805 467.393 24.084 3.494 o
3 10 3 68.843 71.432 5.779 47.845 o
3 10 4 849.223 882.654 27.234 1.570 o
3 10 5 30.097 33.285 3.241 126.620 o
3 10 6 124.047 139.158 6.875 25.458 o
3 10 7 40.554 43.570 3.435 97.233 o
3 10 8 642.468 644.475 18.404 2.714 o
3 10 9 50.593 55.180 4.100 73.760 o
3 10 10 0.114 0.395 3.451 409.622 o
3 10 11 85.272 73.329 4.329 48.251 o
3 10 12 325.076 353.004 9.990 7.769 o
3 10 13 35.049 24.075 5.826 78.877 o
3 10 14 55.465 54.618 6.083 54.611 o
3 10 15 36.174 32.554 5.138 84.209 o
3 10 16 4.095 0.528 3.249 379.826 o
3 11 0 5.672 7.790 5.527 137.349 o
3 11 1 123.827 149.038 9.911 19.806 o
3 11 2 128.639 130.590 5.788 27.353 o
3 11 3 96.553 97.018 6.482 34.101 o
3 11 4 20.384 17.868 4.628 127.455 o
3 11 5 399.053 405.006 14.338 5.435 o
3 11 6 34.771 32.349 3.911 106.055 o
3 11 7 480.855 479.305 13.115 4.487 o
3 11 8 151.217 138.489 4.983 24.953 o
3 11 9 6.264 11.176 3.408 268.400 o
3 11 10 0.191 3.824 3.171 440.150 o
3 11 11 18.955 22.059 3.442 166.798 o
3 11 12 0.888 -0.748 3.022 513.626 o
3 11 13 24.980 30.115 3.061 147.377 o
3 11 14 7.106 3.179 3.992 236.641 o
3 11 15 38.720 30.314 3.264 112.508 o
3 12 0 221.677 232.813 7.350 13.737 o
3 12 1 109.736 113.818 8.170 26.208 o
3 12 2 60.201 76.030 7.191 42.344 o
3 12 3 92.227 94.867 5.821 37.381 o
3 12 4 73.192 74.974 7.992 35.685 o
3 12 5 7.287 10.447 6.558 98.556 o
[truncated: 40,797 more chars]
